# Supplementary material for: Aberrantly hydroxymethylated differentially expressed genes and the associated protein pathways in osteoarthritis
Source: PeerJ. 2019 Feb 25;7:e6425. doi: 10.7717/peerj.6425 (PMC6394344; doi:10.7717/peerj.6425)
Supplement: Supplemental Information 1 [file peerj-07-6425-s001.zip]

Archive with 4 entries (3 files):
- Supplemental Information 1/
- Supplemental Information 1/GSE114007_OA-vs-NC.DESeq2.txt
- Supplemental Information 1/GSE51588_OA;-vs-Normal;.limma.txt
- Supplemental Information 1/GSE64393_NormOAall5hmCpeaks.txt
