# Supplementary material for: Aberrantly hydroxymethylated differentially expressed genes and the associated protein pathways in osteoarthritis
Source: PeerJ. 2019 Feb 25;7:e6425. doi: 10.7717/peerj.6425 (PMC6394344; doi:10.7717/peerj.6425)
Supplement: Supplemental Information 1 [file peerj-07-6425-s001.zip › Supplemental Information 1/GSE114007_OA-vs-NC.DESeq2.txt]

ID	logFC	pValue	FDR
DDIT3	-2.73445744758007	3.15664908600567e-61	6.07623382565232e-57
MAFF	-3.12473433403215	3.82446939312751e-55	3.68086056741557e-51
KLF10	-2.3098848888709	2.81572993876015e-39	1.80666618637314e-35
ETS2	-2.18045786590128	7.0063673433511e-37	3.37163912480413e-33
HILPDA	-3.80519681457577	4.36472963667931e-35	1.6803336155288e-31
ADM	-4.22387139800065	1.46617882586197e-32	4.70374603650284e-29
CFI	3.3240104237449	1.8524470817916e-32	5.0939648396295e-29
SESN2	-2.91772723358295	2.47652323134531e-32	5.95882446002073e-29
PFKFB3	-2.38765479773571	1.40178355283286e-31	2.99810351205331e-28
ZNF395	-2.15578498167056	7.14831279311363e-31	1.37597872954644e-27
GPT2	-1.98457071617011	3.13970922384737e-29	5.49420571362163e-26
IER2	-2.73625542670048	3.74556773974025e-29	6.00820278518834e-26
DHRS13	-2.52061686195638	4.75525957193032e-29	7.04107626923744e-26
LOC143666	-3.15451689770548	1.53043227142458e-28	2.10423505661798e-25
CISH	-3.14739884020296	5.275482574237e-28	6.7698509380992e-25
ERRFI1	-2.54460682904223	2.55589453659007e-27	3.07490087092639e-24
SPOCK1	3.07514081160837	3.60204470259675e-25	4.07857402825205e-22
MYO7A	-2.93811615564558	4.73733031111609e-25	5.06604839770409e-22
JUN	-3.02828881783674	5.09247891190901e-25	5.15921718817561e-22
DHRS3	-2.06168289566363	8.57189966801594e-25	8.25002483548194e-22
MTFP1	-2.37809163171958	1.18712414789678e-24	1.08814060585072e-21
BHLHE40	-2.4380834808174	1.90406005805453e-24	1.66596600261326e-21
JMJD6	-1.42588514315437	3.60342319806331e-24	3.01575187563133e-21
SLC38A3	-3.02000265336706	6.09601733504517e-24	4.88925990342852e-21
FEM1C	-1.11774138582151	3.26554029207238e-23	2.51433540328405e-20
GADD45B	-2.81685342320997	3.84339321172191e-23	2.84544138201673e-20
TUBB4B	-2.06250130886509	5.10026840759379e-23	3.63611357695455e-20
HK2	-2.52608161435858	4.96642033219234e-22	3.29650430946105e-19
ING1	-1.74284291105243	4.94224245056121e-22	3.29650430946105e-19
IRF2BP2	-1.28022439137975	7.91299084620009e-22	5.07723869328352e-19
COL1A1	5.77341044875552	1.33774851836741e-21	8.30655523550137e-19
CTH	-2.24453091591832	1.89651276786207e-21	1.11268949759037e-18
FAM166A	-3.03569758110951	1.90756680453437e-21	1.11268949759037e-18
GRIA2	4.35064474841288	2.61126216699361e-21	1.47835839566059e-18
CDKN1A	-2.98624989359228	3.96194189846648e-21	2.17895484581661e-18
SLC2A1	-2.15675608809184	4.21731148112052e-21	2.25497301944692e-18
FAM84B	-1.96627740444825	5.75319694841192e-21	2.99306183945895e-18
ATF3	-3.50950611602425	7.99630217239927e-21	4.0505479083293e-18
PIM2	-2.1700480836897	1.09755584775348e-20	5.41714167010428e-18
DDIT4	-3.50733123940176	1.56272633051665e-20	7.52022978402875e-18
SKP2	1.39571734309798	2.17124298703083e-20	1.01937210383796e-17
CCNL1	-1.99222796543635	2.323781341624e-20	1.06501112011715e-17
TOB1	-2.74917114320372	2.5940907233679e-20	1.1612477287002e-17
JUNB	-1.90909878597237	3.55966069798735e-20	1.55727065398997e-17
SLC6A8	-1.82715096345602	3.84887381524478e-20	1.64637715710326e-17
POSTN	6.49185710693612	1.2565548298561e-19	5.25813563476087e-17
VEGFA	-2.59339211501218	1.37878991204798e-19	5.64687808872588e-17
KBTBD11	-1.77368168696496	1.54740118348011e-19	6.20540112100179e-17
C19orf35	-2.87034098196405	2.18091523415998e-19	8.41042295856877e-17
CEP95	-1.59472390980732	2.1846389315208e-19	8.41042295856877e-17
CCNJ	1.31655415028241	2.82793530118544e-19	1.06083252869968e-16
SIAH2	-1.07564582628186	2.86577440346945e-19	1.06083252869968e-16
IRS2	-1.97727275737873	3.17347105180762e-19	1.15256875992915e-16
ST6GALNAC5	4.07721684847604	3.27632264108719e-19	1.16788767626458e-16
LOC399715	-2.701801043514	4.0651414687893e-19	1.42272560241319e-16
SULF1	2.18964672197933	4.57321080157145e-19	1.57195954856159e-16
HMGB2	-1.80399646137507	5.76991697115126e-19	1.94851108381913e-16
ELMSAN1	-1.70959604218	5.92961730356577e-19	1.96791730131616e-16
SNAPC1	-1.4261540897161	7.78276006483743e-19	2.5391584489501e-16
SAP30	-1.63870060009652	8.12932430328853e-19	2.60802272523335e-16
RND1	-5.08011853012054	1.14571167024236e-18	3.61537769516315e-16
NCK1	-1.19472188341506	1.53535752239713e-18	4.76678983042297e-16
THBS2	2.49251658915702	1.73267235409749e-18	5.29400161016233e-16
AKAP12	-1.90546415925995	1.78739890326737e-18	5.37588148265526e-16
PPP1R15A	-2.24206102901171	2.13601334015421e-18	6.32555704378898e-16
CSRNP1	-3.15405047686413	2.18560030275267e-18	6.37433639813427e-16
DUSP2	-4.26631359731435	2.30830677847124e-18	6.62965315196583e-16
MXI1	-2.05105640041219	2.34202511472636e-18	6.62965315196583e-16
PREX2	2.85181783612552	3.78678709832995e-18	1.05640383848918e-15
LRRC15	4.57286107838632	4.4696163044978e-18	1.2290806320754e-15
GALNT7	1.34790068067107	6.25394655476391e-18	1.69552418637536e-15
JOSD1	-0.728956708637978	8.8424334724331e-18	2.36400002653979e-15
ELF3	-3.50990013913737	9.32162093024691e-18	2.42475515251787e-15
H1FX	-1.68756835698869	9.28550660778274e-18	2.42475515251787e-15
LOC100507217	-1.32604626578769	9.53590242356852e-18	2.44742114335027e-15
BCOR	-1.76365626328568	1.34884143888614e-17	3.41629590225254e-15
TGFBI	4.172870300972	1.61943005631235e-17	4.04836482518915e-15
RNF39	-2.19664053424189	1.68384924263673e-17	4.15543770147621e-15
CCNG2	-1.52188727014713	1.72498606619349e-17	4.20307047951373e-15
SOX9	-2.16353407915287	1.82399494111315e-17	4.38875982768587e-15
BEND5	-1.68504072848579	2.530044915298e-17	6.01244871291002e-15
ASPM	4.26473331473826	2.62962519546826e-17	6.09851269729741e-15
ITPRIP	-2.46328951287388	2.61116151794584e-17	6.09851269729741e-15
CHPF2	1.55882725223514	3.18414630674125e-17	7.29662288791218e-15
PIGA	-2.24608004359708	3.37635539212384e-17	7.64605469917552e-15
NXT1	-1.42061369193896	4.14435274732088e-17	9.27612163176507e-15
EPDR1	2.50318255911765	4.41001348762531e-17	9.7572815658965e-15
SH3KBP1	1.42632194819165	5.28590232287759e-17	1.15623106605762e-14
TYMP	2.16406024632526	7.92775905592566e-17	1.71462285469116e-14
HERPUD1	-1.57532983614831	1.0283444804193e-16	2.19940032262123e-14
PDCD4	-0.976867774855918	1.05106790270961e-16	2.22329736914915e-14
DIO2	3.02803180913268	1.18333170923143e-16	2.47586435554303e-14
FOSL2	-2.37691970158531	1.28819485026503e-16	2.65547177705973e-14
SLC30A5	0.78704841909451	1.29676527114974e-16	2.65547177705973e-14
CEBPG	-1.54829337662379	1.69223043253105e-16	3.42881511534633e-14
BICD2	1.13867839067839	1.76537547998001e-16	3.53976173063908e-14
KLF11	-1.29695890381296	1.93064093864022e-16	3.83122756988512e-14
OPTC	-2.5839515626185	2.15788698309431e-16	4.23848638138596e-14
KLF4	-1.6376662917434	2.2984863281541e-16	4.46904680107458e-14
HERC5	-2.40032807720249	2.78630692026201e-16	5.36336219081233e-14
FAM210A	-1.47518937473456	3.04956279499512e-16	5.81198358820406e-14
TTC9	2.75436236551391	3.84597165240505e-16	7.25795179775929e-14
SIK1	-3.19154551481054	3.88599769385422e-16	7.26228831155339e-14
MXD1	-1.07874590965846	5.64131577160572e-16	1.04413160853499e-13
PPP2R2A	-0.843467296672722	5.94161950311798e-16	1.08924032205255e-13
RRAGD	-1.45982688571307	6.77098524207003e-16	1.22957259362836e-13
YTHDC1	-1.13706344097976	7.82117663173476e-16	1.40700774751647e-13
UBC	-1.67443721522853	9.22001450752921e-16	1.64329684495768e-13
GRPEL1	-1.42230666720647	9.87470197535521e-16	1.74383613140929e-13
SMIM13	1.62063109637939	1.08936950711183e-15	1.90629760385414e-13
ANGPTL4	-2.72473861916695	1.65100433504133e-15	2.86307949956853e-13
PMS2CL	-1.17364182016334	1.92093985947424e-15	3.3014438709839e-13
NEAT1	-1.43144638161567	1.94006417852186e-15	3.30480490020949e-13
RORC	-1.8018090221915	1.99907132163938e-15	3.37544946230143e-13
MYZAP	-2.40137108652514	2.20514305908287e-15	3.69102597776402e-13
GTPBP1	-0.962733510696426	2.23147462704434e-15	3.70290130137729e-13
KIT	-3.49884243885715	2.74895639830862e-15	4.52262065906348e-13
PIM3	-1.72114343825597	2.79323084369935e-15	4.55651699240414e-13
PELO	-1.2719696989497	3.13281252083561e-15	5.06752169861888e-13
HTRA1	2.45911178616976	5.02428943154585e-15	8.0593789389855e-13
GPRC5A	-2.25501627828537	5.44694080545373e-15	8.66513748464287e-13
LONRF3	-2.47849969374438	5.57458781433382e-15	8.79551154410752e-13
CDKN1B	-1.30431002228082	5.78344937746398e-15	9.05086317616294e-13
GSE1	-1.45129207004064	7.01728791577385e-15	1.08932076686073e-12
EGLN3	-1.71878773008521	9.01138629407574e-15	1.38768139819731e-12
CASC3	-0.868084964510969	1.08909331343732e-14	1.66380612621865e-12
C14orf119	1.3808128623035	1.20899581342257e-14	1.8324378277615e-12
ANKRD37	-2.16800418700351	1.31432231915921e-14	1.97651486886685e-12
TREM1	4.02416648747101	1.53637000579646e-14	2.29252606523845e-12
AVPI1	-2.14243487298045	1.58763429123156e-14	2.3507978824551e-12
ANLN	3.40928276679525	1.83483362346397e-14	2.696084917409e-12
BNIP3L	-1.06348091523818	1.98697254234492e-14	2.89751776269677e-12
KLF9	-1.87536480412765	2.04494435462464e-14	2.94216419784511e-12
MMP13	3.69890148469083	2.0481583589342e-14	2.94216419784511e-12
ALDH1L1	-2.48158430942883	2.10344727372997e-14	2.99920419052061e-12
THY1	3.86214282230355	2.13682473071964e-14	3.02439259129576e-12
RLF	-1.12134143298576	2.43052112311444e-14	3.41497088312626e-12
IRF1	-2.87991458978722	3.28570103968073e-14	4.58307676179814e-12
SLC2A3	-1.99581672849678	3.47264900100443e-14	4.80899428923269e-12
IFRD1	-1.6514994067019	3.60278137950534e-14	4.95356705529273e-12
FNBP1	-1.08080868901106	3.80237789873263e-14	5.19092001224854e-12
SPEN	-1.05160170892945	4.02229792592282e-14	5.45247977296397e-12
NOD2	-2.73076506013293	4.22049885500328e-14	5.6811456265705e-12
MKNK2	-2.07696309054643	4.25401230107042e-14	5.6864918599517e-12
P4HA3	2.08174670856005	4.48150369246602e-14	5.94927341905369e-12
FAP	2.33817618106734	4.62406936309201e-14	6.09648706644918e-12
SLC47A1	-2.0193383873398	4.83795409916354e-14	6.33508696971421e-12
NFIL3	-2.74522740829096	5.59489207847296e-14	7.27676200125176e-12
CTSC	2.52180998655839	6.56803447137556e-14	8.48510708318847e-12
PDGFC	1.90929820073763	6.78675345830119e-14	8.70921448792264e-12
PTPRU	-1.26514639669687	6.97510741754957e-14	8.89164521062329e-12
L3MBTL4	-1.99166183668074	8.04839930981694e-14	1.01923446259649e-11
NACC1	1.14409104841341	8.34108672404894e-14	1.04939593693607e-11
SLC37A2	-1.76465308004423	1.02640099440276e-13	1.28293459358822e-11
CHI3L2	3.30303735482655	1.05696796345682e-13	1.31261782765034e-11
ITPKC	-2.20567436015866	1.15839904383195e-13	1.42620943432624e-11
PLEKHG2	-2.12842799937078	1.16325461680721e-13	1.42620943432624e-11
RELT	-2.03560815912621	1.52103983626327e-13	1.85306935495137e-11
HES1	-2.39385929180133	1.86289038262523e-13	2.25526899214799e-11
LRCH1	-0.735330810555169	1.9981798262025e-13	2.40393521716075e-11
CENPF	3.07249972030695	2.06273086033616e-13	2.46618051742924e-11
STAC2	-2.4795918382912	2.212099019418e-13	2.62843790276402e-11
ATOH8	-2.38337326598077	2.61422798409679e-13	3.08719475250792e-11
DNAJB9	-1.58207926601975	2.64523473646828e-13	3.10476362452914e-11
PRSS23	2.72305962730577	2.71025697083871e-13	3.14369005208288e-11
TXNIP	-2.56567162260415	2.71106316507745e-13	3.14369005208288e-11
IGFBP3	3.27531780422052	2.80868151835088e-13	3.23136850720208e-11
MKI67	3.96965537647003	2.82024993095719e-13	3.23136850720208e-11
FAM160A1	-1.85079378706262	2.95764247570086e-13	3.34892117733917e-11
NUPL1	-0.979246908463667	2.95405663720382e-13	3.34892117733917e-11
N4BP2L1	-1.74410587178202	3.14232563115118e-13	3.53722959497245e-11
ADAMTS14	3.10357053830393	3.24890481752058e-13	3.63594004839847e-11
TUBB3	3.53923946707016	3.31810007497242e-13	3.69191377706035e-11
FOXD2-AS1	-1.61225633486559	3.67703245780846e-13	4.06776998737672e-11
GBP2	-1.34876754865909	4.07640039053572e-13	4.48380749242412e-11
BHLHE41	-2.01225885871273	4.30000537818253e-13	4.70288656389975e-11
ZDHHC3	0.885945625874192	4.40023147892944e-13	4.7853138834979e-11
RNU4ATAC	-2.84111166415823	4.60397511088515e-13	4.97875937693417e-11
KDELC1	1.45962004014953	4.73876016087015e-13	5.09588795176478e-11
ARHGEF2	-1.31197865070321	5.00028784802152e-13	5.34725226592034e-11
IFT122	-1.14064925132582	5.29836089935484e-13	5.63470436197134e-11
SPRY4	-1.79471290482862	5.51769075919275e-13	5.83571590240117e-11
CD276	1.6060445356009	6.02567008164527e-13	6.30370235878205e-11
GDE1	1.16590483190611	5.99483329412989e-13	6.30370235878205e-11
HBB	5.55054384761999	6.08378813608634e-13	6.33009934224465e-11
IL11	5.25285419270841	6.14389499520416e-13	6.35827068616586e-11
HIP1R	-1.551569186823	6.28242518821738e-13	6.46686644106932e-11
RYBP	-1.25245497177834	6.62846722703726e-13	6.78677476878938e-11
MMP19	3.32402636192556	8.12798787541927e-13	8.27807611713998e-11
PDK1	-1.52986187500987	8.69577059873487e-13	8.80973096079197e-11
NT5E	1.65451808550137	8.80558287893738e-13	8.87427564589872e-11
ISM1-AS1	2.42685080152209	9.08137452890514e-13	9.10455095348412e-11
GPR68	2.43781139622998	9.45925136155763e-13	9.43425541236388e-11
ZKSCAN4	1.37135128432711	9.59155291185055e-13	9.51689701032016e-11
TOP2A	3.9706554349912	9.74956279703394e-13	9.62406842462083e-11
CECR5	-1.20172103233382	1.05868117853706e-12	1.03711636997759e-10
KIAA1683	-2.39914227983243	1.06141578723875e-12	1.03711636997759e-10
DDX24	-0.80783708003323	1.13711249636516e-12	1.10546860820874e-10
SNHG1	-1.12976716374637	1.21964062216004e-12	1.17974182592757e-10
CLUHP3	-1.81676196906294	1.26558467160719e-12	1.21200195740134e-10
SASH1	-1.34434062311947	1.26406647262652e-12	1.21200195740134e-10
KLF2	-2.24239270851218	1.36366569808862e-12	1.29946539715385e-10
TNFSF15	4.06855623941081	1.4090534143945e-12	1.33610192973791e-10
CCDC59	-0.898018710145343	1.521223942237e-12	1.43539410118235e-10
GPX8	1.20487779595668	1.54601158730128e-12	1.45166717287622e-10
PTP4A1	-1.04688109619967	1.59576733095337e-12	1.4911128812389e-10
MEX3D	2.5014130824721	1.70178295210038e-12	1.58249372197972e-10
GLTSCR2	-0.736874975279248	1.746835094307e-12	1.61657830434209e-10
ARNTL	-1.94070611985793	1.80607110166313e-12	1.65547917313875e-10
COL1A2	3.03162216973991	1.79911853416294e-12	1.65547917313875e-10
TNFAIP6	3.8051339294008	1.85209082952159e-12	1.68961594205977e-10
SNHG15	-1.07403071299491	1.89595618602253e-12	1.72147455777112e-10
FOXP2	-1.08220924495591	1.92765594419934e-12	1.73389949859314e-10
STX11	-1.88773516022601	1.92592470748578e-12	1.73389949859314e-10
CCND1	2.18022503590018	2.11642874639265e-12	1.89484357857266e-10
KRBA1	-1.67660459981964	2.18694293163607e-12	1.94891039310475e-10
BTG2	-2.42832284365461	2.4944610337113e-12	2.21271338423543e-10
PROSER2	-1.2377358388903	2.55651294213514e-12	2.25735401941098e-10
TMEM19	1.39193318779459	2.58639583054625e-12	2.2733120247573e-10
GYS1	-1.72918034605246	2.64842344776218e-12	2.30676483918435e-10
RAB11FIP5	-0.937143891060456	2.64353534636908e-12	2.30676483918435e-10
CTIF	-1.16502355981485	2.68458978112428e-12	2.32773282418294e-10
KCTD21	1.0379926346359	2.81834048584221e-12	2.43274600950568e-10
TAS1R1	-1.93131975997966	3.05663015738965e-12	2.62665508480328e-10
TLE3	-1.34239927248808	3.26708855794249e-12	2.79503056230377e-10
FAM43A	-2.18735838957664	3.40406117199411e-12	2.89932626104932e-10
LIPA	1.81559674784886	4.3131369158158e-12	3.65742610099288e-10
ST3GAL5	-1.79161291588429	4.47103692847908e-12	3.77469253667956e-10
LOC100272217	-1.82316107961956	4.71470432957471e-12	3.9630281065495e-10
IGFBP1	5.69420179065514	4.95248575475356e-12	4.14328461133712e-10
SHC4	2.81662030921699	4.9721998296996e-12	4.14328461133712e-10
C10orf10	-2.17001254889104	5.14608447566794e-12	4.26969741690225e-10
ECM1	1.86582010885449	5.40987178134935e-12	4.46929707807698e-10
GM2A	0.926813548505776	5.45075002560294e-12	4.48382424114662e-10
VPS37B	-1.56935339391472	5.5175352187017e-12	4.51944831594847e-10
GGA2	-1.12159674651773	5.61802485203389e-12	4.58226103291527e-10
SNX10	3.44719023483725	5.93586340217003e-12	4.82107319107051e-10
GLRB	1.97174908868395	6.15094584486683e-12	4.97477128436309e-10
GEMIN4	-0.802820678597712	6.73101161733988e-12	5.42113985866842e-10
KIAA0907	-0.885198842178584	6.88196848259048e-12	5.51962547172434e-10
LYPLA1	1.05849038930525	6.99283888731338e-12	5.58527617186287e-10
PAIP2B	-1.87907532081208	7.51017641836975e-12	5.97369363128923e-10
ADCK3	-0.962098688916636	7.808295408318e-12	6.18526248208696e-10
ULK1	-1.63892465723643	8.09675023017771e-12	6.38747316314306e-10
MLXIP	-1.51780451892368	8.30758813924957e-12	6.52705159560878e-10
MMP11	4.00358767997795	8.42194939333206e-12	6.59000422244914e-10
BCL7A	-1.72263238457968	8.91479839342976e-12	6.94740705567325e-10
PRPF38A	-0.854341230969056	9.28511540821667e-12	7.20682203599849e-10
EXTL2	1.53512682534584	9.55479434548054e-12	7.38635487374116e-10
FOSB	-3.45237703424722	9.82750871860599e-12	7.56678861297787e-10
ERGIC1	0.620561900614205	1.08055623332548e-11	8.28670395827975e-10
FUT4	1.38042173984414	1.22146554277496e-11	9.33015485431557e-10
IER5	-2.09962198412547	1.23066419900992e-11	9.36326291175574e-10
ACAT1	-0.7003165342221	1.3140042118445e-11	9.95797916291135e-10
PRMT2	0.491929542483399	1.59451757397326e-11	1.20364191299652e-09
GAB2	-1.88058976710854	1.61421099978694e-11	1.21374795058198e-09
RASSF7	-2.03181685935894	1.62672045897544e-11	1.21839463481783e-09
ADO	0.957499425481034	1.82580489947407e-11	1.36220614379753e-09
SLC3A2	-1.57963715625283	1.85780394085041e-11	1.38072849642585e-09
SIN3A	-0.822436764843872	2.102690467689e-11	1.55671880048252e-09
FAM98A	1.02818254611389	2.17792751228907e-11	1.60624240168783e-09
LOC400940	3.10821604011071	2.23311438427968e-11	1.640657205458e-09
THRA	-1.48914499710816	2.31066507886137e-11	1.69117840695827e-09
ADSSL1	-2.00937459981329	2.37466850146245e-11	1.73143916608525e-09
DNM3OS	1.16655454134648	2.61039834546387e-11	1.89613425478619e-09
PHF21A	-1.10888574228988	2.6584780909607e-11	1.92379867567303e-09
ELL3	-1.0540829286479	2.76155694903351e-11	1.9909067307845e-09
CDK6	1.83090823191488	2.97231531401681e-11	2.13485438356379e-09
SRSF3	-0.901174993567526	3.0755870462135e-11	2.19266574268754e-09
TESK2	-0.976605801535233	3.07189796262836e-11	2.19266574268754e-09
PPFIA4	-1.64528545997628	3.12241525295652e-11	2.21783657579927e-09
ENC1	2.03127866296158	3.14087194409834e-11	2.22274426661577e-09
NOV	2.57510580247	3.28504124567695e-11	2.31625490615515e-09
BRE-AS1	-2.38870852327271	3.39580574711786e-11	2.38561550460846e-09
RARA	-2.33743243961096	3.77172130174598e-11	2.64006775772031e-09
SLC7A5	-2.02252368080924	3.94440792176285e-11	2.75093869876859e-09
HMGA2	2.92119118067083	3.97929218606273e-11	2.76524892741955e-09
ZBTB48	-0.865216319652641	4.08238148992009e-11	2.82668206113208e-09
AOC2	2.40670746002253	4.33616813355761e-11	2.99164517572941e-09
PPP1R14C	2.37314998378431	4.37442707387451e-11	3.00726238375037e-09
MPP2	-1.6039050571002	4.78800685764243e-11	3.27986989333662e-09
ISM1	1.59282040165449	5.33079159249085e-11	3.62588011886418e-09
KLF5	-1.78954901524176	5.32191120312462e-11	3.62588011886418e-09
PIP4K2B	0.530337613234522	5.49049059736963e-11	3.7213539967876e-09
RCOR1	-0.908264887736711	5.61876943301072e-11	3.79493659003591e-09
SPSB2	-1.28369737461464	6.09779451842654e-11	4.10407156241932e-09
ARNTL2	1.96807744891112	6.26064241858732e-11	4.18441339983984e-09
DAPK2	-1.85485768785185	6.2392286600095e-11	4.18441339983984e-09
ZNF662	0.686118864158107	6.34870269082294e-11	4.22858747735816e-09
LOC150381	-1.40203824909789	6.73713864914316e-11	4.46203720333439e-09
RCC2	1.13473006491388	6.74555990529538e-11	4.46203720333439e-09
SEMA3C	2.18911124268884	6.93268039119559e-11	4.57010838527822e-09
THBS3	1.37374622437923	7.07345700542469e-11	4.64699569615767e-09
SLC36A1	1.76058645351703	7.3040457444088e-11	4.78216246714711e-09
HOMER2	2.14192250028006	7.34258280145969e-11	4.79109750323043e-09
GLI3	1.16641228557923	7.91755504863861e-11	5.14881814632583e-09
LOC441666	2.39935993573164	8.08754829471059e-11	5.23436329746189e-09
RIPK3	1.4869259263607	8.10348725982463e-11	5.23436329746189e-09
ZNF516	-1.04634791846681	8.20343544977363e-11	5.2812016378827e-09
ASS1	-1.19922771360316	8.24619469713572e-11	5.29103339083885e-09
ALDH3A2	-1.14573439849357	8.41451873256983e-11	5.38109870708427e-09
LONP1	-0.950943263156156	8.45135856273527e-11	5.38676162165865e-09
SHMT2	-1.28991736036529	8.48107197030046e-11	5.38785987974632e-09
S100A4	2.48815282340691	8.77882949033894e-11	5.55867397564258e-09
FAM83G	-2.10332782509492	8.99819725730905e-11	5.67889504937515e-09
RNMT	-1.38860780797501	9.24934154657447e-11	5.81831945849712e-09
CD300C	3.0416400468883	9.36226752813713e-11	5.87017223612742e-09
ATP8A1	-1.48982556276695	9.44305761586889e-11	5.90160441713832e-09
VANGL1	1.70614802801156	1.0267731197774e-10	6.39623164485283e-09
SLC5A10	-1.83236021890434	1.09725326014752e-10	6.81323484018695e-09
FZD5	-2.05257495904151	1.11640081742631e-10	6.90983901435341e-09
ADCY7	1.51800085955397	1.12106034202064e-10	6.91643927037027e-09
TTC21A	-1.20297978539889	1.13523653770135e-10	6.98152335917358e-09
ZBTB39	1.25247598303981	1.16139001263617e-10	7.11961667300433e-09
STK32B	-1.74548727787373	1.2218346723255e-10	7.46637955796619e-09
MIR4505	-3.32776487808595	1.2300205068422e-10	7.48558095040508e-09
WWP2	-1.36099162997762	1.23275451258684e-10	7.48558095040508e-09
UBE2R2	-0.788969856674967	1.25252831515303e-10	7.58173507496245e-09
TLL1	3.15461240044281	1.35732276120849e-10	8.19031530736747e-09
AMTN	4.51688547341414	1.36939554024263e-10	8.23734211066574e-09
RALGDS	-1.5618284896359	1.39804596753058e-10	8.38348499345677e-09
LOC100506801	-2.34014041490905	1.41071991779487e-10	8.4332135706936e-09
KIF23	3.1405838663671	1.45233555082088e-10	8.65511053181148e-09
JAK3	1.3706859395768	1.48926353580877e-10	8.84778821011824e-09
CERK	-1.28024324723612	1.52194451811359e-10	9.01412616282108e-09
CSN1S1	5.91668478465715	1.56703818829798e-10	9.25273560937053e-09
GADD45A	-1.83761319327946	1.59750099250611e-10	9.40376042958719e-09
LOC100188947	-2.19470801438715	1.60988084503584e-10	9.44774280063871e-09
TLN2	-1.2138439185135	1.64852887251369e-10	9.64514658571915e-09
C7orf73	1.38751547651658	1.76417606760741e-10	1.02904924622348e-08
C22orf26	-2.04440221200962	1.8064477019269e-10	1.05052301554051e-08
ICAM1	-1.68797652891192	1.81369383785705e-10	1.05156002062983e-08
THEMIS2	2.75939304151434	1.96181390974754e-10	1.13402270116308e-08
PPM1J	-1.58167335283824	2.03748909442838e-10	1.17424034666622e-08
BMP1	1.36300285346703	2.07064814796455e-10	1.18978824478118e-08
SOX11	3.16665123271835	2.08920731718302e-10	1.1968795133469e-08
GNL1	-0.84743889664084	2.10935875460898e-10	1.20179178358457e-08
MYLIP	-1.29033053008756	2.11026870409675e-10	1.20179178358457e-08
RHOB	-1.84084360974132	2.17048144651629e-10	1.23243650041275e-08
KCNS3	2.70057990696072	2.23776221866124e-10	1.26690249844148e-08
PENK	4.59843482776674	2.33530116746497e-10	1.31824669127663e-08
RIOK3	-1.31091326487316	2.34240014609376e-10	1.31838773134967e-08
SLC38A7	1.44167840018244	2.38501782451019e-10	1.33846087766754e-08
PNRC1	-1.69967742394453	2.43425338807638e-10	1.36212044962449e-08
LOC100132891	3.31431328278145	2.49343031334259e-10	1.39118956816033e-08
TUBA8	-1.79975011327976	2.59028596346132e-10	1.44105244250483e-08
CITED2	-1.78975838837453	2.63589912614049e-10	1.46220237115499e-08
LINGO3	-3.12556887235432	2.71084670075033e-10	1.49945655582595e-08
EVI2A	1.52515196388158	2.86747883394266e-10	1.58155014540293e-08
RPS16P5	-2.17947763088609	3.17839349571453e-10	1.74802561140026e-08
ECT2	2.11859440534523	3.34802831798084e-10	1.83607399124824e-08
BNIP3	-2.03021279250411	3.51899466502845e-10	1.92435023599809e-08
TRIB1	-2.20536455157474	3.72908770668719e-10	2.03346201886747e-08
LOC148696	-1.69220669889764	3.81574413260011e-10	2.07483781944688e-08
YARS	-0.99818067110785	3.8686810170307e-10	2.0976969266711e-08
DCP1A	-0.529932251629794	3.93751061062592e-10	2.12902083550389e-08
COL5A1	1.80874764260343	3.9788090986955e-10	2.1453248274731e-08
FTSJD1	1.44423807284233	3.99430155100835e-10	2.14766230601563e-08
ASH1L-AS1	-1.43381585363813	4.25187541658673e-10	2.27978690512195e-08
IPW	1.00742468425825	4.28058226168565e-10	2.28880355431075e-08
TMEM119	4.19597158020778	4.29322307915245e-10	2.28920363021068e-08
ZKSCAN7	1.01710461386803	4.39084499243447e-10	2.33478937180583e-08
ARHGDIB	1.68626816515047	4.80010183498943e-10	2.5453763146477e-08
FBXO42	-0.957631276841441	4.84798301349038e-10	2.56370398424935e-08
IFNE	3.04986856026145	4.9582218693845e-10	2.61481678804883e-08
GTF2E1	1.19880425721089	5.11699613503016e-10	2.69117646456819e-08
RUNX1-IT1	2.82912978559206	5.36524241038626e-10	2.8140477154639e-08
TBCCD1	0.717302735869988	5.39510925349952e-10	2.82202331577751e-08
NGF	3.78474136544153	5.51350526162404e-10	2.87613720273716e-08
RAMP3	2.13304370616903	5.68709219719757e-10	2.95867128929341e-08
COL3A1	2.63666331228576	5.83504886403128e-10	3.02746241465601e-08
EGR3	-2.2694399187154	5.85361932173967e-10	3.02893328828405e-08
RNF24	-1.07390678472359	6.17771890984975e-10	3.18806732696241e-08
BUB1	3.11475489736179	6.48507971622015e-10	3.33341635707803e-08
VSIG4	4.9300797420778	6.49400557901326e-10	3.33341635707803e-08
NDRG1	-1.31713957499863	6.94682857871782e-10	3.55636976892924e-08
CEP250	-1.10787278545077	7.00982752619491e-10	3.56963412835254e-08
IGF1R	-0.951657244468286	7.00040440595015e-10	3.56963412835254e-08
TINAGL1	-1.87734299280834	7.21072666720674e-10	3.66225006905178e-08
FGD5	-1.13867006527069	7.36958880800133e-10	3.73308460434783e-08
TGIF1	-1.32567358072654	7.65821111389659e-10	3.86910513730697e-08
PLEKHG1	1.88619373252873	8.02611851006653e-10	4.03380561880602e-08
ST6GAL2	3.84117266765074	8.02535245009658e-10	4.03380561880602e-08
WDR5B	-1.16014961073943	8.05735466833216e-10	4.03895885444598e-08
FRMD7	1.99587972476074	8.20173300299606e-10	4.10065346947198e-08
MOAP1	-1.10881533974671	8.54707745103633e-10	4.2622459547927e-08
PHLPP1	-0.914951017700777	8.59725803623842e-10	4.27619172970422e-08
SH3D21	-1.7832659943675	8.82871767134129e-10	4.37999965091878e-08
SMCR7	-0.942566474743146	9.52891763587778e-10	4.71522199416482e-08
ZMAT3	1.1930135001333	9.97711252317925e-10	4.92434458868404e-08
PRH2	1.52815299452824	1.06121724336792e-09	5.22439148787446e-08
SGSM1	-1.62312318700726	1.07395464608344e-09	5.2736104547092e-08
SARS	-0.983881683974304	1.07701378465093e-09	5.27517515031701e-08
ERICH1	-1.55954313173522	1.11436941827564e-09	5.44428856151972e-08
FUBP1	-0.522756875869054	1.13450633344068e-09	5.52863605377205e-08
YY1AP1	-0.833448574508051	1.14652182230507e-09	5.57308044382582e-08
SBF2-AS1	-1.37435471970502	1.20388335331885e-09	5.83716641512206e-08
ERLIN1	0.858935726491242	1.31663768427851e-09	6.33598969616926e-08
NR1D1	-2.59641253601913	1.31072926772481e-09	6.33598969616926e-08
STC2	-2.34862937933892	1.31628576004691e-09	6.33598969616926e-08
ARHGEF37	-1.7822544499686	1.32091290462432e-09	6.34071134691113e-08
NOVA1	1.65893410051178	1.41606259498292e-09	6.78054450020554e-08
SLC35B4	1.26776063123303	1.46055087026354e-09	6.97621431804041e-08
RXFP4	-2.01782377216722	1.47242242314767e-09	7.01550970870533e-08
HLA-J	-1.42551139007717	1.47984833738698e-09	7.01615779467045e-08
TGOLN2	0.559616173699228	1.47819652907379e-09	7.01615779467045e-08
DHX33	0.652910577440995	1.48799491779837e-09	7.03744819968081e-08
CD55	1.74640584528781	1.49825972941372e-09	7.0686278263443e-08
DOLK	1.4403898500947	1.54471127353242e-09	7.26996266606982e-08
SLC43A2	-1.94522597203587	1.56011082605632e-09	7.32453007091662e-08
PTK7	0.91485267189304	1.58017238070027e-09	7.40066621802909e-08
ANKRD52	0.883566219007068	1.59995151510937e-09	7.47511328017967e-08
BASP1	3.1835247848389	1.61592494064845e-09	7.53146227180196e-08
C1QB	4.36446803536783	1.65653913698313e-09	7.70210672651889e-08
ADAM12	2.20451521800018	1.67939111581638e-09	7.78954206948178e-08
C1QA	4.73286036790562	1.73933986982878e-09	8.04820989286881e-08
ZNF331	-1.32489072750625	1.85154201358432e-09	8.54684225886921e-08
MYO15A	-1.2733720694451	1.89654574587871e-09	8.73363853167924e-08
LPXN	-0.694511630005257	1.92824321135989e-09	8.85841374116148e-08
NUF2	4.06411061905806	1.95309194193032e-09	8.95120637862302e-08
SERPINB9	-0.991723697430025	1.96327192144653e-09	8.97648959998202e-08
ELL	-1.2909125856295	1.99932499057995e-09	9.1196698444724e-08
C11orf35	-2.41757362356885	2.07189338034429e-09	9.40610275430361e-08
SMIM3	-1.9742653475172	2.07167940657667e-09	9.40610275430361e-08
ARL4C	2.86181726832972	2.09064662311476e-09	9.42455663895456e-08
SOX13	-2.09504507446317	2.08732809502058e-09	9.42455663895456e-08
TOM1	-0.980710383292755	2.08659733276538e-09	9.42455663895456e-08
RASSF1	-1.06757189860469	2.17493212326105e-09	9.78160477585325e-08
CCNH	-1.08174773397274	2.24982972963083e-09	1.00948653766116e-07
CHST6	1.45209898366695	2.25514041508753e-09	1.00951622907023e-07
PHACTR3	3.72861558582726	2.30080154135244e-09	1.02756679511585e-07
RAC2	4.68948035424503	2.33177628663993e-09	1.03659034045108e-07
ZBTB21	-1.17552132612798	2.32717497516829e-09	1.03659034045108e-07
PAK3	-2.57830251008223	2.41469784769612e-09	1.07097969747241e-07
ABRACL	1.4548699485174	2.48429920212441e-09	1.09931667452167e-07
PCDH12	1.23953383701194	2.57286634577142e-09	1.13589688737968e-07
HLA-L	-1.61565561035933	2.72608859115817e-09	1.20078899979871e-07
ADAMTS5	2.20454724883581	2.738243993306e-09	1.20338946637323e-07
RTN1	1.99593895438178	2.78206729338312e-09	1.21986362939252e-07
OTUD1	-2.08188325135773	2.78855468155654e-09	1.21992929693822e-07
LOC150622	2.2216176447142	2.82158011076702e-09	1.2288691867661e-07
PFKFB4	-2.26682629308402	2.8217579123623e-09	1.2288691867661e-07
MGEA5	-1.00778371260949	2.86151815492206e-09	1.24337162447167e-07
PPP3CC	-0.59386874119584	2.8949812502081e-09	1.25507869561387e-07
ACADL	-2.23296895735792	2.9379132193926e-09	1.2708290238222e-07
PLK2	-2.63159577307715	2.95551991322162e-09	1.2755785383319e-07
ZNF442	-1.37823975556082	2.98962564929533e-09	1.28741172535315e-07
ZFAND5	-1.95797778965142	3.05365382758042e-09	1.31204871712267e-07
ZWINT	2.19381952405636	3.1019637343083e-09	1.3298374147372e-07
GPR124	1.95298566110651	3.35527870150234e-09	1.43267546161434e-07
LOXL1	1.86246067142831	3.35672831413614e-09	1.43267546161434e-07
NPEPPS	-0.980889398180205	3.41158190011769e-09	1.452865929101e-07
FAM162A	-1.27198029624454	3.51943753853802e-09	1.49548903265604e-07
IL6R	-1.97498430751826	3.77796939361679e-09	1.60180909378259e-07
CIT	2.15036024234436	3.8032849492917e-09	1.6089985052509e-07
LPAL2	2.56416081895491	3.89353684992453e-09	1.6435677812324e-07
SNW1	-0.573138407444949	3.92671004126991e-09	1.65394401716421e-07
OGN	2.11866568502422	3.9483165462642e-09	1.65941365063405e-07
TSPYL2	-1.58353863638199	3.99518842758938e-09	1.67545494646336e-07
LMBR1L	-0.901267195786731	4.04160662494434e-09	1.69123665051204e-07
SLC25A51	0.822757142031947	4.08418693067346e-09	1.70534738022849e-07
FHDC1	-1.52555873673952	4.43318262047256e-09	1.84706346886312e-07
WDR33	-0.569907130386687	4.55202734510051e-09	1.89248324764233e-07
PDXP	-1.33527439170559	4.57621383722218e-09	1.89843836535969e-07
PLK3	-1.63884651638146	4.86597913277021e-09	2.0143060715418e-07
TCTEX1D4	-2.32639619181926	4.88815972820925e-09	2.01914563537124e-07
HOXA13	-1.30742612710974	4.99250238088119e-09	2.05783037108313e-07
POLG	0.786872242666695	5.04669832072092e-09	2.07572427298199e-07
GFRA2	2.33769417037472	5.1037822289828e-09	2.09472716685906e-07
CTC1	-0.945867328169787	5.17394743813223e-09	2.11900668588526e-07
FN1	1.31396751965652	5.21498632206323e-09	2.13127965421221e-07
PCK1	-2.84314955996004	5.25219217775656e-09	2.14193744130585e-07
LEPROTL1	1.18396274006465	5.30495028741085e-09	2.15526392004664e-07
MIR5087	-3.7778410295099	5.30726322459403e-09	2.15526392004664e-07
ECE1	-1.07701760016554	5.34981608685298e-09	2.16797073380701e-07
LRRC17	1.81148922426227	5.45128064465133e-09	2.20444750270785e-07
C17orf107	-0.852707709269248	5.55259469317237e-09	2.2407105922196e-07
TMEM182	1.14897181261604	5.63582743492446e-09	2.2695406337837e-07
LGI2	1.97854522287315	5.65242371149434e-09	2.2714719002621e-07
HIST1H1D	-3.73537936377644	5.7242578965263e-09	2.29554667187989e-07
P2RY6	1.85925599360689	5.82216921017037e-09	2.3277345572458e-07
SLC2A12	1.82435920578089	5.82870827883254e-09	2.3277345572458e-07
FOXN3	-1.11087922481301	5.85971241010021e-09	2.33527130811633e-07
SULT1C4	-1.64339470380154	5.88765531467648e-09	2.34155944529354e-07
ZNF30	1.29253819053569	5.90743253816186e-09	2.34458080262016e-07
MLLT3	-1.18972831063509	6.06145624349686e-09	2.40076072491916e-07
ANTXR1	1.26036297843139	6.11493974774769e-09	2.41697074341674e-07
CDK1	3.13525493753915	6.55050237984627e-09	2.58028034978909e-07
IL27RA	1.51828267451266	6.56832755673882e-09	2.58028034978909e-07
SLC9C1	2.26284628425909	6.56418869570806e-09	2.58028034978909e-07
NPAS2	-1.24442555414418	6.60589015754535e-09	2.58975111288371e-07
RCBTB2	1.0044370449014	6.99015055617233e-09	2.73482536698701e-07
AP3M1	0.854903877247021	7.23407205539916e-09	2.82451628791843e-07
SBDSP1	-1.34917433773243	7.26198797900995e-09	2.82967624712475e-07
BCR	-1.40806806841656	7.38923719020278e-09	2.87344296311542e-07
RASSF5	-1.37678855757232	7.47319073845297e-09	2.90023081702583e-07
TCF7	-1.19461898864837	7.52907487249887e-09	2.91603948130243e-07
TMEM59L	3.31187916223668	7.57151903470245e-09	2.92658975700778e-07
TIA1	0.824396293842658	7.59205669103768e-09	2.92864727947464e-07
GPR161	1.2462780954636	7.8821399081796e-09	3.03206834958067e-07
PCDH17	-2.72608592423905	7.89166316764464e-09	3.03206834958067e-07
SPAG17	1.09725848193462	7.9800443063895e-09	3.05991778593011e-07
TBKBP1	-0.979587677428262	8.1853192997378e-09	3.13238988470483e-07
RNF168	-0.869175572660046	8.31566355020098e-09	3.17595650154402e-07
ASNS	-1.21881342758538	8.50583484928419e-09	3.24215475274993e-07
SLC41A1	-1.11816724960929	8.57638434414477e-09	3.26258541977159e-07
ZSCAN9	1.1578041577266	8.96012408568244e-09	3.4018427717022e-07
CPNE2	1.48559293731973	8.98324411493999e-09	3.40390681040315e-07
ABLIM1	-1.23557233674668	9.06897830487658e-09	3.42291692922685e-07
PLOD3	0.862563593006475	9.0550608342015e-09	3.42291692922685e-07
TSPAN11	1.44480233154295	9.30239297230131e-09	3.50414407678724e-07
KCNJ9	-2.16465591214945	9.41314806146403e-09	3.53893919990471e-07
PTGER3	2.52778138774678	9.50139860441894e-09	3.56515441981404e-07
GPRASP1	-0.968824080884486	9.69154083198589e-09	3.6294254761653e-07
SIK2	-1.03168039548989	9.72271514069856e-09	3.63402997559819e-07
SYF2	-0.7523571193803	9.77967894931411e-09	3.64823721115014e-07
AEBP1	1.40054819652831	9.87159081596054e-09	3.67540138523065e-07
MLL	-0.97028715254777	1.00355397639689e-08	3.7292298246455e-07
CCNB1IP1	-1.41037534305888	1.06624995858718e-08	3.95457523176197e-07
ANPEP	3.07962550450365	1.0780218145828e-08	3.99054652094315e-07
TRAM1L1	1.5557935229372	1.0937469243593e-08	4.04098551765686e-07
OLFML2B	2.08393889689496	1.13214622256584e-08	4.17484341727391e-07
CHAC1	-1.53780083580598	1.14336068034899e-08	4.20813570478731e-07
TUFT1	-1.08586968605334	1.16272462468175e-08	4.27123784360669e-07
LOC284023	-1.21600936992547	1.16565510592729e-08	4.27384669218942e-07
TM7SF3	0.779556985706186	1.17295927537534e-08	4.29245115811787e-07
GNB5	-0.566700031224007	1.1783673007599e-08	4.30405923573574e-07
FSTL1	1.48292952084205	1.1914357248541e-08	4.34355042949176e-07
PPP1R3C	-1.74377833922321	1.19411074407544e-08	4.34507329162725e-07
STK24	-0.935051976989253	1.23490956199902e-08	4.47660530299797e-07
ZNF223	1.13005866763779	1.23413563900257e-08	4.47660530299797e-07
BCKDHA	-1.39804186367639	1.29192805070643e-08	4.65698933484047e-07
C8orf42	-1.1308200096806	1.28996613308317e-08	4.65698933484047e-07
KCNJ15	1.46176438213093	1.29069654216336e-08	4.65698933484047e-07
SAMD14	1.44090872145794	1.29780419378164e-08	4.6694267151594e-07
KIF26A	-1.13868944018012	1.31338934332115e-08	4.71668497566955e-07
C12orf49	1.31243727054885	1.32679340649698e-08	4.74710897428633e-07
HIST1H2AK	-1.7406307606466	1.32604530790976e-08	4.74710897428633e-07
LOC100134229	-1.43249854780253	1.35105456195555e-08	4.82494420465352e-07
LOC284648	-1.79885457911714	1.35663273218997e-08	4.83589323368977e-07
ID2	-0.984188765144913	1.39123751652514e-08	4.95007965907438e-07
OXNAD1	-1.56567383241918	1.4319597570575e-08	5.08557073129146e-07
CFL2	-0.691299188997006	1.43875141345753e-08	5.09090550691987e-07
MAK16	0.560293768702805	1.43688441143161e-08	5.09090550691987e-07
GOLM1	1.12963224685365	1.46736348494804e-08	5.18262013243392e-07
CEBPB	-1.41371321852387	1.47590149687841e-08	5.19825769144638e-07
GZF1	-1.04179145607468	1.47719203970137e-08	5.19825769144638e-07
NAP1L5	-0.874502290711803	1.53213738354151e-08	5.37196948921503e-07
PRPF8	-0.571149395016928	1.53180927949943e-08	5.37196948921503e-07
WBP11	-0.857899331625387	1.5417241644012e-08	5.39575426191977e-07
ADCY2	-1.2048596323948	1.58517115242033e-08	5.53774219835553e-07
PRKAG2	-1.60343402983296	1.59052076460288e-08	5.54636489091319e-07
FBXO31	-1.24175034732872	1.63102057336144e-08	5.67730832127204e-07
CHD2	-0.911861278691357	1.64256752538587e-08	5.70718091988313e-07
C2	1.47052376724484	1.70007123830299e-08	5.89633716506203e-07
CDC37L1	-0.986854215508952	1.7254087901924e-08	5.96272779217479e-07
OGFR	-1.11314109621641	1.72274257695634e-08	5.96272779217479e-07
NR4A2	-1.92834361174278	1.775752435943e-08	6.1257094335962e-07
NAT2	2.29755431875257	1.79591324986313e-08	6.18417426594195e-07
FAM111B	2.2101147275619	1.82681962477542e-08	6.27936624237537e-07
VIT	-2.09342216411748	1.87855952560058e-08	6.44570272874967e-07
C6orf120	0.616162039033937	1.88941438024597e-08	6.47141234970723e-07
TNC	2.86601833068396	1.95808943362523e-08	6.69471820743375e-07
CEP55	4.16032209894002	1.97472016999126e-08	6.73960789931947e-07
NAT1	1.45879641124432	1.98217375732762e-08	6.75307303624769e-07
SPAG4	-1.16626951688927	1.98998836842812e-08	6.76771839291042e-07
DUSP1	-1.21155623363625	2.01634749867446e-08	6.82120790896038e-07
OSBPL3	1.32972791318432	2.01549041286261e-08	6.82120790896038e-07
PALD1	-1.6165248358883	2.01567778108196e-08	6.82120790896038e-07
CMTM4	0.904363171990718	2.04163409170533e-08	6.89463414583085e-07
CASC5	2.72037546619774	2.12471766489063e-08	7.15441606416871e-07
IFT88	-0.649203112989699	2.12599407174633e-08	7.15441606416871e-07
PPP4R4	-1.32720170442303	2.1799437488734e-08	7.32316530926073e-07
PTPLAD2	0.849800625782476	2.19360730719492e-08	7.35622771013851e-07
H2AFJ	-0.917999909054291	2.22536533828718e-08	7.44974911246782e-07
PLEKHA2	-1.14176567198568	2.23477631491185e-08	7.46826550099623e-07
TBC1D9	1.3431171269554	2.24152998029407e-08	7.47785278867948e-07
AGPAT4-IT1	1.03174372733639	2.28164571922595e-08	7.59851184245334e-07
GLB1	0.959103930606276	2.38215089905215e-08	7.91952032052759e-07
CRY2	-1.07232568206505	2.39030635281545e-08	7.93293223885253e-07
SOCS3	-2.18672560638354	2.40330511128632e-08	7.96234424907924e-07
UBAP1	-0.963577616424705	2.43913997890723e-08	8.06718306769505e-07
NELL1	3.76470060576084	2.48120147644377e-08	8.19222079246416e-07
CDK2	-0.862549615760458	2.49064462324708e-08	8.20931821111011e-07
BRD2	-0.757513029854047	2.50250591629167e-08	8.23431391157236e-07
EEPD1	-1.46475395520473	2.58121011506556e-08	8.46434642332145e-07
NR4A3	-2.01793627815908	2.58058109923116e-08	8.46434642332145e-07
RNU12	-2.857426101603	2.65207136792396e-08	8.66001900948741e-07
TMEM8A	1.2096388670888	2.64780259116064e-08	8.66001900948741e-07
TRIM39	-0.617492281483347	2.65437748225756e-08	8.66001900948741e-07
MAMDC2	1.66033712088722	2.70086168534829e-08	8.79676591899647e-07
HLA-F	-1.04427142898625	2.76438859018603e-08	8.97818617365668e-07
PHOSPHO2	-0.785690078480749	2.76589142343935e-08	8.97818617365668e-07
TYROBP	3.91994187266122	2.78964951334402e-08	9.04006119231635e-07
ALDH2	-1.18265818576641	2.85671820585191e-08	9.24184348646109e-07
KCNN4	2.35343670196888	2.88117025848038e-08	9.30530978280014e-07
LOC100129617	-2.01183964684295	2.89431330096643e-08	9.33209995482459e-07
HEG1	1.43572982439805	2.94434753203614e-08	9.47754943882334e-07
ARHGAP44	1.53119688771646	2.97315617418562e-08	9.55430437343891e-07
PTGS2	-2.13460932173913	2.97867195809369e-08	9.55607608689091e-07
ADPRM	-0.965042736003754	2.99770843929438e-08	9.60114638069509e-07
MIDN	-1.32749807930095	3.10451139904762e-08	9.92670098343315e-07
PTPN22	-1.23759063069692	3.11334230881886e-08	9.93842887271215e-07
HMMR	2.40344020744426	3.17067536075178e-08	1.01046904005151e-06
CEP57	-0.809354060142986	3.23232323504685e-08	1.02841305704821e-06
DENND3	-1.10329247412964	3.26666492893059e-08	1.0376243105113e-06
ST6GALNAC6	-0.545083023750152	3.281563397494e-08	1.0406394372053e-06
CARS	-0.847964388776647	3.29938274559832e-08	1.04456938273063e-06
SPRY1	-1.57646135452511	3.30687504101221e-08	1.04522229334063e-06
STAB1	1.55834393342681	3.34291856265614e-08	1.05488261332079e-06
ARSB	1.31270211560842	3.52405913860142e-08	1.11022282093189e-06
RAET1E	1.61460941530072	3.53672401273905e-08	1.11239216537931e-06
PARP15	2.91878341818432	3.56314894486943e-08	1.11887526981716e-06
GGTA1P	-1.60837518306032	3.67452228595859e-08	1.151968721212e-06
RRM2	2.9300350740779	3.69469121825789e-08	1.15640831317473e-06
ITGA5	-1.00023179053564	3.71739218378242e-08	1.1616247101563e-06
ALDH1B1	1.15843426112	3.73929950893011e-08	1.16657660044401e-06
RAB23	1.23870569215505	3.74729908803013e-08	1.16718058487851e-06
PPIC	1.89899377952547	3.77078769588743e-08	1.17259923034147e-06
DDX27	-0.668257082547183	3.79990947377172e-08	1.17974931388116e-06
ENO2	-1.86162929427872	3.93860281534726e-08	1.22084002564605e-06
ICMT	1.12927581313339	3.96760508353862e-08	1.22785257641535e-06
ZNF195	0.875608829676056	3.9750045077174e-08	1.22816792566697e-06
SERPINA5	1.3210069424322	4.01908060727066e-08	1.23979619566271e-06
FAM115C	-1.16005085174365	4.11706929762499e-08	1.26596592507961e-06
KIF4A	1.77684749128854	4.11286044035996e-08	1.26596592507961e-06
RAD51D	0.720030501322168	4.23694326604607e-08	1.30074834016142e-06
SLC4A5	-0.813183056301733	4.28809999020968e-08	1.31435727247685e-06
TNFRSF1B	-2.51839838100688	4.30022824857402e-08	1.31597922983786e-06
ABCC10	1.00452162832357	4.3309820167154e-08	1.3232868704723e-06
MID1	1.67780634447195	4.40897846573314e-08	1.34498298711406e-06
PLXNA1	0.926683321555981	4.43973340913888e-08	1.35222196823599e-06
C1orf85	0.898298022464371	4.57291032499928e-08	1.39058374164157e-06
TPPP3	2.82713342831904	4.62134354619753e-08	1.40309529843464e-06
POLDIP3	-0.549622686955322	5.03180647254565e-08	1.52531091007923e-06
SLC38A5	1.87692113661407	5.05298569567578e-08	1.52932266754816e-06
ELN	1.82630194691844	5.06500271398102e-08	1.53055317490456e-06
CRYL1	-0.86001742071933	5.13138474826817e-08	1.54818221033564e-06
CRTAC1	1.42999049339939	5.14457297222372e-08	1.54880836777773e-06
RAB11FIP1	-0.976372248477936	5.14955247222063e-08	1.54880836777773e-06
NDNL2	-0.539757120438591	5.15808198331298e-08	1.54895351165041e-06
PAQR4	2.67949088160434	5.19764152066854e-08	1.5584018945693e-06
BUB1B	4.10352315265692	5.21788231216694e-08	1.56203758362211e-06
ZHX2	-1.1336416302529	5.33256737839342e-08	1.59389114078719e-06
RSG1	-1.31601082800123	5.42424531315345e-08	1.61877981446342e-06
TMEM30A	0.797113458640932	5.46807034859616e-08	1.62933260278835e-06
RSRC2	-0.595380313064565	5.57497733537363e-08	1.65862038220413e-06
WDR46	0.474436256180441	5.63626658817923e-08	1.67426690672627e-06
SCML1	-1.0942468362686	5.65614815264818e-08	1.67758391048266e-06
CTSO	1.08246863437141	5.85722776970839e-08	1.7345504206018e-06
MAOA	-2.6713080082669	5.92609358804994e-08	1.75224847121925e-06
C3orf35	-0.919754561262683	6.03188386091409e-08	1.78079344231189e-06
C3orf62	1.02958676578557	6.11416517008124e-08	1.80219519655055e-06
LOC100216545	-1.13517878143776	6.12310072494187e-08	1.80219519655055e-06
FEM1A	0.815412174300569	6.29562337196596e-08	1.85014434025913e-06
KCND3	-1.92723716002591	6.30820874525776e-08	1.85101692282724e-06
EPN2-AS1	-1.53991796161556	6.46914515880442e-08	1.89535122011912e-06
CENPN	1.01447802439533	6.58642071997445e-08	1.92677830454085e-06
RGS16	-1.53144206687836	6.61776283819872e-08	1.93300936073577e-06
TBX4	-1.55154978568247	6.69102131242899e-08	1.95144650368099e-06
APBB1	-0.958940395468509	6.70336531749277e-08	1.9520889409443e-06
C4orf47	-1.27752599373719	6.75952739718581e-08	1.95955034440406e-06
MUT	-0.826232672344765	6.74783684683537e-08	1.95955034440406e-06
VAT1L	2.01423727179574	6.7563717933506e-08	1.95955034440406e-06
FOS	-2.0606653047121	6.78045078332837e-08	1.9626601071923e-06
TENM3	1.86513006173078	6.80882606553015e-08	1.96791430833919e-06
WEE1	-1.51586506128901	7.08429158311212e-08	2.04446069989993e-06
UBE2O	-0.770940676828691	7.14520374335811e-08	2.05895249784282e-06
EIF4A3	-1.11319277583127	7.28978353922085e-08	2.09478278382749e-06
SREBF1	-1.23689672315908	7.29131105597392e-08	2.09478278382749e-06
RBM7	-0.803042378819646	7.36535870869104e-08	2.1129029774008e-06
LYZ	3.07992692340299	7.43499103732094e-08	2.12970450115165e-06
FNBP4	-0.858636485958234	7.64991648169586e-08	2.18801251643631e-06
SPATA13	-0.758950780516541	7.6738575038232e-08	2.19160360669277e-06
TOB1-AS1	-1.92176198306591	8.02702331093194e-08	2.28906921055006e-06
DMBT1	2.48423758581343	8.09490320112933e-08	2.3050117118127e-06
KCNK7	-1.86153337574618	8.1344328304652e-08	2.31219042538019e-06
SPARC	1.85406153684041	8.14413792097133e-08	2.31219042538019e-06
MCM6	-0.656672592605056	8.19039295298724e-08	2.32189799634833e-06
PRKD2	-1.11782741138726	8.44664154482538e-08	2.39102063376976e-06
LASP1	0.847220027777351	8.68270065785405e-08	2.45423355305481e-06
ADTRP	2.0710993096995	8.80987537973282e-08	2.48586396227055e-06
PER1	-1.78786476003897	8.82043267822113e-08	2.48586396227055e-06
CPPED1	0.734053044406038	8.87088708189983e-08	2.4964284420978e-06
MPZL1	0.689856531513599	9.0224597858768e-08	2.53537705720208e-06
FLJ43663	-1.01493548606638	9.15106867361377e-08	2.56776852621562e-06
LRRC8E	1.62381930035577	9.21320209110347e-08	2.5776878931926e-06
TMEM107	-1.42172929173281	9.2058203893654e-08	2.5776878931926e-06
MAATS1	-0.781202461673884	9.37534180018816e-08	2.61924461991033e-06
CLK3	-1.26275287294848	9.42730061181821e-08	2.62724761424545e-06
DPH3	-1.07516700345375	9.43128526907166e-08	2.62724761424545e-06
CCNA2	1.51275783406983	9.47478834505113e-08	2.63555203546083e-06
CDH10	3.64573876320911	9.63370252032974e-08	2.67588946340299e-06
MARCH3	-1.89365429493665	9.79046148078244e-08	2.71551286806313e-06
SDC4	-1.61946404795781	9.8455669548076e-08	2.726867889397e-06
RRN3	-0.753765768460154	9.89279762376921e-08	2.7360123772979e-06
TMEM177	1.25985753444599	1.03131137728277e-07	2.84816538038966e-06
CTSB	0.815990056148543	1.04631090780866e-07	2.88544966538809e-06
GARS	-0.789505870671575	1.05402853846046e-07	2.9025744401753e-06
RPS27	-1.49294322701867	1.12698283527838e-07	3.09904179946766e-06
HPN	-3.00402962051218	1.14049249364449e-07	3.13171754781209e-06
ITGB2	3.37298284498923	1.14608676773096e-07	3.14259603875401e-06
RCN2	0.980949833080191	1.14896764394642e-07	3.14601396562227e-06
TPX2	2.54355652676105	1.16803728563037e-07	3.19368603850838e-06
LSM14B	-0.873329587468525	1.1770513771526e-07	3.21376765373198e-06
MAP1LC3B	-1.00938398394295	1.19664098972878e-07	3.26262640386534e-06
SLC13A4	1.38541527810071	1.23427557481329e-07	3.36047673827171e-06
F13A1	-1.8188235460375	1.25655191408232e-07	3.41147641666723e-06
NCOA7	-0.954250508430502	1.25497982485822e-07	3.41147641666723e-06
WNT5A	3.36369042253324	1.26027993693466e-07	3.41677866282468e-06
PI4K2A	-1.02726706358834	1.29868828440878e-07	3.51101836890232e-06
TRIB2	0.849176516903841	1.29866031649046e-07	3.51101836890232e-06
EPM2AIP1	-0.504674853027934	1.31341018905794e-07	3.5458390924511e-06
SMOC2	1.74978698213678	1.35503008256472e-07	3.65307759934008e-06
METTL21A	1.19033517315486	1.35750169249892e-07	3.65462238865898e-06
SEPHS1	0.629165357880943	1.36026358942223e-07	3.65694327273582e-06
TIPARP	-1.55558552903682	1.37440571058382e-07	3.68980969637767e-06
RCOR3	-0.64183591903202	1.38229748521544e-07	3.70582789594875e-06
F2RL3	-1.87677709513508	1.4103882675349e-07	3.77587813098459e-06
FOXJ2	-0.968266756202576	1.42124537576869e-07	3.79439004690311e-06
PARS2	1.51842167922897	1.4203895643775e-07	3.79439004690311e-06
MCTS1	0.469938723035557	1.44267279736364e-07	3.84094172565045e-06
MLIP	1.96922392168142	1.44266207797201e-07	3.84094172565045e-06
STEAP1	1.30927818277092	1.45696964868368e-07	3.87364761982211e-06
AVIL	1.39879790790451	1.46662658103461e-07	3.89394414597726e-06
AKNA	-1.39206191968033	1.47766606166149e-07	3.91785041610497e-06
PER2	-1.43868840339702	1.48709195405643e-07	3.93741857271421e-06
NF2	0.538784381678212	1.49244839033178e-07	3.94617294855721e-06
MATN1-AS1	-1.85171524600957	1.50220840165098e-07	3.96653079881753e-06
SPRED2	-0.630418515631887	1.50653837422925e-07	3.96708032360314e-06
TNIP1	-1.19545955777571	1.50478940374033e-07	3.96708032360314e-06
PRDX1	1.27058537478406	1.51726031644333e-07	3.98985571464722e-06
IFI30	2.4556485581001	1.52236690248489e-07	3.99782271567963e-06
C5orf4	-1.38804526627053	1.52978213031716e-07	4.01182237417915e-06
RELA	-1.37180078545612	1.53560640936803e-07	4.0216173842075e-06
LDHD	-1.35465736394871	1.55515772410529e-07	4.06728682490526e-06
TMEM147	0.796301773178207	1.5610565901371e-07	4.07717480373799e-06
NPTN	0.687380908176627	1.62856128595198e-07	4.24772035139425e-06
PLD6	-1.48878986102229	1.6517671533256e-07	4.30241758245799e-06
KIF20A	2.16270051147703	1.66576705899273e-07	4.33302028629069e-06
MGLL	-0.990732516964096	1.7051972334624e-07	4.42960074857189e-06
AKR1C2	1.83433111584427	1.72945934744952e-07	4.48657183006144e-06
MLLT4	-0.904963245735933	1.73895266083007e-07	4.50512782884495e-06
RPS6KA5	-0.992877080019318	1.75387865109478e-07	4.53768953695208e-06
WSB1	-1.0518356383854	1.75928947365868e-07	4.54557893670549e-06
ELL2	-1.52187742162179	1.770683466843e-07	4.56888552992775e-06
CSNK1D	-1.32131125773719	1.78273244682222e-07	4.58767605198942e-06
ZNF672	-0.812294426509783	1.78203536827645e-07	4.58767605198942e-06
AGPAT9	-1.18805611001288	1.78750177808978e-07	4.5938079741589e-06
TRAF3	0.813407058313765	1.78992891876372e-07	4.59391223430439e-06
PHF13	-0.745051367213864	1.85322203540906e-07	4.75002276425952e-06
B3GALT6	1.30710526512252	1.86989629333665e-07	4.78638746681346e-06
ZNF599	0.926975351559631	1.94491047524233e-07	4.97179040344484e-06
PATL1	-1.14672067527176	2.02820149518206e-07	5.17783164201055e-06
EHD3	1.03622674062351	2.06111521215431e-07	5.25488830712031e-06
IGSF8	-0.960571404655884	2.06855148056171e-07	5.26687135573179e-06
NUP98	-0.674161220785989	2.07713982639089e-07	5.28175224811072e-06
ZC3H12A	-1.65360380856548	2.08771218598423e-07	5.30163217256074e-06
LOC100505549	1.12071752213966	2.11434861809658e-07	5.36219980892504e-06
EI24	0.965377559382478	2.12345662853316e-07	5.37821271613617e-06
MIR1245B	3.34820191476207	2.13731747894071e-07	5.40620553904463e-06
FOXD2	-1.15590921002815	2.14190814443418e-07	5.41070733231148e-06
POLQ	2.25015998174554	2.14982544537028e-07	5.42358977692431e-06
ZNF329	0.763382100475699	2.17040168455323e-07	5.46833272591166e-06
ZNF292	-1.09518326452417	2.19866012612924e-07	5.53228872782506e-06
PDLIM4	-1.44517163915631	2.23833808249557e-07	5.62477411879337e-06
KCNAB1	-1.07332348353306	2.24221462977087e-07	5.6271694144015e-06
BIRC5	3.41555108776802	2.2503389432256e-07	5.64020498934238e-06
LOC440434	-0.813087791784593	2.2570628717059e-07	5.6497013286693e-06
OSR2	-1.41049022525244	2.27743550003389e-07	5.69329297924057e-06
PTPRS	-0.882217261353641	2.28242320249588e-07	5.6983611186567e-06
RAB38	2.09646655449598	2.29331650151704e-07	5.71814110591987e-06
SMAD7	-1.0853278334504	2.32540523148138e-07	5.79065010359445e-06
MXRA5	2.23178799927991	2.33651954271385e-07	5.81080938988357e-06
LCTL	2.18183330787466	2.35017630659605e-07	5.83723144847322e-06
COL5A2	1.75608189893658	2.38945209453523e-07	5.9147785026716e-06
RSPO2	2.25980092152367	2.39061648661152e-07	5.9147785026716e-06
SLC25A20	1.07230515704774	2.38798153292638e-07	5.9147785026716e-06
FBLN5	1.86541988967483	2.39426432526703e-07	5.91619948614443e-06
C6orf223	-2.26383435608216	2.41292266817461e-07	5.9546600563709e-06
TBX5	-2.06149999554291	2.44538354465388e-07	6.0270406979568e-06
TRIM52	-0.815316012469223	2.45743008800163e-07	6.04898615907205e-06
ALPL	4.069537966691	2.47173615459995e-07	6.0764302988371e-06
UTP11L	0.732626714214416	2.49458492123269e-07	6.1247787179602e-06
PGF	-1.52366503809523	2.57044723938959e-07	6.30299858738983e-06
EGLN1	-0.965192794638024	2.58356896480686e-07	6.31907484162226e-06
FBXO21	-0.674797828107704	2.58226868394642e-07	6.31907484162226e-06
MTHFD1L	0.885718993681038	2.59037970723785e-07	6.32769276454586e-06
CARD6	1.43969391173612	2.64801351852162e-07	6.45316637166227e-06
NFKB2	-1.32001650415742	2.64845001486477e-07	6.45316637166227e-06
DIDO1	-0.484563868587106	2.65207091787252e-07	6.45381960785438e-06
TOE1	-0.782677966818998	2.65809086962022e-07	6.46030191279288e-06
EFEMP1	2.03822947652404	2.71896133925002e-07	6.59991006547587e-06
PJA1	-0.738157727929865	2.76188315791114e-07	6.69565351468911e-06
CLP1	1.27749014749307	2.78343970071556e-07	6.73942525774514e-06
SLC2A1-AS1	-1.64332743378883	2.80526299890283e-07	6.7837320937036e-06
FAT3	2.31448810240724	2.83946462918388e-07	6.85782366965628e-06
PBK	3.68482618299298	2.86763567052224e-07	6.91718283482238e-06
TSPAN12	1.05129927571467	2.87395981507998e-07	6.92376126163636e-06
IL31RA	1.90806955727545	2.88344680031436e-07	6.93793343240639e-06
PCK2	-0.982105017723557	2.89314490979994e-07	6.95257757412472e-06
ZNF772	0.864783083818352	2.92042105295983e-07	7.00937466937953e-06
TECPR1	0.855663188014524	2.94069307179969e-07	7.04924046563789e-06
IRF2BPL	-1.05381469435116	3.02552225854751e-07	7.23682115072697e-06
ZNF821	-0.920594203296671	3.02646424558949e-07	7.23682115072697e-06
COL6A2	0.99303879738456	3.17843733391108e-07	7.58614872821357e-06
GJB2	3.38805167537801	3.18043639860167e-07	7.58614872821357e-06
EID2B	-1.16048848510555	3.2127604470659e-07	7.65376557494698e-06
MMP9	4.66337591734325	3.23692961449982e-07	7.70181188498233e-06
PRKAB2	-0.892416024296273	3.24837909415605e-07	7.71951224486541e-06
HOMER3	1.01410015364105	3.32715222648085e-07	7.89569978803462e-06
PLD1	1.07168113939857	3.33072275332958e-07	7.89569978803462e-06
EGR1	-1.80512706526263	3.36927881766424e-07	7.97727527198265e-06
ADAMTS7	2.16045710240718	3.40564661827356e-07	8.05347564559556e-06
FNDC1	2.09708118023297	3.45152651830874e-07	8.15195508600306e-06
NSL1	0.40167239988327	3.50206885154023e-07	8.2611915837375e-06
SLC6A16	-2.00381118246108	3.52642580102249e-07	8.30846637012018e-06
MTERF	0.921980386144141	3.5656455555783e-07	8.39060040334068e-06
ABCB6	-0.626700296841679	3.64523888799464e-07	8.56742409707067e-06
EZH2	1.27226208718854	3.65423189025271e-07	8.56763820407728e-06
TLE2	-1.14939956332145	3.65107211160271e-07	8.56763820407728e-06
ZCCHC2	-0.781966596437884	3.68175616028954e-07	8.62166962644932e-06
ABHD6	1.22992897501954	3.7891833962673e-07	8.86245336509713e-06
TBC1D15	-1.00883567677808	3.83049815079503e-07	8.94821103211814e-06
ZFP36	-2.01304012735359	3.91228701341741e-07	9.12819548136627e-06
SOWAHA	-2.23302326855832	3.93755068830981e-07	9.17601854712779e-06
FAM161B	-0.76391360010322	3.95669336819624e-07	9.20947891709908e-06
RAB20	-1.58585326092504	3.97998206382799e-07	9.25249695007548e-06
LAMC3	-1.71432843349459	4.01587751226084e-07	9.32468350223267e-06
PRKAA2	-0.86412725579304	4.02709970239013e-07	9.33947496039852e-06
MAP1B	1.70663219169097	4.03214021767426e-07	9.33991179903874e-06
ZRANB1	-0.449214215883797	4.0873674593089e-07	9.45645868079773e-06
EMC9	-1.55381209256337	4.10304027989776e-07	9.47503513131503e-06
LOC285740	2.13467650572019	4.10901370824551e-07	9.47503513131503e-06
USP36	-0.99399244454116	4.11016381871684e-07	9.47503513131503e-06
UCP2	1.90091879668849	4.17336098418458e-07	9.60921358667093e-06
KIAA0355	-1.040295239615	4.19347919263169e-07	9.64400011696145e-06
ZNF639	-0.514945113908395	4.31101068462067e-07	9.90246356423189e-06
SLU7	-0.518172173001814	4.36582410400285e-07	1.00164181380156e-05
TBC1D2B	-1.38896260414508	4.44098356627813e-07	1.01767253175342e-05
TRNAU1AP	-0.871902030474309	4.45599310170243e-07	1.01989787413401e-05
FZD1	1.21198818368546	4.49341247025579e-07	1.02724105273104e-05
ARHGEF25	0.802682376329441	4.60481174221943e-07	1.05021352163485e-05
SH3BP2	-0.926462125447897	4.60041207334353e-07	1.05021352163485e-05
HMGN1	0.729669690748304	4.64366214532818e-07	1.05571460527216e-05
PWWP2A	0.677964337226151	4.64538558192903e-07	1.05571460527216e-05
SVIL	-0.876841941229963	4.64041172355448e-07	1.05571460527216e-05
KCTD7	-0.510221793726182	4.70602100862618e-07	1.06823347163969e-05
SHMT1	-0.822063078532352	4.76179734533767e-07	1.07962116726036e-05
ORAI3	-1.35034553201969	4.7948362716987e-07	1.08455703165603e-05
SERTAD2	-0.822750414085149	4.79367996964797e-07	1.08455703165603e-05
LOC100506385	1.520593183046	4.80582194871283e-07	1.08576604097152e-05
LOC100132077	2.71488622085493	4.82205794794302e-07	1.08815701570873e-05
FOXO3	-1.19205951278489	4.87400847753636e-07	1.09775797604671e-05
MTMR3	-0.696139414324054	4.87600950449343e-07	1.09775797604671e-05
RDH11	0.70134537789986	4.91212562001253e-07	1.10459703340679e-05
TTK	2.45919717552524	5.00751852891868e-07	1.12473423760975e-05
REEP3	0.870112118709728	5.09467238091556e-07	1.14031800767725e-05
STMN3	1.4597861827777	5.0831736554354e-07	1.14031800767725e-05
TRA2B	-0.996472333603716	5.0927676503117e-07	1.14031800767725e-05
ZNF557	0.880902556391592	5.13968025976727e-07	1.14905581092056e-05
LRRC66	1.40798953617234	5.16650488617277e-07	1.15371290665823e-05
RPN2	0.828808426605754	5.23819416963769e-07	1.16836615957539e-05
BAG2	0.937173980102721	5.29753683240945e-07	1.18023479730381e-05
ABHD4	-1.21088355714284	5.36190894917729e-07	1.19319520650536e-05
SLC12A6	0.682085532723078	5.37472921501591e-07	1.19466700530994e-05
MRPL3	0.522089590013095	5.42627516487291e-07	1.20473322547449e-05
EFNA1	-1.86936222194374	5.45073304907824e-07	1.20828541719415e-05
ZNF681	1.18209537227038	5.45482896535775e-07	1.20828541719415e-05
ZNF28	0.83526445629907	5.46683107634669e-07	1.20955208492641e-05
ZFP3	1.14439796949138	5.51581482038841e-07	1.21898874256781e-05
DHDH	-2.05650929280117	5.59985331636914e-07	1.23614193218795e-05
CAMLG	-0.580814576048776	5.64543170568616e-07	1.2447756575344e-05
SEZ6L2	2.75770811448882	5.68150904528113e-07	1.2498670584299e-05
SLC25A27	-0.900311126554165	5.67790079938463e-07	1.2498670584299e-05
MME	3.46828685787348	5.74659431886159e-07	1.26130209856063e-05
SYS1	-1.07967427559573	5.74367531339219e-07	1.26130209856063e-05
GPR176	1.85059561657147	5.78781848355956e-07	1.26849333913249e-05
HOXA11	-1.26275323257243	5.79253802845582e-07	1.26849333913249e-05
GPRC5B	-1.36017222281293	5.86772544457383e-07	1.28303144500669e-05
TRPV2	1.43902623079291	5.87225675645954e-07	1.28303144500669e-05
CRLF3	0.445557997070465	5.88813302691079e-07	1.28504163985267e-05
DPT	1.56399673374377	5.97966330176238e-07	1.30353951184172e-05
FADD	1.00648683200575	6.06187075562978e-07	1.31915691797538e-05
HSPA8	1.28329937687699	6.06501050656246e-07	1.31915691797538e-05
CALCOCO1	-1.10009194170145	6.12188464236742e-07	1.33002435080057e-05
AEN	1.06399071380683	6.21822954283422e-07	1.34943292525384e-05
DIRAS1	1.79955854796237	6.25064034776254e-07	1.35341480375794e-05
ZNF12	-0.894835064525369	6.24788674603661e-07	1.35341480375794e-05
STK39	-1.01332104727293	6.5230163915059e-07	1.41080384854042e-05
LOC283174	1.0729364880098	6.6283496468292e-07	1.43197645737166e-05
DIAPH3	3.24362631925652	6.75500715373324e-07	1.45444220024845e-05
PM20D2	-1.0461511633192	6.74031223726824e-07	1.45444220024845e-05
ZKSCAN8	-0.469099182928416	6.7502642946131e-07	1.45444220024845e-05
ZNF200	1.13484544266986	6.76926079730369e-07	1.45588269371284e-05
NIP7	1.19368219744016	6.80033305747059e-07	1.46093315874164e-05
ZNF791	-1.08119045448143	6.84247438002356e-07	1.46834770725834e-05
TRAK1	1.00945272993647	6.86754622569831e-07	1.47208682960431e-05
BAG3	-1.22463788206748	6.8900786468407e-07	1.47527390292588e-05
CSDA	-0.967961832330389	7.02109956391144e-07	1.50162880145833e-05
NPTX2	2.74808116539897	7.02876798853945e-07	1.50162880145833e-05
UBE2Q1	0.499008452543161	7.04926662717058e-07	1.50433850672291e-05
TUSC3	0.806933132245171	7.06325623277146e-07	1.50565469794704e-05
SACM1L	0.562621324766226	7.33259285146565e-07	1.56133937829494e-05
MFSD1	0.910341768919778	7.38852747211776e-07	1.57151121890381e-05
ZMPSTE24	0.837407505483226	7.6078332959947e-07	1.6163706745541e-05
PPP1R13B	-1.04703313725027	7.65993083806908e-07	1.62564507940454e-05
WDR45B	-0.709215430946967	7.8732944790754e-07	1.66908640338901e-05
FAM222A	-1.52089970376002	8.00807631482153e-07	1.69579164998899e-05
CHDH	-0.930579968381518	8.0344401457905e-07	1.69950481721232e-05
AOC3	1.65484384262884	8.0669420621064e-07	1.70450678104815e-05
CCDC90A	0.739475419458191	8.2094595770905e-07	1.73271806359008e-05
GCH1	-1.79642536467375	8.23547122660157e-07	1.7363043334157e-05
DEC1	2.62096882222457	8.32421031042212e-07	1.75309326329667e-05
ZNF160	-0.847761079386785	8.49765413655131e-07	1.78766496693417e-05
KDM3A	-1.73866063867342	8.52239274224934e-07	1.79091198575936e-05
CLDN5	-2.40860166702753	8.56735060535977e-07	1.79839620286336e-05
FGL2	-1.61756651027773	8.83432328967201e-07	1.85139396582839e-05
SMOX	-1.30862291487661	8.83906205307438e-07	1.85139396582839e-05
LINC00167	-1.61663877702347	8.91087347656188e-07	1.86440656032978e-05
LINS	0.951194074005641	8.98023123747682e-07	1.87687807915517e-05
MELK	3.00660606990046	9.00678607767631e-07	1.88038639055522e-05
TWIST1	1.77260959563753	9.04469152430424e-07	1.88625424866016e-05
LAYN	-1.07257490962215	9.07041510626223e-07	1.88957164913898e-05
VEPH1	1.5279260543871	9.17835453986479e-07	1.90999077338224e-05
SKA2	1.02944216919237	9.24236223723264e-07	1.92123359292107e-05
DLG3	-0.635892574571749	9.28635811411223e-07	1.92829673504365e-05
AVPR1A	-2.62540087832911	9.30225325618654e-07	1.92951587207257e-05
INSR	-1.04252806144213	9.33866820867612e-07	1.93498411570298e-05
TNS1	-1.12656826144295	9.42547175767336e-07	1.95086995552102e-05
TULP3	-1.1050451020178	9.46898627873567e-07	1.95777139505245e-05
HBA2	4.02761980990568	9.5566190724974e-07	1.97376996273071e-05
MVB12B	0.906245669756499	9.65508727725595e-07	1.99196972132797e-05
BRWD3	-0.658921587973749	9.69134171317719e-07	1.99730874343627e-05
MSL3	0.597995984582894	9.72351021219088e-07	2.00179516657179e-05
DYSF	1.2885147379604	9.80009556822608e-07	2.01540640590581e-05
ZNF85	0.943882903999911	9.83958060178933e-07	2.02136699043589e-05
SLC16A10	1.64309198834645	9.86545665710531e-07	2.0245221235887e-05
CBFA2T2	-0.415513546896419	9.93910237191603e-07	2.03746306237499e-05
PPP1R3E	-1.18158120693632	1.01020716611513e-06	2.06866784473938e-05
UFSP2	-0.556565154484956	1.01742451442101e-06	2.08123320702339e-05
GYG1	-1.08294125153815	1.04276934765179e-06	2.13081392494155e-05
CCT5	0.796716728440049	1.05713695601416e-06	2.15788221275891e-05
SIAH1	-0.721439964443556	1.0609172362397e-06	2.16330464834512e-05
ANKH	0.967348303072636	1.06898072942553e-06	2.17744021806477e-05
ARID5A	-1.29479504049076	1.0711551465872e-06	2.17956294045e-05
SNORD116-24	3.05763684014998	1.08606192483953e-06	2.20756135071131e-05
CNBP	-0.497085839732372	1.09949878816971e-06	2.22836816393116e-05
SNX25	-1.08988579714322	1.09919537527846e-06	2.22836816393116e-05
TANC1	-0.640957350757346	1.09977128979927e-06	2.22836816393116e-05
ODC1	-1.00508128337242	1.11291027809432e-06	2.25261934206494e-05
AKR7A2P1	-2.56034005452122	1.1190174308608e-06	2.26260152590751e-05
METTL9	0.523030500353191	1.12860391840647e-06	2.27959043288627e-05
NIPAL3	0.837459520505041	1.13353531103709e-06	2.28715106940806e-05
REL	-0.992763601375197	1.13687629350492e-06	2.29149023808127e-05
MMD	1.29078132081398	1.14682147993431e-06	2.30911785222338e-05
C9orf72	-1.36085656482508	1.15315174207148e-06	2.31943760534315e-05
SNORA80B	-2.94036513570798	1.1572400836737e-06	2.32523114516024e-05
AMPD3	-1.29002670567012	1.15896808778293e-06	2.32627494491487e-05
AKAP1	-0.972473966542715	1.16609345938034e-06	2.33570582722292e-05
SELRC1	0.88659871247224	1.16524870375892e-06	2.33570582722292e-05
TMEM181	0.831478889633538	1.17264664321523e-06	2.34639035709459e-05
WIPI1	0.848000818571815	1.19216298813125e-06	2.38296421168624e-05
LOC645212	-0.697861999741536	1.20035617224135e-06	2.39685227795371e-05
ABLIM3	1.88075798790458	1.21994097991679e-06	2.4334346033594e-05
ARPC1B	1.01192070382707	1.22591345125614e-06	2.43852347260007e-05
GABARAPL1	-1.20285892080343	1.22629264973602e-06	2.43852347260007e-05
MIR23A	-2.48619504414007	1.22451333176471e-06	2.43852347260007e-05
NPR3	2.65523363112551	1.23212749432485e-06	2.44759774388639e-05
RAB31	1.66677208468885	1.24315739612726e-06	2.46696254825295e-05
EPN2	-0.851676917685478	1.25738829529161e-06	2.49263308919342e-05
IDI2-AS1	-1.52547341904143	1.27012705667838e-06	2.51520208521016e-05
NCAPG	2.23124931883498	1.27399970548075e-06	2.51520208521016e-05
POGLUT1	0.743878060723751	1.27311583474387e-06	2.51520208521016e-05
TSKU	-1.0441141440377	1.27284670811783e-06	2.51520208521016e-05
UBTD1	-1.11437236967427	1.31136636830895e-06	2.58632082208801e-05
APMAP	1.03004006825415	1.32936069798069e-06	2.61912631273595e-05
C16orf54	3.86415900460701	1.34940026221527e-06	2.65589014799404e-05
IRAK1	0.908989470938971	1.36082444630831e-06	2.6756394041868e-05
ZNF624	0.859943512601368	1.37231481612162e-06	2.69547835668624e-05
GPR180	0.9356972281055	1.40422708415684e-06	2.75534833261316e-05
FGF9	2.41828604297243	1.42975766756637e-06	2.80258710213698e-05
GAB1	-1.03035447096924	1.4627644538612e-06	2.8643695800991e-05
HK1	-0.629724146700944	1.46469136962599e-06	2.86522806645637e-05
SLC46A3	1.29693869067469	1.46992025102605e-06	2.8725375545178e-05
ZNF215	-0.899574968343639	1.47954668999165e-06	2.88841726527883e-05
THAP3	-0.775750667954768	1.49477738377473e-06	2.91519451471933e-05
MRS2P2	-1.83976337289181	1.52150370943802e-06	2.96431426143446e-05
CYB561D1	0.841762234971071	1.53347355764181e-06	2.9846140051615e-05
PNP	-1.68789682845086	1.53960938569011e-06	2.99352940052009e-05
BPGM	1.0578032675831	1.58272029262637e-06	3.07424650986529e-05
LOC100129917	-1.38625480793095	1.6079779711757e-06	3.12015806120575e-05
TBC1D10A	-0.891845226390691	1.61154747431053e-06	3.12393528026217e-05
TTLL1	0.954457921534253	1.66814229673197e-06	3.23038944364121e-05
ZKSCAN3	0.707973920932478	1.67975584694177e-06	3.2496100801791e-05
HN1	1.07317563825539	1.69218316790817e-06	3.2703648392635e-05
ENO4	1.20507470781644	1.71111338797076e-06	3.30363305968397e-05
PIM1	-1.87578716700542	1.71625653689427e-06	3.31024269325429e-05
FLRT2	2.43121258208379	1.72798180651619e-06	3.32952170106409e-05
SLC16A3	-1.23063533649817	1.7308020517752e-06	3.33162086946208e-05
FOXC2	-2.17587311757239	1.75002094344231e-06	3.36525006396813e-05
ZC3H7B	0.503962417917538	1.7531622446903e-06	3.36792615249935e-05
FBXO45	1.08423237207006	1.77810136902852e-06	3.41243003513759e-05
SPTSSB	2.14552366471219	1.79041884692554e-06	3.43264665183961e-05
PIK3IP1	-0.855479661922283	1.79663632370403e-06	3.44113956168943e-05
CENPBD1	0.775478828824307	1.80314364531946e-06	3.45017018178472e-05
OARD1	-0.635283328171661	1.8099996575579e-06	3.45984939506772e-05
ZFYVE21	-0.985211326250348	1.81225187251621e-06	3.46071788631593e-05
UBP1	0.723457167715361	1.82189202337943e-06	3.47567884618738e-05
LOC100128361	1.03250289363752	1.82920559636294e-06	3.48617609152379e-05
PIGS	0.515490622592424	1.87680731392627e-06	3.57335944468515e-05
CDYL2	2.29376807646631	1.88401600818751e-06	3.58353993494084e-05
IMPAD1	0.82639877475355	1.89355293316374e-06	3.59812442354085e-05
TACR2	-1.48229018582305	1.89611530359472e-06	3.59944018529534e-05
FAM169A	1.2723995600241	1.90221365668662e-06	3.60745918005525e-05
KCTD10	0.659797340919267	1.9133118180931e-06	3.62322877522549e-05
TTC17	0.475807386444222	1.91429355519992e-06	3.62322877522549e-05
SEC14L2	-0.628099602605422	1.91703195111539e-06	3.62484754685857e-05
HRCT1	1.88973938055376	1.92590895759819e-06	3.63805903089378e-05
SFRP4	2.96048643822236	1.93022596753797e-06	3.64263918128807e-05
PHF3	-1.07064353513719	1.93303845233709e-06	3.64437386572347e-05
YIF1A	0.780833615256845	1.93755459991477e-06	3.6493139426379e-05
PPFIBP1	0.605048049700034	1.94522101622501e-06	3.66017197862319e-05
AURKA	1.46887903537842	1.96035473391074e-06	3.68145056322417e-05
C1QTNF1	1.7992842604092	1.96027933781066e-06	3.68145056322417e-05
PLIN2	-0.967902310415153	2.03561207263697e-06	3.81905426765974e-05
COL25A1	1.8438057778899	2.04956133111799e-06	3.8414806292785e-05
TYRO3	1.26489686424822	2.05574969357354e-06	3.84933130852111e-05
CENPK	1.50794120165972	2.0928823313655e-06	3.91505267215301e-05
ZSWIM3	1.67771076788278	2.10536016837616e-06	3.93457066806531e-05
PHF8	-0.530080974424695	2.11750868038452e-06	3.95343594458987e-05
ADAMTS2	1.84800455731158	2.12775716283851e-06	3.96487876355067e-05
COPS2	-0.910479253644997	2.12687120491093e-06	3.96487876355067e-05
SMOC1	1.46402470292933	2.13308451664332e-06	3.96974883037439e-05
ZNF185	-1.03418281029874	2.13449531894513e-06	3.96974883037439e-05
HSD11B2	-2.63235631629919	2.15758374726546e-06	4.00881559373676e-05
FBXL18	0.806062338418	2.16952431839053e-06	4.02711413738662e-05
GPR153	1.53292885517829	2.17772625182649e-06	4.03844437585821e-05
SNORD63	-1.89759665978098	2.19422038970724e-06	4.06511533026706e-05
CIRBP-AS1	-1.33934420774749	2.19656383460031e-06	4.06554396655974e-05
HNRNPC	-0.574858115462533	2.21886553706324e-06	4.10287634226036e-05
DOCK10	2.28642488520382	2.23479444691733e-06	4.1283645209896e-05
WHAMM	-0.764880462964989	2.24146872683303e-06	4.13672401944477e-05
RGS19	2.18256134803579	2.24572797062165e-06	4.14061472284445e-05
CACNA1A	2.0712891595775	2.27165599206942e-06	4.18041168177288e-05
COL6A1	1.31106013286253	2.27149436127641e-06	4.18041168177288e-05
COL7A1	1.34425101766118	2.27719457071509e-06	4.1866015560358e-05
KDELR3	0.788987044681857	2.28329877805778e-06	4.19381852851471e-05
KBTBD6	0.968152669779247	2.33385490605409e-06	4.28259038004149e-05
CALM3	0.832781493872063	2.37156042168821e-06	4.34763491019776e-05
NLRX1	0.755144692881956	2.37771721601938e-06	4.35221455017162e-05
SLC7A1	-0.682627008040561	2.37858055316148e-06	4.35221455017162e-05
MAPKAP1	0.614150587807087	2.38515273734236e-06	4.36009544549886e-05
IRF4	-2.42887965638195	2.38835598461769e-06	4.36180876166091e-05
ZNF474	2.2773567125129	2.39595567844027e-06	4.37154036533618e-05
TCEB3	0.433365707979392	2.40934873254837e-06	4.39181380235072e-05
FAM131A	-0.73444779842928	2.43262083001001e-06	4.42539856666108e-05
GLB1L3	1.59887761602752	2.43403922555454e-06	4.42539856666108e-05
ZNF271	0.649009162643986	2.43467041513537e-06	4.42539856666108e-05
NAGPA	1.68878186712703	2.45218390331032e-06	4.45302716554909e-05
MSX2	1.59449905352703	2.45822874163333e-06	4.45979689422242e-05
PTPRJ	0.79347453375748	2.46875986948887e-06	4.47468537926471e-05
MEF2A	-0.558826692924281	2.47196025865682e-06	4.47627121532315e-05
RPSAP52	3.35499827043848	2.50235075156944e-06	4.52704413693234e-05
TMEM184A	-1.36827963369206	2.53345314979339e-06	4.57900842069229e-05
TSPAN2	1.59761908332984	2.53969265935641e-06	4.58597973733128e-05
TOB2	-0.825667160975167	2.5569605885645e-06	4.61283358662399e-05
ANGPTL2	1.52267025864745	2.5631282833661e-06	4.61963074218296e-05
CKMT2	1.62099298280842	2.56938846936392e-06	4.62658172561142e-05
COL6A3	1.72034767208227	2.58609271368099e-06	4.65230828463976e-05
LHFPL2	1.01550584164191	2.59840194063801e-06	4.67008767090019e-05
CLSPN	2.15855607352246	2.61545379389758e-06	4.69634982077747e-05
PHKA1	-0.700529719339431	2.62813936867159e-06	4.71473016845847e-05
S1PR2	-1.0452214282904	2.6329751738026e-06	4.71900736690189e-05
ANKZF1	-1.3205130719376	2.64427671153381e-06	4.73440877475507e-05
METRNL	-1.22887049099615	2.64648752747491e-06	4.73440877475507e-05
SMTN	-1.30088994087666	2.65744934165854e-06	4.74960467758452e-05
LTB4R	-0.901173687179482	2.68113604527746e-06	4.7874942240766e-05
FLYWCH1	-0.820945820547889	2.6893418210735e-06	4.79769608098645e-05
CAMKK2	0.804437875893849	2.69907435815153e-06	4.81060021482026e-05
CA12	2.99998980923074	2.70505650761537e-06	4.81680228631713e-05
GLT25D1	0.670532229275873	2.73139595995599e-06	4.85920894946329e-05
LOC284950	-1.42670828982013	2.73851360296545e-06	4.86737288490137e-05
WDR25	-0.570296599059407	2.74153665510169e-06	4.8682508370897e-05
SMG7-AS1	-1.84420903322371	2.74533315045489e-06	4.87049933761347e-05
MMS19	-0.775564114657435	2.75305519185448e-06	4.87970160110561e-05
ACP6	-0.776263690429678	2.76544632971114e-06	4.89715514265038e-05
FAM225A	2.29816213914046	2.77748792588417e-06	4.91395818799122e-05
GRK5	-0.954534944893651	2.79423944646534e-06	4.93905556519847e-05
SFMBT2	-1.41404385520197	2.80358789224526e-06	4.95103333374578e-05
ATIC	0.751060274679108	2.80996138219867e-06	4.95774029751991e-05
LRRC9	1.62244466578668	2.83875603324724e-06	5.00395740695752e-05
ST7-AS1	-0.91227788042365	2.84876389892562e-06	5.01700423517102e-05
CDKN2B	1.52601809348737	2.86363866775502e-06	5.03398910644898e-05
CKAP2L	3.02039545510753	2.86227700177147e-06	5.03398910644898e-05
NQO1	0.905903291662432	2.8751350938638e-06	5.04958717352046e-05
SBNO2	-1.17442244688895	2.8947395904088e-06	5.07938399049945e-05
NYAP1	-1.4741423471739	2.91792337262478e-06	5.11540136608874e-05
PLTP	2.17252714493032	2.92537926626582e-06	5.12380577764794e-05
MYC	-1.36463582112881	2.93481126791345e-06	5.13565291782418e-05
GCAT	-0.664700603232491	2.9985381317643e-06	5.24240331501644e-05
EML1	0.988781070400255	3.01092891025557e-06	5.25775969464632e-05
UGP2	0.842793362474554	3.01278453072622e-06	5.25775969464632e-05
ZNF284	1.06875263506078	3.03381636913626e-06	5.28966768926666e-05
DEPDC1	2.80406211347211	3.03931693150179e-06	5.29446258954551e-05
GTF3C6	1.21604471021383	3.07948271389076e-06	5.35473918334988e-05
LRRC1	0.910945657364619	3.079049562649e-06	5.35473918334988e-05
RFX8	2.999485176288	3.08932400531327e-06	5.36700340959163e-05
XBP1	-0.91721626640701	3.1103762198716e-06	5.39384070777553e-05
ZFP69	1.12069565892285	3.10889024532579e-06	5.39384070777553e-05
ZNF609	-0.843902045043381	3.16721535902992e-06	5.48746430656769e-05
ZNF878	-2.88232652502776	3.18988222720504e-06	5.52176645606743e-05
DDX46	0.361181008785325	3.19538165308285e-06	5.52203871686392e-05
MAB21L2	-1.15710654845248	3.19577699131716e-06	5.52203871686392e-05
DHX40	-0.575734418628546	3.22743380516783e-06	5.57173751710095e-05
TAP1	-0.874385207358529	3.23338139255591e-06	5.57700344312801e-05
TMEM158	3.67421584443145	3.24593580598384e-06	5.59364532939866e-05
RBM22	-0.880759072951475	3.25354527030276e-06	5.60174355170463e-05
CD70	4.15131288350542	3.26392955297843e-06	5.61460053309043e-05
LDHAL6A	1.38140986012156	3.27776576099121e-06	5.63336724404641e-05
VIPR1	-2.21093720891647	3.29164516198531e-06	5.6521746407721e-05
EZH1	-0.67601009892261	3.32182219896912e-06	5.69890869054871e-05
PUM1	-0.48410525155051	3.33995298387494e-06	5.72491139684851e-05
AK2	-0.651337391395226	3.34720980707167e-06	5.73224569184364e-05
KCNK5	-1.45234736201064	3.4209711476754e-06	5.85335765525366e-05
CRABP2	2.31966102657149	3.42891104622801e-06	5.85653138676513e-05
HCN1	4.73845857667629	3.42594093900539e-06	5.85653138676513e-05
FPR3	2.34714471137162	3.45633744987226e-06	5.89203023026373e-05
MIR210	-2.31807982065903	3.46037275090568e-06	5.89203023026373e-05
PDE3A	1.63233445227553	3.46193890094461e-06	5.89203023026373e-05
TRAF3IP2	-0.695453249814322	3.45738554730927e-06	5.89203023026373e-05
TMEM203	0.660721494966557	3.49631154328238e-06	5.94527393079881e-05
CRLF1	1.70868139311925	3.51222362303523e-06	5.96179828216976e-05
SLC25A33	-0.999619572597231	3.51129719307877e-06	5.96179828216976e-05
CTNNAL1	-0.825780638910463	3.53757417711919e-06	5.99953879606761e-05
VPS37D	-1.11989454339456	3.55279948349973e-06	6.02005609664492e-05
PDLIM7	1.43442094585504	3.56131099381557e-06	6.02917109234441e-05
SORL1	-1.28308805387772	3.58393886201227e-06	6.06214755315239e-05
TRIB3	-1.81827271125061	3.59773318544154e-06	6.08013749662548e-05
CTSK	0.948117093237795	3.60304949853791e-06	6.08378068397862e-05
LUM	1.46025149515305	3.60643654462201e-06	6.08416275612876e-05
PCNA	1.07865701821812	3.61841330571225e-06	6.09902256757049e-05
LOC339894	-2.61386681962886	3.63860647706268e-06	6.12769344505508e-05
HUNK	1.40049816920526	3.66850654936517e-06	6.1726470776862e-05
INSIG2	-0.819600567002832	3.69405674431421e-06	6.21020945600911e-05
TXNDC9	0.898276969803469	3.71994889027636e-06	6.24828064475825e-05
ZNF850	1.02497095732959	3.75302344114344e-06	6.2983389902851e-05
INMT	1.35313633580708	3.81045473099027e-06	6.389150097285e-05
ITGB4	-1.89558934431783	3.81662164229032e-06	6.39392080003884e-05
SAMD13	2.13898345519311	3.83161054784159e-06	6.41344969003503e-05
CNIH	0.803423977008093	3.87171597129523e-06	6.47494880377602e-05
PRKCQ	-0.917696046411126	3.89050121360182e-06	6.50071682817894e-05
BAIAP2	-1.13104582134448	3.90391309642253e-06	6.51182176716094e-05
CDHR4	1.79192571555177	3.90313051218315e-06	6.51182176716094e-05
ZNF547	1.82219226317329	3.95208338459069e-06	6.580765836504e-05
ZSCAN16	1.37780996939355	3.94933189743586e-06	6.580765836504e-05
PRDM16	-1.66912163719847	3.98164155303211e-06	6.62425395456484e-05
TMTC3	0.825090397032558	4.01271545649455e-06	6.67018651313157e-05
MMP2	1.98872442265541	4.03255597889692e-06	6.69363370227403e-05
SLCO2A1	-2.05094540279396	4.03377582972512e-06	6.69363370227403e-05
ADAMTS12	3.08803405956668	4.08193371335873e-06	6.76771249340587e-05
CCDC164	1.55833146314137	4.11037917811505e-06	6.80329627207913e-05
PLBD1	0.99014056006087	4.11046473293575e-06	6.80329627207913e-05
CDH11	2.24116997004979	4.11559541913132e-06	6.80593610162017e-05
SYT11	1.48995328009187	4.12715864059682e-06	6.81919971440757e-05
MARCO	3.26534711899204	4.17453089335846e-06	6.88565082829966e-05
RNASE1	4.29550271054605	4.17220036107558e-06	6.88565082829966e-05
SUPT6H	-0.661642569306454	4.1996935818085e-06	6.9212244654308e-05
FAM71A	-2.69969205705514	4.23202727350731e-06	6.9629495401946e-05
LEPREL4	1.17392335908667	4.23224633073286e-06	6.9629495401946e-05
FMR1	-0.283860113660752	4.27385682058397e-06	7.02540306912219e-05
MAP1A	1.20033668950271	4.29624659531949e-06	7.05618180147653e-05
ASL	-0.824919406730215	4.3342366722282e-06	7.11250824413646e-05
LOC374443	-0.993705550784604	4.35926153724379e-06	7.14676073857802e-05
ZNF703	-1.15695633972415	4.36253512796986e-06	7.14676073857802e-05
GKAP1	-0.965783049213084	4.43997509474937e-06	7.26743882643117e-05
PNPLA7	-1.25037638299615	4.47954064042136e-06	7.32597092501875e-05
PHC3	-0.638478850176296	4.50277107557414e-06	7.35771141203113e-05
EP400NL	0.983922341235129	4.50680153586191e-06	7.35805112500474e-05
IFNA5	2.55837020721163	4.56272923237285e-06	7.44304872830042e-05
PTGS1	-0.734935161408956	4.63694919985071e-06	7.55771677797852e-05
ZFP62	0.454256817633724	4.6434267160983e-06	7.56187147700306e-05
CLDN7	1.86099091371906	4.64911661304924e-06	7.56473758956761e-05
CDC123	0.619628114665151	4.68160160656506e-06	7.61116126053807e-05
MTHFD2	-1.24601586313787	4.70170988473297e-06	7.63096235845067e-05
NT5C2	-0.621617900865458	4.70092027145472e-06	7.63096235845067e-05
TNFRSF10D	-1.53252819252951	4.72217333589012e-06	7.65771815859721e-05
TOX4	-0.689264643661357	4.76192052864894e-06	7.71567409561981e-05
LNX1	1.00406533377087	4.82677182317215e-06	7.80760763228914e-05
POLE	-0.740754996015555	4.8247125480054e-06	7.80760763228914e-05
MYO1B	0.921326202450966	4.84304800640249e-06	7.82079119758738e-05
STS	0.829816590892533	4.84141698568144e-06	7.82079119758738e-05
DSE	-1.18784780785282	4.9654242493559e-06	7.99828044986207e-05
NFIB	-0.533580142054775	4.96461823499044e-06	7.99828044986207e-05
SPP1	2.47654412787185	4.96076436512667e-06	7.99828044986207e-05
LOC401397	1.39728237958986	5.04628227847678e-06	8.12172973063541e-05
TOR1B	0.714825975507367	5.06857295093085e-06	8.15079037029807e-05
NOM1	0.708957876876157	5.10521324813518e-06	8.20285891597279e-05
ZNF687	-0.641112447436376	5.11314698070997e-06	8.20875448137499e-05
MICALL2	1.25248396750417	5.15153588842506e-06	8.26349285969116e-05
LOC100506394	-1.49500166846334	5.16322550517974e-06	8.27534785588717e-05
CCL4	4.45447728370515	5.18514821846949e-06	8.30357055385351e-05
ZNF234	0.930795505334567	5.20044283864795e-06	8.32114083134948e-05
C3orf37	-0.782361337064919	5.22420345260644e-06	8.3522169650516e-05
FAM133A	1.66439295796358	5.23282868115459e-06	8.35906384095806e-05
DOPEY2	1.32728453036054	5.2440073069455e-06	8.36997484671592e-05
TTC28-AS1	-0.694243816566264	5.26185973590288e-06	8.3915110237278e-05
HAPLN1	1.32295284954819	5.33834906399246e-06	8.50644711364162e-05
PYGL	-0.807212390072378	5.42609971602687e-06	8.63912269923914e-05
YEATS2	-1.05025551317939	5.43097459556837e-06	8.63973801571038e-05
MYO15B	-0.96841108365164	5.4471509401092e-06	8.65831613923715e-05
SBSPON	1.40191791331537	5.4742341758497e-06	8.69418594479627e-05
TM4SF1	1.37233168841877	5.49033613390699e-06	8.71257050631292e-05
OTUB2	-1.49979834820532	5.49653896099912e-06	8.7152288682267e-05
BLMH	0.779466229568047	5.51103004974127e-06	8.72702409429639e-05
TRAPPC13	0.7155332265175	5.51304550816375e-06	8.72702409429639e-05
MTERFD3	-0.720070938829354	5.54887403800318e-06	8.77652229724923e-05
FNDC5	1.09785198326541	5.6339030323846e-06	8.9036945377973e-05
BCLAF1	-0.89693583871976	5.72895534535357e-06	9.04648576232247e-05
A2M-AS1	2.02322926861207	5.8483134889024e-06	9.22739232359691e-05
FAM213B	1.64055643064348	5.85711496654325e-06	9.23371056437273e-05
DENND1A	-0.62882141704528	5.90115733007372e-06	9.29553006927898e-05
ATG16L1	0.723892101141546	5.91930669929701e-06	9.30888355022615e-05
SCN8A	1.56039201649511	5.91822979452352e-06	9.30888355022615e-05
C12orf60	1.21069554513864	5.93648473573189e-06	9.32066840767562e-05
COL2A1	2.0889349639473	5.93569789047876e-06	9.32066840767562e-05
CMTM3	1.15934562555041	5.96985591198361e-06	9.36542432353485e-05
SERTAD1	-1.24076963819524	6.10287801868325e-06	9.56631099198973e-05
C9	2.28777941181408	6.1624957899297e-06	9.64405540328104e-05
ELMOD2	0.812214400503611	6.16017969517887e-06	9.64405540328104e-05
RNF144B	-1.26705971257904	6.24497014660871e-06	9.76518524387255e-05
ADAMTSL2	-1.77874505973623	6.25612476886162e-06	9.77468714901115e-05
ZNF433	-0.821505201341608	6.27151959500452e-06	9.79079324284202e-05
NTNG2	1.34229565212989	6.28356651205672e-06	9.80165087443921e-05
PDK4	-2.17608479644804	6.33186649423042e-06	9.86899580141226e-05
CDH2	2.98497155780075	6.34289524135249e-06	9.87020133393647e-05
ERI2	1.07781304813276	6.34159675808385e-06	9.87020133393647e-05
MAP2K5	-0.550267304053296	6.37769860747671e-06	9.91634252789331e-05
MRPL49	-0.598411754664342	6.41772552405553e-06	9.97052450464447e-05
MED26	-0.870097418578556	6.42378199650238e-06	9.97188545569954e-05
RNF138	-0.826910220395592	6.44821111933458e-06	0.000100017418079026
TXLNG	-0.91875199787446	6.50909586545457e-06	0.000100880504278692
EPN2-IT1	-1.35424332219319	6.57801807018313e-06	0.000101806405924655
MIR1245A	2.9467031398273	6.57941550055955e-06	0.000101806405924655
C17orf78	1.86939455276202	6.62690780019756e-06	0.000102458914253818
AMMECR1	0.974268037894863	6.6426120335179e-06	0.000102619292964034
CHMP1B	-1.01905507888226	6.67275736826649e-06	0.000103002330859472
TARS	-0.940596474746753	6.68044343615856e-06	0.000103038345915558
LRRC8C	1.85252066258328	6.68636251493689e-06	0.000103047071297054
PTTG1	1.7694684004041	6.704484367555e-06	0.000103243695672853
WTAP	-1.03764382902027	6.71516538322812e-06	0.00010332551435792
MLLT4-AS1	-2.25335198952919	6.74860787820712e-06	0.000103757150996493
RORA	-0.879488210729872	6.766542328749e-06	0.00010394985896735
CREB3L2	-0.663338271623083	6.77610371070042e-06	0.000104013732318399
SH3BP5L	1.12210707153379	6.80644849003864e-06	0.000104396276481876
CCDC80	1.27764352936822	6.85867380285003e-06	0.000105113544610717
HYAL2	0.985110855612462	6.86910063256223e-06	0.000105189592741599
NR3C2	-0.975988660369461	7.09019612489676e-06	0.00010848901844844
ZFAND2A	-0.796248346059539	7.09916845300753e-06	0.000108540026649676
PITX1	-1.56995894696866	7.12249461367934e-06	0.000108810237157709
RALA	0.951616845231148	7.33261715096349e-06	0.000111931441347261
CCDC43	0.75305432692815	7.3963613235764e-06	0.000112815023072521
AUNIP	2.13079549641859	7.52051619350439e-06	0.000114527228013264
TF	1.78221154096814	7.5194771823611e-06	0.000114527228013264
SOCS1	-2.12270581192409	7.52816689573146e-06	0.000114553110336707
JMY	-1.53289259929418	7.60903147036106e-06	0.000115692138051327
RHOU	-1.1772453822053	7.6437545211404e-06	0.000116128358940356
PANK1	1.67145620343772	7.71449549538133e-06	0.000117110665449996
DDX25	1.66345035707047	7.8378155923327e-06	0.000118842250060377
ITGB5	0.868493117875598	7.84090901224369e-06	0.000118842250060377
FUCA1	1.0905173374782	7.85988133578781e-06	0.000118974110947309
MED29	-0.510426576914418	7.86197044651552e-06	0.000118974110947309
ROR1	1.69090017559356	7.89089133540305e-06	0.000119317963326923
FP588	-1.21011283263531	7.92018560368274e-06	0.000119597804828025
TIMP3	1.05991678153543	7.92182457040533e-06	0.000119597804828025
HPGDS	3.31458210990999	7.95071811575008e-06	0.000119939947500057
MICAL2	1.31012074906364	8.00332255025631e-06	0.000120563844436397
MIR3606	2.5254742705735	8.00460248271156e-06	0.000120563844436397
PCP4L1	1.66339515852064	8.05996602082644e-06	0.000121226119521369
SEMA5A	1.4629831647539	8.06116852757818e-06	0.000121226119521369
ATP9A	-0.549724301333067	8.09472611601733e-06	0.000121635740052473
CALD1	0.976627713293663	8.17914627580057e-06	0.000122808413933608
RUVBL1	0.839178676189599	8.28900786890471e-06	0.000124360960614612
LRIG1	-0.77562140130688	8.31483019091481e-06	0.000124651219894797
KLHL21	-0.663822306080303	8.32513693054908e-06	0.00012470860760789
MPHOSPH6	0.768626231556447	8.34323327747704e-06	0.000124882501833714
COL11A1	1.12517312972287	8.39269180895859e-06	0.000125525193963204
IST1	-0.584667276524782	8.4037274903892e-06	0.000125592663402563
FAM157A	-1.83227409297088	8.44500969015877e-06	0.000126111707933178
RAB15	1.08065051858767	8.46714646725419e-06	0.000126344265386183
ARHGAP9	2.23235145937154	8.63435755378289e-06	0.000128739541868913
ABCA1	-1.79752714762627	8.72710009094603e-06	0.000130021632856517
CYP8B1	1.64991477228782	8.801086025029e-06	0.000131022509586839
C1orf233	3.55902086264001	8.87584793744479e-06	0.000132033382494494
CENPE	1.60970636454059	9.10727305240578e-06	0.000135371350568154
C6orf163	0.959057738986992	9.12894967901532e-06	0.0001355888521384
HIP1	-0.663360320942014	9.13982558596738e-06	0.000135645722979403
OLFML3	1.78083897644202	9.14786782840141e-06	0.000135660483689444
NXN	-1.03003404930898	9.2264666502614e-06	0.000136720751771272
GPX3	-1.88887676846905	9.2819992131253e-06	0.000137437848348807
NDNF	-1.01368988879174	9.33256668589348e-06	0.000138080381350318
POMT2	0.65750034613438	9.37028502303816e-06	0.000138325718835896
TSPAN17	0.9384377731728	9.35727159084352e-06	0.000138325718835896
XAB2	-1.04147939197925	9.37070691267123e-06	0.000138325718835896
IKBIP	0.878458298652908	9.38232913134402e-06	0.000138391152068384
LRP5	-1.02908152044481	9.4343490943621e-06	0.000139051903305801
NUSAP1	1.56201456090133	9.46483382974074e-06	0.000139394480787054
GDF11	0.771661691899437	9.4880734952135e-06	0.000139629913386364
DPP3	0.992071143837647	9.55073226341045e-06	0.000140350090572248
ENPP6	1.88367913800232	9.55159325937165e-06	0.000140350090572248
MPI	-0.679682498079957	9.59108641503944e-06	0.000140822900383748
ANGPTL1	1.14040160976493	9.61807488135772e-06	0.000141111526975042
DDX50	-0.394190035020859	9.63081415405946e-06	0.000141190816185446
SLC39A3	1.31951052310937	9.67540434047751e-06	0.000141736573934438
CXCL14	2.85394674432413	9.73039036663084e-06	0.000142325443896107
MAB21L3	-2.20544673635343	9.72578231803512e-06	0.000142325443896107
SSR3	-0.688158389972788	9.79662481073189e-06	0.00014318544493681
NT5DC2	1.20202369874695	9.84091500230705e-06	0.000143723651653572
SDE2	-0.70732944714638	9.86914778931013e-06	0.00014402670644157
SLC35B3	0.625988999219368	9.90448369069043e-06	0.000144323547738153
TARSL2	-0.571212169494472	9.90025901850887e-06	0.000144323547738153
GAS1	1.24869669059155	9.95278257285819e-06	0.000144698724882891
RAP2B	1.01512742123687	9.94851978266415e-06	0.000144698724882891
SLC25A29	-1.4034063866117	9.94925904164597e-06	0.000144698724882891
ASTN2	1.13256541257808	1.00112390647403e-05	0.000145438747741272
HSD11B1	-2.01457320181112	1.00824910128796e-05	0.00014636340083478
FCGR3A	3.330357381426	1.02653114125653e-05	0.000148905033444212
C5orf24	0.670259075026533	1.03739215140026e-05	0.000150367180137829
MRC2	0.873221875453901	1.04402792158932e-05	0.000151215150208223
TOMM70A	-0.473627800135956	1.04571636840863e-05	0.000151345822372164
TRIM38	-0.70139868113568	1.05041411921245e-05	0.000151879739443796
ZNF281	0.821263192895534	1.05098349493031e-05	0.000151879739443796
INF2	-0.908142091118263	1.05232996846152e-05	0.000151960236781063
FDXACB1	1.51593826961277	1.07301254176071e-05	0.000154830722761259
PTGES	1.61929630378909	1.08001046656733e-05	0.000155723756336737
CTPS1	1.10672367570685	1.08738408089081e-05	0.000156669582133736
EVA1A	2.76635626691566	1.08832816032414e-05	0.000156688322797901
MTCH2	0.661983888358127	1.08960859021821e-05	0.000156755424163754
ENDOD1	0.719772022429561	1.09061180796685e-05	0.000156782574246109
INSC	1.82985850256964	1.09566252227355e-05	0.000157391103665996
LOC554223	-1.80989990001077	1.0982933439594e-05	0.000157651368962525
TMEM196	1.91911405963603	1.10125140207492e-05	0.000157958183595679
S1PR3	1.44466699232576	1.10217370668314e-05	0.000157972760088933
THAP5	-0.477133783047264	1.10308806074037e-05	0.000157986176199341
THSD4	-1.1393277597476	1.10933900692793e-05	0.000158763320032385
KIAA1644	2.22041316328898	1.11449096701728e-05	0.000159382144309923
KLF15	-1.80326358069372	1.11576231142301e-05	0.000159445499128296
ARID2	-0.550348351972887	1.1192285358315e-05	0.000159585408046078
SAFB	-0.67942330084966	1.11883509290058e-05	0.000159585408046078
TIMELESS	1.01776233224849	1.11877202435617e-05	0.000159585408046078
ARSI	1.87433050129037	1.12118722676597e-05	0.000159746357720342
ITGAM	2.4978721671622	1.12259537273073e-05	0.000159828685870516
TPRG1	-1.17881256813787	1.12711728360322e-05	0.000160353884642117
RSL1D1	-0.651958968974453	1.13596826616582e-05	0.000161493745608758
NEFH	1.60785682652839	1.14155481398236e-05	0.000162168181655694
SLC35G5	3.04165115775558	1.14375344456218e-05	0.000162360693616352
LOC100129722	-1.82571390139906	1.14632539835497e-05	0.00016260587761927
IKZF5	-0.604727972276411	1.15428991898687e-05	0.000163615071064641
BEX4	-0.508023393590686	1.15827919696233e-05	0.000164059722312935
LRRC23	-0.727499940383639	1.16227360980434e-05	0.000164383576158147
MIR614	-2.1854492209335	1.16180526043573e-05	0.000164383576158147
FASN	-0.90410950829097	1.16761918998922e-05	0.000165018368488271
ARPC1A	0.836062314721757	1.17041680116165e-05	0.000165292391823629
RPL23AP32	1.18559987368325	1.1723672982357e-05	0.000165446467182837
BTG3	-1.01813915159155	1.17579499599014e-05	0.000165808629141495
STBD1	-0.803323316908497	1.17926465106507e-05	0.000166176173267581
JMJD1C	-0.74161867270088	1.18645229621632e-05	0.000166962925138862
PTGES3	-0.44472320857627	1.1865825839782e-05	0.000166962925138862
PVRL4	2.19404603071086	1.18868958018222e-05	0.000167137222271203
MTHFR	-0.728035488497565	1.19694143369699e-05	0.000168174639833821
CLEC3B	1.97511884609871	1.20272532465429e-05	0.000168864039199639
PCYOX1L	1.16630052696604	1.21626775452468e-05	0.00017064094757176
GDNF	2.96068550065067	1.22051132141547e-05	0.000171111598149501
G0S2	-1.86561764153424	1.22276201017907e-05	0.000171302372153834
RBM24	-1.94038581524806	1.22635692796145e-05	0.000171681050955127
ARRDC3	-1.36597175409286	1.23403980067709e-05	0.000172631047407219
CSF1R	1.877372570631	1.23995151101751e-05	0.000173206289082555
WDR19	-0.785902269555686	1.23975251333284e-05	0.000173206289082555
POLR1E	-0.79564974995348	1.26726697704522e-05	0.000176893560849482
KLHL4	4.06945554930515	1.26835711387054e-05	0.000176917435397783
CTU1	1.01318058627056	1.27803957592413e-05	0.000178138912360345
TMOD1	-1.89202334965765	1.28228525790453e-05	0.00017860136707239
CCSAP	-0.857070906273088	1.28427227372693e-05	0.000178748785227546
MOV10	-0.895073757138784	1.30199570396826e-05	0.000181084648162464
LOC646719	-0.5676007782859	1.30536394031334e-05	0.000181422025177555
HJURP	2.94061371557481	1.30961450978153e-05	0.000181750322269537
NARF	-0.732771716898099	1.30952165098618e-05	0.000181750322269537
FAM53B	-0.765365404928589	1.31385818691669e-05	0.000182207897982416
PPP1R15B	-1.52356232110256	1.31811592446415e-05	0.000182535348417341
RBM39	-0.518831460343	1.31749586839556e-05	0.000182535348417341
CXXC4	-1.0638175091757	1.3348746380258e-05	0.000184723234416669
NPFF	1.45683045089342	1.34542705240048e-05	0.00018604975094581
LNX1-AS1	2.52356036369354	1.34945915223998e-05	0.000186473361245279
LOC91450	-1.42808550081637	1.35499840076281e-05	0.000187104477878647
CALCOCO2	-0.784504246096614	1.38398603472374e-05	0.000190970230698188
ABCA12	1.68024793062669	1.38646933034529e-05	0.000191175846273757
LPAR4	1.27481820995286	1.38774010233425e-05	0.000191214096133371
ZNF304	0.821747159758753	1.38874889265117e-05	0.000191216219131919
LGALS8-AS1	-2.60483407455371	1.39265019166559e-05	0.000191616322654546
NRK	1.04248449752753	1.40356486555691e-05	0.000192980143550749
EIF3I	-0.511507569178153	1.40584393740399e-05	0.000193155531413914
ZCCHC8	-0.586796311104784	1.41634041361834e-05	0.000194458891738512
LRRC8B	1.09264372823997	1.41890939575826e-05	0.000194672750954745
RBM45	0.774964845762002	1.44750724481841e-05	0.00019845489284551
SAMD8	-0.663667049820997	1.45828403240279e-05	0.000199790102062073
SUCNR1	3.35421538322621	1.46791478170809e-05	0.000200966512326452
PDE8B	1.04422287097149	1.47119579852678e-05	0.00020127255100101
NLN	0.956224004319387	1.4761933756975e-05	0.00020166959750746
SGK1	1.58182082531613	1.47569978140131e-05	0.00020166959750746
RNPC3	-0.521660707094692	1.47864099753814e-05	0.00020186071320292
NDRG2	-0.893790114965196	1.48619341015965e-05	0.000202747958555373
LECT1	2.0900670629475	1.49360048341763e-05	0.000203470033300113
MAT2A	-0.741657721071397	1.49334028928147e-05	0.000203470033300113
ACPL2	1.34219779818447	1.50610171294566e-05	0.000204307555931227
GLUL	-1.61522981246221	1.50717818807388e-05	0.000204307555931227
KIAA1841	0.491554843724375	1.50086540200153e-05	0.000204307555931227
NXF1	-0.52502053674545	1.50641419036384e-05	0.000204307555931227
OTUD7B	-0.665178078316254	1.50497074236906e-05	0.000204307555931227
TFPI2	2.53206163505507	1.50288587228344e-05	0.000204307555931227
ZCCHC5	1.28495744799691	1.503750728212e-05	0.000204307555931227
HSF2	-0.505824782594878	1.51838970927237e-05	0.000205537858746723
PIGW	0.697209661493974	1.51763693687775e-05	0.000205537858746723
RASSF4	-0.92169851007291	1.52414880501613e-05	0.000206172455008823
TAB2	-0.534955512593007	1.52635314636411e-05	0.000206325644061536
KIAA1462	-1.24981262137593	1.53258166086451e-05	0.000206877029382755
TRAF4	-0.954796600381099	1.5315995917815e-05	0.000206877029382755
ZSCAN20	0.858217647639223	1.53392118210477e-05	0.000206912745860789
PLXDC1	2.0912936063622	1.53550910993641e-05	0.000206981896758865
GINS3	1.29327015602943	1.54644513340406e-05	0.000208310163561196
FLJ38576	-1.33111167399027	1.56564320426227e-05	0.000210748713558353
IPO13	0.91456155341049	1.59088312019488e-05	0.000213996570095257
DNAJB1	-0.660049749727854	1.59306621598897e-05	0.000214140583740026
NRARP	-1.96459993224456	1.5952733352834e-05	0.000214287623383603
PITPNM3	1.31804634757802	1.59906015646195e-05	0.000214496926492934
RHOBTB3	-1.31575976437235	1.59891261594928e-05	0.000214496926492934
MARCKS	2.00457134732095	1.61992862914233e-05	0.000217144889849308
MSR1	2.91278358687921	1.62624871486796e-05	0.000217840372390351
AIFM1	0.615625579508024	1.63567522462984e-05	0.000218798557323834
MDM1	0.689667353490318	1.63485516791897e-05	0.000218798557323834
FLAD1	0.888346950201869	1.64510259513028e-05	0.000219906804539325
GLDN	1.09116005287188	1.64860874101477e-05	0.000220222551393431
NNAT	1.00340119901475	1.65673228970827e-05	0.000221154229158076
RPS6KA4	1.05790611348884	1.66427588010401e-05	0.000222007251670977
ODF3B	1.55770261257325	1.67628572042306e-05	0.000223454458673293
PHC2	-1.46159639956292	1.6907337548194e-05	0.000225224457069333
SGCB	0.874338194088991	1.70635106847734e-05	0.000227147660560998
ATRNL1	1.9922617300058	1.70878129445273e-05	0.000227156982989783
CAMK2A	1.1677359313368	1.70844487723108e-05	0.000227156982989783
MTMR10	-0.600702212093503	1.71094044683546e-05	0.000227287043900178
RSL24D1	-0.671960492288809	1.72261781504357e-05	0.000228680484977749
DHRS4-AS1	0.797182208847647	1.72570534858409e-05	0.000228694145741093
FLOT2	-1.01957860880068	1.7262849694104e-05	0.000228694145741093
RPGRIP1L	0.793059960973817	1.72432526532059e-05	0.000228694145741093
LIMK1	0.920364739877366	1.73318063064116e-05	0.000229193599856177
LOC100507156	-1.54849135927425	1.73165160199293e-05	0.000229193599856177
NECAB3	-1.26975299237387	1.7336271047358e-05	0.000229193599856177
ARHGAP32	-0.461712184273141	1.741905300219e-05	0.000229972120191465
ARPC5	1.06848385583485	1.74095522043644e-05	0.000229972120191465
BCL6	-1.36892976481361	1.7475726315869e-05	0.000230562204149529
WDFY2	-0.86706118394819	1.75130694353888e-05	0.000230896625727259
PRKRIP1	-1.48489361424672	1.77122743750506e-05	0.000233363154993394
GPX7	1.48115459556897	1.77448735795615e-05	0.000233632743866607
PROZ	2.68137303420944	1.82505170325315e-05	0.00024012590728585
NOP58	-0.883414692279169	1.83490996708229e-05	0.000240928935582312
RNF219	0.61742601143736	1.83414706487802e-05	0.000240928935582312
WDR74	-0.795476416046171	1.83409432700963e-05	0.000240928935582312
RAB21	-0.823794334327399	1.86610309165128e-05	0.000244857657881359
CREBRF	-0.806138539677015	1.86894519254558e-05	0.000245063528687398
ABL1	-0.82064673646632	1.87896456888324e-05	0.000246209591466531
CSNK1E	-1.07791767688236	1.89269323154559e-05	0.000247839809619191
ZNF675	0.786663269311188	1.8966746546157e-05	0.000248192321051649
GRASP	-1.50752539217408	1.90623925878573e-05	0.000249274453073142
BAALC	1.55853887263053	1.91454376719437e-05	0.000250058224632745
C21orf67	1.17514373698028	1.91483102035777e-05	0.000250058224632745
SLC7A5P1	-1.82464967571352	1.9203782237185e-05	0.000250612613073609
PSRC1	-1.21831547669919	1.93547791871196e-05	0.000252412022068337
PPP2R2D	-0.447212860434847	1.94343593012876e-05	0.000253278254699042
NXPH4	1.50148198624898	1.96479304440538e-05	0.000255856077507812
VLDLR	-1.16505569161481	1.96587427208714e-05	0.000255856077507812
PARP1	0.517247590433876	1.97378826732987e-05	0.000256712502417789
ENOX1	1.23231178087376	1.98744893050104e-05	0.000258159945914276
PDLIM1	2.48003501896377	1.98759956280824e-05	0.000258159945914276
AATF	-0.719964850348356	1.99214518821144e-05	0.000258575878138112
GTF3A	0.967133804278004	1.996332097579e-05	0.000258944720662386
DOCK6	-0.868800055992997	2.00475093802964e-05	0.000259861621590118
DYRK3	-1.45508070165346	2.01768681861149e-05	0.000261186641368209
OSTM1	0.641831790070605	2.01727008664057e-05	0.000261186641368209
MCTP2	-0.988246987281723	2.03046058452579e-05	0.000262663546986136
CLASP1	-0.417363494522264	2.03517578333976e-05	0.000263096700157871
LOC100126784	-1.24383630893697	2.04643896746364e-05	0.000264375192514817
PSMA4	1.01137956527289	2.04814633047439e-05	0.000264418301242801
GMPR	-1.09240794793741	2.05157819731994e-05	0.000264683838607316
LAMP2	0.487325673268386	2.05534563610066e-05	0.000264814913984616
TFCP2L1	-1.77832585905012	2.05437110178063e-05	0.000264814913984616
DFFB	0.752944037966679	2.06422522967186e-05	0.000265691945714375
PCSK7	0.577290577172731	2.06491324634373e-05	0.000265691945714375
ENOSF1	-0.587347360279173	2.06712367132177e-05	0.000265735520349259
SMC3	-0.420738016963049	2.06850134889962e-05	0.000265735520349259
TRAF3IP2-AS1	-0.98476869926302	2.06939344902872e-05	0.000265735520349259
UBE2H	-0.56833151811339	2.07144457307686e-05	0.00026582157724771
C5orf30	1.80593449196679	2.0837688546674e-05	0.000267224961249119
HSPA5	-0.944422321342965	2.08810653744544e-05	0.000267492606931394
PLAU	2.7229185983927	2.08863519257045e-05	0.000267492606931394
NDST1	0.818778082279666	2.09949654505591e-05	0.000268704847046417
MAFK	-1.20501174730435	2.15892840467706e-05	0.000275944308510151
ZBTB7B	-0.924564674260495	2.15777709589377e-05	0.000275944308510151
ODF3L1	-1.04130642513285	2.1643692609448e-05	0.000276456163927846
ERCC8	0.876229420990797	2.16823763945126e-05	0.00027676662017107
GALNT1	1.01890894224821	2.17427346703451e-05	0.00027735314756095
C11orf71	-0.84937865420429	2.19667832845299e-05	0.000280025570492659
KIAA0317	0.848811447092261	2.20878765091869e-05	0.000281382882147808
PRPF6	-0.599938656617109	2.21064668394435e-05	0.000281433452508233
PROS1	0.993373499493054	2.223026565044e-05	0.000282822461008143
NCOA1	-0.4293692292903	2.2253825539428e-05	0.000282935196703071
GUCY2C	1.14645737054717	2.23103985164894e-05	0.000283467235012478
CEP41	0.851343964666935	2.24095472876732e-05	0.000284539166055687
SPSB4	1.28814111105898	2.25859565388738e-05	0.000286590031256942
TRAPPC1	2.04623341749442	2.27544934113804e-05	0.000288538368692794
ADCK1	0.948635620768422	2.27793889445109e-05	0.000288663895847854
CNST	-0.592264422597776	2.28087344698414e-05	0.00028884561171709
TPI1P3	1.92584428076039	2.28556921334196e-05	0.000289249978879811
GPR133	-1.96684164819695	2.2916604758718e-05	0.000289830305519424
PHLDB3	-1.1885376118844	2.30436954383537e-05	0.000291246285944104
SNX7	0.810775122225478	2.32381925747645e-05	0.00029351179059819
MPP3	1.22702437514271	2.34980102231794e-05	0.000296598818876053
RCOR2	-1.27279072428831	2.37727935691854e-05	0.000299870578907765
PART1	1.55467981597449	2.40612189770465e-05	0.000302913279325813
PSMD14	0.846129737256195	2.40366931634812e-05	0.000302913279325813
TMBIM1	-1.02738428500499	2.40531328656778e-05	0.000302913279325813
C5orf27	-2.46337880237115	2.41730326638544e-05	0.000304122029899694
LOC100505912	1.27627714156958	2.4405535078507e-05	0.000306846600082417
VEGFC	2.03546092353496	2.45814344654756e-05	0.000308856417771501
LY6D	2.83372355481053	2.46226127089096e-05	0.000308970451130248
RGS10	-0.881478984131235	2.46200672320064e-05	0.000308970451130248
TNR	2.99091154592233	2.47092674563562e-05	0.000309855823626971
CYP4B1	-4.64994560420438	2.49665432231167e-05	0.000312878249024592
BEND6	1.78397423735075	2.5077478496032e-05	0.000314064010130202
ORC2	-0.379331105967828	2.51167857795079e-05	0.00031414750452875
RXRA	-0.718455304149157	2.51159195651839e-05	0.00031414750452875
TMX1	0.613284679848633	2.51888591454131e-05	0.000314844382915621
DKK1	2.06160422482503	2.52481390211627e-05	0.000315380550303933
ALKBH5	-0.715124726291351	2.55919587577909e-05	0.000319467972846121
ATG2A	-1.24162081342886	2.56616741477678e-05	0.000319903265503721
FAM13A-AS1	-0.785827497781732	2.56766868514338e-05	0.000319903265503721
NAA38	0.399955498999973	2.56456589372643e-05	0.000319903265503721
NOP14-AS1	-0.705717034856878	2.59877332205097e-05	0.000323569131152388
SGOL1	1.76182962831686	2.60269112379196e-05	0.000323847455991412
HSPA4L	-1.4634524679956	2.62454455191454e-05	0.000326144984375745
MYO1H	1.62348982876008	2.62422179161633e-05	0.000326144984375745
KIAA0146	-0.75352627200537	2.63009181065535e-05	0.000326623466214869
LRRN4CL	0.918732235953137	2.63660708301595e-05	0.000327221468349285
TSPYL4	-0.707319537382649	2.65170422595297e-05	0.000328883084055211
CLEC11A	1.46074467715612	2.65672180558689e-05	0.000329293226244315
PITPNM1	-0.663135582539129	2.66114622075036e-05	0.000329629366816111
SLC7A5P2	-0.994370399549036	2.70042690212992e-05	0.000334279854913819
HSPA9	-0.809277708132002	2.70273886761831e-05	0.00033435103125183
CEBPZ	-0.719980223883254	2.70968978497235e-05	0.00033499562409077
CHD1L	-0.574248832978169	2.73180310454691e-05	0.00033751269550336
NUP93	0.511961366156613	2.75737452441814e-05	0.000340453510073924
CAPS	1.19049313858728	2.75919956667828e-05	0.000340460464480707
DPY19L2	-0.904068666350291	2.78674225007199e-05	0.000343638703213553
FZD8	1.12105777683615	2.81895259390913e-05	0.000347388082459391
NXT2	0.934552399726426	2.82303254536597e-05	0.000347668288328532
CCL3	4.15376072989784	2.83352988202813e-05	0.000348737958434523
RGS4	2.79108363944764	2.83705785348071e-05	0.000348949051895528
ASTL	-3.28102498565591	2.85412988218344e-05	0.000350824687753186
ZNF330	-0.495903222892511	2.86776723768033e-05	0.000352276015048555
GYLTL1B	-1.39058568537524	2.87827201319067e-05	0.000353340931007061
TMEM127	0.562086325174133	2.88020414997334e-05	0.000353352770445104
C9orf174	-2.11535212388615	2.91000228989155e-05	0.00035678110877785
BEAN1	-0.951955898490981	2.91469213149713e-05	0.000357128636786686
PKNOX2	-0.940141619207285	2.92605233783093e-05	0.000358292502868369
FAM134A	-0.529137289103682	2.9508739039781e-05	0.000361102172776062
CYR61	1.53651146946212	2.95320425161391e-05	0.000361157742308235
ELAC2	0.713965279764506	2.9602495400358e-05	0.000361789481880312
WHAMMP2	-0.622376878831242	2.96534705831349e-05	0.000362182522369774
DNAL1	0.712531078244962	2.99173862090739e-05	0.000365174234076388
ATMIN	0.597299127723958	3.00227044896987e-05	0.000366194340557452
PQLC3	0.595787582032293	3.00390079349689e-05	0.000366194340557452
EGFR	-0.831453754314911	3.00910839632156e-05	0.000366597009625276
SESN1	-0.990617942400829	3.01381161444638e-05	0.000366937759433766
MT1G	2.29892021232613	3.0242340272542e-05	0.000367973962014008
SURF4	0.498071222710147	3.03940535854228e-05	0.000369586315518511
MPDZ	-0.632380081479467	3.04143911246581e-05	0.000369600135579889
ZC3H7A	-0.795691888416265	3.05642909025666e-05	0.000371187404153631
INSIG1	-1.17109139863604	3.06111321190527e-05	0.000371436292199117
SART3	-0.504288105241804	3.06233776154605e-05	0.000371436292199117
SERPINF1	1.7472384693338	3.07102033378084e-05	0.000372254851416546
C20orf111	-1.12046420855417	3.12839334742963e-05	0.000378970695687054
MKKS	0.539069408849246	3.13837058298642e-05	0.000379940222339029
VWA5B2	2.11681198063443	3.14791710823987e-05	0.000380856419965489
LRCH2	-1.00850588418865	3.16813598660692e-05	0.000383061869385657
SCAND2P	-0.845524494195082	3.17621745655561e-05	0.000383797927314745
OLFM2	2.13777162160477	3.21165150365208e-05	0.000387836134214548
LOC100506844	-0.766347469496099	3.21975070580554e-05	0.000388570415900005
FBXO32	-1.04957268544375	3.24722692300949e-05	0.000391640795996302
LOC340113	3.22504251785593	3.26386423699899e-05	0.000393400893537843
BAX	0.630705054915546	3.29033538289952e-05	0.000396343340334373
PLK4	2.03650201566387	3.29810266303676e-05	0.000397030507572198
IFIT1	0.955638511991693	3.30531637441761e-05	0.000397650218069779
RAB27B	2.4475993493185	3.32257867023543e-05	0.000399477306829243
UAP1L1	-0.95542158096208	3.35677763245077e-05	0.000403337157597034
SRSF7	-0.823786056350201	3.37143410104879e-05	0.000404845508490881
TMEM151A	1.94593344232264	3.41085731284078e-05	0.000409324142237357
SATB1	-0.564200191432415	3.41731459432193e-05	0.000409843542841762
FJX1	1.48782827522581	3.420266889053e-05	0.000409942200170493
C15orf39	-1.07669278996741	3.43521327774302e-05	0.000411477413710488
LDHC	-1.94631152788968	3.44263792471576e-05	0.000412110307293866
ZNF446	-0.680669440564715	3.4590267109732e-05	0.000413814823862791
IL21R	1.85397830237293	3.47144604204685e-05	0.000414785008462817
KIAA0232	0.515476795865009	3.47107287190765e-05	0.000414785008462817
IGF2	2.27544322346488	3.48749198109639e-05	0.00041618557435911
WHSC1L1	-0.863907640981087	3.48596892853289e-05	0.00041618557435911
MED11	0.832292882350532	3.50647772730845e-05	0.000418192006028255
L3MBTL3	-0.668296010371948	3.58933488441934e-05	0.000427808713251937
GNRHR	1.01735897862915	3.5920869016372e-05	0.000427871786940683
MIR31HG	1.60980101901865	3.61211040342395e-05	0.000429990804919652
CIR1	-0.54626299372119	3.63034436250142e-05	0.000431894305524041
HOXA3	-0.909892836636901	3.63420952154433e-05	0.000432087085115545
PRCD	-1.26138054364295	3.64021640727726e-05	0.000432534108788149
FAM136A	1.0856282889038	3.64837068835108e-05	0.000433235579149105
NAA25	-0.650672364184228	3.67173853065181e-05	0.000435741645971126
MPZL2	1.25828051920046	3.68636345714304e-05	0.000436977444499369
PRTFDC1	0.824257004185322	3.68669213916035e-05	0.000436977444499369
KLB	-1.18902771367067	3.69759792660728e-05	0.000438000384549314
AGPAT4	0.528347528704849	3.70598209848557e-05	0.000438723551130067
ZNF815P	1.37254008973368	3.70948686582018e-05	0.000438868547511817
PEX5	-0.669644659426704	3.72290722908036e-05	0.000440185757079655
POU2F1	-0.742403912190292	3.74331366353843e-05	0.000442326855183863
LILRB4	4.01927094938892	3.77831717133418e-05	0.000446189124116635
ITPA	0.989541442876122	3.78204659257941e-05	0.00044635570116837
SSX2IP	1.24067101667058	3.80093873337867e-05	0.000448310475973076
REEP1	1.61325805666143	3.81325000937616e-05	0.000449487136745142
SPTBN4	-0.82152770116512	3.82371695797165e-05	0.000450445090110137
JUP	-1.24793012475709	3.84905482544219e-05	0.00045315263813417
DENR	0.382337283447889	3.85411607977898e-05	0.000453463525237047
NUMBL	-0.790494867605871	3.85640703835548e-05	0.000453463525237047
C12orf70	3.35786904611442	3.86723904962541e-05	0.000454459612126005
ZNF33B	-0.771665726685548	3.87141215309167e-05	0.000454672437674567
CARHSP1	-0.80064927269937	3.89836193404926e-05	0.000457558346759232
ALG2	-0.669904897173476	3.90278199856434e-05	0.000457797993238056
SLC8A1-AS1	2.66082187087536	3.92811286405423e-05	0.000460488699879293
ARHGEF5	-1.02123180461215	3.93548109081449e-05	0.00046107167082829
GUSBP5	-0.816816366904986	3.96992469819132e-05	0.000464541522890484
OFD1	-0.597606929169202	3.96911552154121e-05	0.000464541522890484
GCSAM	1.73007372511296	3.97980623660261e-05	0.000465410933064874
TUBA1A	1.07555100475848	3.98219027875654e-05	0.000465410933064874
PPP1R14B	1.3219651729771	3.99394307921934e-05	0.000466501276285759
TTC25	-0.84593653271597	4.02701531831916e-05	0.000470078943980142
GMFG	2.42643437240563	4.04028940431346e-05	0.000471342610567454
DAB2IP	-0.867760217193085	4.04414083257499e-05	0.000471506159214028
FLJ27352	1.07312788746819	4.06306992169923e-05	0.000473426349411553
SRR	0.820912143583622	4.10341806429392e-05	0.000477838441134868
MCCC2	-0.983723922950287	4.11402712106651e-05	0.000478784208303563
NGDN	-0.593131895061649	4.11991132423398e-05	0.00047917929353583
MEX3B	2.32294088067898	4.12897117658486e-05	0.00047994303247634
CYP2W1	-1.69564886652247	4.13610944171443e-05	0.000480482623075202
CTGF	1.13894689324754	4.16861903485057e-05	0.000483967115813261
AIMP1	-0.469761560145762	4.18490724345162e-05	0.000484543976216779
CD274	-1.29120452828231	4.18529441061044e-05	0.000484543976216779
KIAA1522	-1.10414689243329	4.18496567004745e-05	0.000484543976216779
LINC00654	1.28060160791792	4.18050208895371e-05	0.000484543976216779
PRADC1	0.967513902909473	4.18617399578421e-05	0.000484543976216779
TAS2R10	1.41983909341237	4.19033322838527e-05	0.000484733920151371
SLC43A1	-0.827721891329649	4.20350476780979e-05	0.000485965545198623
SRP54	-0.798001417535134	4.20809552645695e-05	0.000486204266439195
EIF4E2	0.99655470174293	4.24943821345117e-05	0.000490686479728384
ANO1	1.09942309932667	4.25555675695835e-05	0.000491098393373449
GGNBP2	-0.496659269482992	4.26993538212093e-05	0.000492462469565284
ATP6V0A1	-0.631592067991358	4.28122546500867e-05	0.000493468916023663
MIR27A	-2.27386053003324	4.30127441187716e-05	0.000495483130785298
C8orf48	0.976265437086035	4.36486684824281e-05	0.00050250790647025
VASH2	1.57722292782979	4.3740152053393e-05	0.000503260123655566
CRTC3	-0.618933591687638	4.44236662960759e-05	0.000510819087534747
C15orf48	2.35037897455009	4.45920993776575e-05	0.000512449743833152
CYP19A1	1.92229991750215	4.47346286465125e-05	0.000513780946788019
MRPL15	0.777646545510057	4.50854135330373e-05	0.000517500969050349
SSTR5	-1.22088960339803	4.52814208807267e-05	0.000519441043225928
TMX3	0.712725086624344	4.53500984429958e-05	0.000519919026163923
COL6A6	1.70135173601825	4.58442798679137e-05	0.000525271751891352
DOK4	0.513886514434137	4.59017462729579e-05	0.00052530482402388
HLA-DRA	3.37406948607514	4.58793903714787e-05	0.00052530482402388
KPNA2	1.39645223520618	4.59932138326972e-05	0.000526038843176226
DTD2	0.921418675091736	4.61698675919316e-05	0.000527745713347441
RAI14	0.947082824276182	4.64186256585382e-05	0.000530274258338992
ACVR1	0.646508587395018	4.69155492664734e-05	0.000535315594445967
CLEC7A	3.17204441561861	4.68968010638891e-05	0.000535315594445967
CLK1	-0.681669725412013	4.71379318165126e-05	0.000537534389535575
NCAM1	1.68388568623913	4.72891800969802e-05	0.000538939862455164
ZNF778	0.859549183123876	4.74990533765839e-05	0.000541011407364416
EDEM3	0.873563520936914	4.79056681645907e-05	0.000545320051153286
KDM6B	-1.38499593021042	4.86131331663772e-05	0.000553046217682975
CACNA1I	1.5432842385976	4.86685948651496e-05	0.000553073095253339
VAMP1	-0.955879575473798	4.86729608477924e-05	0.000553073095253339
SH3BP4	-0.836212971595159	4.89034965808349e-05	0.000555364841111794
NMNAT3	-0.789060003611987	4.92238190145331e-05	0.000558343719629197
RNF113A	-0.919451537575378	4.91972239040786e-05	0.000558343719629197
IER3	-1.49007866001328	4.92586667794118e-05	0.000558409939244345
CD4	1.01959559106464	4.9386733424967e-05	0.000559532214065445
TXNDC11	-0.608614310148453	4.97121917870109e-05	0.000562888223357749
LURAP1	-1.14759537510789	4.99013616061342e-05	0.000564698006793931
FIBIN	1.04472373665134	4.99942814117144e-05	0.000565363127766007
SPATA6L	-0.92233079801501	5.00188792449223e-05	0.000565363127766007
LMNB2	0.849026995954227	5.00927604037113e-05	0.000565865930170797
NFKBIE	-1.38193655300618	5.01754009571177e-05	0.000566467034031412
ENAH	0.840897199002307	5.07299390847265e-05	0.000572391909403224
ERO1L	-1.13296801504253	5.07781999360524e-05	0.000572600802910998
DPH3P1	-0.923492469192048	5.09890718772649e-05	0.000574642063562922
PLD4	-1.23401983171497	5.11955752994493e-05	0.000576016514480806
TM9SF1	0.613159276696439	5.11758992391074e-05	0.000576016514480806
TUBB1	1.33990033704689	5.12008029651753e-05	0.000576016514480806
MIR155HG	-1.31465257976841	5.12366741431272e-05	0.000576083376507626
CKAP2	1.03989500153067	5.14043880667641e-05	0.000577631678865815
PLEKHS1	3.04425595123743	5.17327820457801e-05	0.000580982684713665
ABAT	-0.748096011223314	5.17833206184568e-05	0.000581211159524592
PLIN5	-2.91196234676165	5.20696293989413e-05	0.000584084088753042
POLR1B	0.689021002029226	5.25115506317846e-05	0.000588698216721737
NRP1	1.25892074175264	5.28663122936216e-05	0.000592330410558744
WNT2B	1.13180067686515	5.29535832441259e-05	0.000592963073802315
COL8A1	2.27564165418059	5.30990900546959e-05	0.000594246735152815
CPZ	2.45208096263174	5.31533362898307e-05	0.000594508175620541
AFF1	-0.771291022201488	5.32940357447671e-05	0.000595735710831023
CARD8	0.585813296442684	5.3434375141169e-05	0.000596957798660686
CYP26B1	-1.26019383189785	5.39058949930276e-05	0.000601876202274239
KCNQ5	0.916931790811958	5.40483126379368e-05	0.000603116504329069
ALAD	0.758518846864542	5.41889473697683e-05	0.000604335485469681
LOC286190	1.41408993576796	5.42970737129671e-05	0.000605190719108804
CTHRC1	1.62202389175473	5.45588593311709e-05	0.000607054036569774
FMNL1	1.47345246105507	5.45322811404395e-05	0.000607054036569774
SCRG1	1.38399490315421	5.45215761981745e-05	0.000607054036569774
DNAJC27	-0.744178623073219	5.46532856774478e-05	0.00060775337724159
BTBD11	1.0688445522741	5.47379976222117e-05	0.000608343947014984
PHF7	-0.734509353811413	5.48583967360913e-05	0.000609330224335269
DCAF16	-0.554776464983154	5.53538777065339e-05	0.000614479118784931
SOD2	-1.84414754863651	5.5741779315182e-05	0.000618428536044922
METRN	1.10082945405851	5.60282439772365e-05	0.000621248656865107
ZNF81	1.32739508764205	5.61072011987102e-05	0.000621765984959109
C1QTNF2	1.71863900917053	5.6256749548816e-05	0.000623064540889044
SYNDIG1	1.71777860494865	5.64281315172093e-05	0.000624244312399288
TNKS1BP1	-0.731431604967008	5.6411622460488e-05	0.000624244312399288
LANCL2	0.570889973209631	5.65066595097988e-05	0.000624753985585363
MARCH5	-0.588841059303978	5.65892472811616e-05	0.000625307933935177
SLC25A38	-0.532389770796645	5.66703592023268e-05	0.000625844947955013
PAPPA2	-1.41158755054882	5.68500746830817e-05	0.000627469660306559
MASTL	-0.677734310777546	5.69384801947134e-05	0.000627773170960402
RAP2A	0.626133704122059	5.69427999634715e-05	0.000627773170960402
KIF7	0.612963046534122	5.70962590482119e-05	0.000629104688276492
NCEH1	0.943867968289896	5.74681091660358e-05	0.00063283960717221
SAMD9	1.39361207375183	5.76165452438117e-05	0.000634111423326547
FAM49B	0.510484796330792	5.86137366540737e-05	0.000644717609631008
LINC00671	3.3040795438645	5.87254319558122e-05	0.000645577292814066
SDAD1	0.426392015281781	5.88124468112435e-05	0.000646164833715539
AQP1	1.72193617363264	5.91117517290923e-05	0.000649082777543239
SNORA67	-1.62179685653652	5.9417611554886e-05	0.00065206933
TSPAN15	1.77381553295937	5.96237733701714e-05	0.000653958982109646
SAV1	-0.827474517870772	5.98553607995934e-05	0.000656125193639734
GLRX5	1.07079204897294	6.06199909798751e-05	0.000664128745800579
BAG5	-0.559465117664746	6.08030942059417e-05	0.000665755836388039
MRPS18A	-0.516318191170791	6.10584034347613e-05	0.00066817123804191
IGF2BP2	-0.794565153936607	6.11832939186899e-05	0.000669157514000489
CXCR7	-1.282267868048	6.18643072128532e-05	0.000676221493208524
CBX7	-0.546077838587629	6.19240553980958e-05	0.000676490432666258
DNAJC15	0.851548220527002	6.21554167914707e-05	0.00067863279513274
RAP2C	0.571987110515041	6.23264916142944e-05	0.000680114873630132
TMED3	0.909643321465357	6.24349803313089e-05	0.000680912711839867
FAM20A	1.36675607491567	6.25425546631303e-05	0.000681313884952233
GPR146	-1.39989466919199	6.25283102982252e-05	0.000681313884952233
SLC52A2	1.02195944573902	6.26169919691711e-05	0.000681738958379284
SEC14L1P1	0.629446323364486	6.30417651736502e-05	0.000685975657336118
PARP16	-0.605660260741465	6.32399233697049e-05	0.000687743098838107
ZFP36L1	-0.99698775334749	6.35883345607666e-05	0.0006911416442463
LOC100507244	1.41928098160533	6.44170186590272e-05	0.000699753494451249
C2orf62	-1.52900836965842	6.47166235569522e-05	0.000702611554905681
ACBD6	-0.354690173202649	6.51542507407679e-05	0.00070656573099101
MGAT2	0.75392366118905	6.51274746580478e-05	0.00070656573099101
MEGF8	0.487730326563667	6.56303864710895e-05	0.000711328439854731
C1QTNF7	0.989299271206144	6.58973115037309e-05	0.000713819554943904
C9orf173	-1.31430247870649	6.60233659354781e-05	0.0007147827732801
INADL	-1.19410746103809	6.62194294392263e-05	0.000716502415556867
ATG4A	0.61470374588218	6.64656872207174e-05	0.000718742310478585
ILF3-AS1	-0.991011833548066	6.65011197964757e-05	0.000718742310478585
TNK1	-0.917005465816104	6.66778686476773e-05	0.000720248200672918
CHST2	1.45441699056826	6.7188833761218e-05	0.000725360550235382
VSNL1	1.87129813626287	6.72945354949062e-05	0.000726094458375252
B3GNT8	-1.24118482870154	6.74201623412895e-05	0.000727042411712875
AASDH	0.645213172379275	6.76198996731571e-05	0.000728788045245577
CDC20	1.2696758075719	6.84494649289218e-05	0.00073731603268988
TFDP1	0.862976064811113	6.85149003621591e-05	0.000737608119167338
AP1S3	1.63166076642282	6.88387956116305e-05	0.000739957019599585
OPA3	0.564809946281644	6.87738961127555e-05	0.000739957019599585
WISP1	1.17025246170457	6.88484088577514e-05	0.000739957019599585
ZSCAN29	0.744921376129144	6.8996473905448e-05	0.000741134557034581
ELOVL4	0.870351413224759	6.93633147415647e-05	0.000744659478784372
ZFPM2	-0.825139750182289	6.95059550769986e-05	0.000745774876966079
CAP2	1.40527369993894	7.00194596727623e-05	0.000750866060858496
DONSON	-0.647280809187023	7.01185663584453e-05	0.000751510180308304
HOXD1	-1.7476149895548	7.09617848414657e-05	0.000760124316312394
TNFSF11	1.9528742549988	7.13535035382908e-05	0.000763895211128231
MGAT4B	1.15422882335605	7.25194437854624e-05	0.000775945955211987
THRB	-0.515669358362211	7.34629689739775e-05	0.000785604827655607
ACVR2B-AS1	-0.980109785041936	7.39479514508652e-05	0.000790352091881013
SYCP2L	-1.24984642467468	7.41939934181785e-05	0.000792541719925925
SLC19A2	-1.14274028545423	7.43821204421497e-05	0.000794110613638901
LPIN1	-0.955500105796865	7.44572749887633e-05	0.000794472331628994
CIDEB	-0.586702240732093	7.46134541724265e-05	0.000795697717099744
CHFR	0.748248096160116	7.49145589866924e-05	0.000798466415246313
PKDCC	1.56478121801872	7.50517543803346e-05	0.000799486009998374
TTL	0.832570961122803	7.54097827034573e-05	0.000802855590298036
ITGA11	0.859101963163827	7.5532521668433e-05	0.000803717805193846
CYTIP	2.9503763847006	7.5618291945494e-05	0.000804185912518682
MIR4308	-2.75701024557349	7.57346638234534e-05	0.0008049787652886
CYB5A	1.13868319004665	7.59509565146219e-05	0.000806832208581654
CCDC174	-0.550405010075695	7.60293251245183e-05	0.00080721923845662
TSC22D3	-1.71993250043289	7.67207003187072e-05	0.000814110672786546
HNRNPA3	-0.424535089185944	7.67659807302179e-05	0.000814142348802185
KHDRBS1	-0.380718797895185	7.69587383670434e-05	0.000815737199794724
ZNF75D	0.626601602832287	7.70023776853096e-05	0.000815750560299683
PPP2R5B	-0.631656116609895	7.71020753220742e-05	0.000816357452076241
FAM13A	-1.14987252427062	7.73554039781202e-05	0.000818589428903154
C10orf105	1.24539889524996	7.77950301481832e-05	0.000822789305122186
C5orf15	0.718124958311397	7.85085828427716e-05	0.000829880126930538
KDELR2	0.620792945311777	7.87007268607043e-05	0.000831454605566244
JPH1	-1.36490224253112	7.91809870932375e-05	0.000836069566954322
HSBP1	1.08507662505331	8.00872865463606e-05	0.000845175536584921
FAM186A	1.2652063301239	8.04689547956054e-05	0.000848341864169015
PPARD	-0.641899542260393	8.04754659448606e-05	0.000848341864169015
GCHFR	-0.91442886116599	8.0942024631057e-05	0.000851912966025288
PCDHGA8	0.711784795659898	8.09429166154196e-05	0.000851912966025288
TSC22D4	-0.647600562128833	8.0947000616149e-05	0.000851912966025288
FAM205A	-1.55144449723943	8.10512376490455e-05	0.000852543865304086
SLITRK6	3.23595442133016	8.13463068653877e-05	0.000855180262617066
FKBP15	-0.473020777148558	8.15548628705806e-05	0.000856904779146182
ANKRD42	-1.12752005443356	8.18668077841532e-05	0.000859713138590925
ARID5B	-1.20326418618546	8.22289703098308e-05	0.000862836063720346
FBXO10	0.632573881220226	8.22538405593451e-05	0.000862836063720346
WDR78	-0.797130071080666	8.23262704703966e-05	0.000863125479457878
SLC35B2	1.0470527979557	8.24329680558178e-05	0.000863773653841283
CD79B	-1.06108488669474	8.27267525952641e-05	0.0008661428524006
S100A3	1.42797611953764	8.27940593494262e-05	0.0008661428524006
SYNE3	-1.03136415685213	8.27860113908278e-05	0.0008661428524006
LOC90784	0.644176546566448	8.31087727627468e-05	0.000868491187247619
SLC18A2	0.615398807009276	8.30656858425944e-05	0.000868491187247619
MYOM1	-0.738907605238732	8.33836970933671e-05	0.000870891364812926
ISOC2	0.687174386211946	8.39790180298103e-05	0.000876633469661506
NET1	-0.75128303122645	8.40696080781283e-05	0.000877103461190186
RPIA	1.19990738960634	8.41531797750244e-05	0.000877499760286806
ZNF581	-0.686229155824221	8.47728455461451e-05	0.000883482676728612
AR	-0.776726754389964	8.48206718095335e-05	0.000883502766050709
TEFM	0.774533576572816	8.4928658794312e-05	0.00088414913636112
AGTR2	3.8870853418691	8.55105219296762e-05	0.000889725425202345
TRAF5	-0.840675595497486	8.61975036464174e-05	0.000896388842620145
CNNM4	-0.623458319589921	8.6625117445638e-05	0.00090034929034076
PXN-AS1	-1.22998205496265	8.70408150583548e-05	0.000904181677851199
LOC493754	-1.00758606125386	8.73927758373619e-05	0.000907348188831381
NFKBIL1	-1.03744259023894	8.75356650804213e-05	0.000908341788211876
C10orf88	0.646480251955254	8.77174777771991e-05	0.00090888785898098
ERN1	-1.15515759870706	8.77935056921036e-05	0.00090888785898098
FXYD1	-1.03668697379693	8.78243762119914e-05	0.00090888785898098
TMSB4X	1.18994938765122	8.76928499230223e-05	0.00090888785898098
ZNF274	-0.420343159062319	8.78187032975391e-05	0.00090888785898098
FABP2	2.56699814725151	8.80100023235408e-05	0.000910319470567349
C19orf12	0.748843927626238	8.82467464210875e-05	0.000911788310176872
CAPZB	1.20712112697018	8.8207486863818e-05	0.000911788310176872
F8	0.686277623921594	8.85306818167934e-05	0.000914231273761511
CHST11	0.800928975085981	8.87119147125084e-05	0.00091561160659575
MT1A	-1.90649926712744	8.88777893719165e-05	0.000916832029807085
ZMIZ1	-1.13609719347062	8.89424392160123e-05	0.000917007505339593
TGFB3	0.919013832611919	9.04322318081045e-05	0.000931868324450858
SH3BP5	-1.26942047069315	9.08291609038817e-05	0.000935457741165767
MAP3K9	-1.16545366775401	9.10399682863075e-05	0.000937127459648734
KIF15	1.44383402974233	9.13843974753191e-05	0.000939892071813218
TXNRD3NB	2.02685319245928	9.14062007602651e-05	0.000939892071813218
SAMD9L	0.851935861954804	9.15637065869721e-05	0.000941008963210158
SSH1	-0.810211540180957	9.21346649384296e-05	0.000946371486339291
KLHL13	-0.697558186702989	9.22797616760756e-05	0.000947302786560304
MRPS11	0.84685584602009	9.23237585114619e-05	0.000947302786560304
DGKE	-0.726039700846494	9.24008066024895e-05	0.000947588239899478
SPA17	1.11442699434083	9.26165281322093e-05	0.00094929475506757
C1orf87	-1.88732548871487	9.26743805770672e-05	0.000949382198897268
UBE2Q2P1	-0.639185808115414	9.2782374814025e-05	0.000949982942976152
TMEM180	1.08922265302328	9.28451711517224e-05	0.000950120520733388
LOC100506548	-0.847823010313778	9.29377080445831e-05	0.000950562137168002
PON2	1.20437530162517	9.33496644719601e-05	0.000954268556251068
LOC644656	-1.18933773918084	9.34403153320159e-05	0.000954688232391706
CD80	1.72634665256072	9.35466494296488e-05	0.000955267615316345
C1R	1.06273421678219	9.39011047535075e-05	0.000958378772746694
RAE1	-0.471458895083682	9.50900337184673e-05	0.000969998971407937
DPH2	0.593407632539097	9.51892546407001e-05	0.000970496802213366
CASP12	-1.24901464561305	9.52749331396471e-05	0.00097085610799633
ZC3H15	-0.357924037823391	9.63573209312265e-05	0.000981366174923375
MRAS	0.534982850681696	9.65982841210614e-05	0.000983300037570762
C14orf182	1.14873487677679	9.710643730154e-05	0.000987950217556736
DCAF17	0.545329323537665	9.72837536869642e-05	0.000988663841592456
LRP1B	-1.5401916703827	9.73306654796459e-05	0.000988663841592456
RLIM	-1.1436640737431	9.72372287905417e-05	0.000988663841592456
FOXI2	-1.80104707182043	9.7802866046915e-05	0.000992936375810689
ARHGAP18	1.2650590422663	9.79442234907913e-05	0.00099384731574815
COL15A1	1.20076327967857	9.82915504179395e-05	0.000996846182294477
NOTCH1	-0.861281202413284	9.8586624231069e-05	0.00099931223266132
SLC44A5	1.84678126446933	9.88931502367085e-05	0.00100189170995074
TMEM243	-0.663515236646634	9.93067487339859e-05	0.00100555265985297
FLNC	2.33063941331849	9.96361614212094e-05	0.00100835776613925
MEST	1.91455947876996	9.98928288173435e-05	0.00101042409979246
STRA6	-1.42825717703464	0.000100044043385196	0.00101142215920254
BABAM1	0.437413440740395	0.000100273853554728	0.00101321333704723
RBM34	-0.316876349070608	0.000100389218722334	0.00101384683692875
DNER	1.76512098356955	0.000100541014154123	0.00101484739457405
ASNSD1	-0.549110049677306	0.000100859325418357	0.00101752681078509
FOSL1	-1.77580854070189	0.000101568775919402	0.0010238603406282
METAP1	0.622557810029129	0.000101593498394714	0.0010238603406282
PTP4A3	-1.3733234984478	0.000102247917315079	0.00102991635813603
LOC154761	-1.09273060235947	0.000102704394014489	0.00103397326379963
CYB5B	0.338250232149829	0.000103111926959938	0.0010375334459236
RNF19A	-0.79965391795188	0.000103266349634334	0.00103854439086274
SYNE2	-1.25770430335571	0.000103841244766211	0.00104323597103591
TAGLN2	1.27162696913675	0.000103802504458461	0.00104323597103591
PFAS	0.557009018796627	0.000104308872316113	0.00104738731518668
GRM3	1.88131243391236	0.000104689366157656	0.00105011235496025
ZNF367	1.29702931611199	0.000104652701209234	0.00105011235496025
PNISR	-0.645842765249548	0.000105307250323236	0.00105576003201665
PSMD1	0.607191705511244	0.000105376480176961	0.00105590414728075
RNLS	0.75831367535818	0.000105467849521853	0.00105626984154326
FBXL19-AS1	0.912202764599653	0.000106210393398739	0.00106271662792174
TRIM14	-0.934714347360189	0.000106221974758243	0.00106271662792174
C1orf51	-1.19829085546312	0.000106359488558249	0.00106353963390012
UIMC1	-0.359212085088416	0.000106456361972952	0.00106395561350849
TXNDC16	-0.658773147946987	0.000106690076953011	0.00106573808576466
FSD2	1.57027172023965	0.000107041400979838	0.00106826393118827
SKAP2	1.03071085381537	0.000107053931282777	0.00106826393118827
NCF2	1.53260019051687	0.000107136947116562	0.00106853839121591
LOC100289230	-0.70685973961734	0.000107475552530012	0.00107087994916001
PARM1	-1.25439287522811	0.000107482989338519	0.00107087994916001
MAPK7	-0.956427329724573	0.000107994503552342	0.00107541965798191
ARRDC2	-0.976497325185958	0.00010820992411381	0.00107700766766636
ANXA2	0.769999733098544	0.000108860795149029	0.00108263169133984
BTD	0.740644088572432	0.000108943715835902	0.00108263169133984
MEF2D	-0.963287090881329	0.000108915699851426	0.00108263169133984
CNNM2	-0.825029756928537	0.000109001269389013	0.00108264470302843
DKFZp686O1327	1.33719261908402	0.000109949353018569	0.00109149824458712
AOX1	-0.996898829056782	0.00011046942696043	0.00109609587606253
KIF5C	1.70206373834399	0.000110784958070375	0.00109866030803537
SPC25	3.41953255648328	0.000110858276031574	0.00109882129522748
PCLO	-0.903606711967389	0.000111736100769085	0.00110695224071236
TMEM100	1.19241604147945	0.000111856247544632	0.00110757248404662
NRP2	1.21268188854066	0.000111921303081019	0.00110764687044038
GPX4	-0.777118484454153	0.000112300512325377	0.00111025812108432
MANEA	0.724834666903985	0.000112295156791157	0.00111025812108432
C12orf57	-0.884125181783778	0.000112701585370298	0.00111365134332283
SH3RF2	-0.998055364328649	0.000112965910763136	0.0011156905163056
CHD5	-1.42711968229812	0.000113099842961004	0.00111644044982378
POP1	0.764402600421609	0.000113308214778908	0.00111792405242399
HSCB	-0.575572285264388	0.000113387490711107	0.00111813309871829
KIAA1045	-1.75191487699069	0.000113478206368149	0.00111845468222248
KIAA1024	0.897159763735643	0.00011368648493049	0.00111936120124143
LOC146880	-0.606895557633937	0.000113656685252982	0.00111936120124143
MITF	0.709845795344231	0.000113900372309769	0.00112089379682554
AIF1	3.15294202729265	0.000114102168665156	0.0011223058991495
CBX8	1.94263036576367	0.000114721478285677	0.00112782111109346
HIST1H3B	3.19491886084069	0.000114886284817841	0.00112886477614018
ENG	1.13141422736559	0.000115111949961632	0.00113050506367931
LOC100507472	3.48271374602088	0.000116013470052476	0.00113877780981138
SAMD4B	-0.446826069935628	0.000117325093390424	0.00115106560788597
BCL3	-1.26815254669068	0.000117505241299465	0.001152245741097
EIF3D	-0.512313319326686	0.000118360752580213	0.00116004385255424
EXOG	0.585658459700597	0.000119272093874864	0.00116838093384084
TBXA2R	1.41322678281809	0.00012079232552352	0.00118267114649147
TRPA1	2.59519417486024	0.000121093310454029	0.00118501531923213
USP22	-0.562867557541073	0.000121346221399284	0.00118688689822907
SYCP2	0.964186872233658	0.000123154296821796	0.00120395990834066
MTX1	-1.31322038735774	0.000123582559308642	0.0012069206921015
SLAIN1	-1.0996581218933	0.000123546533627884	0.0012069206921015
DLK2	1.65779022049229	0.000123662910076643	0.00120709297974914
WAC	-0.552581839560851	0.00012378456215084	0.00120766803691917
ZNF613	0.740033577110408	0.00012409450694815	0.00121007860397413
C1QL1	3.37980876817322	0.000124181373702267	0.00121031253792149
MYO6	0.705223621483979	0.000124751391276605	0.00121525279892883
TTC38	-0.774970780080532	0.000124853899786566	0.00121563617450259
CYP3A5	-1.24105107807158	0.000125014489605982	0.00121658438343051
LOC100505702	1.73734786001464	0.000125395802683977	0.00121967852747038
CDKN3	1.38509491494506	0.000125571175117048	0.00122029802515441
RAP1GAP2	-0.802112849781248	0.000125586284369624	0.00122029802515441
ZBTB4	-0.545058027704287	0.000125815940298971	0.0012219127319954
SFXN5	0.833479856605341	0.000126705712420011	0.00122993356448452
RUNDC3B	1.35001995636235	0.000128690571428621	0.00124857097249472
UCP3	1.20040351028512	0.000129189272580686	0.00125277798886933
NUDT6	1.00645908882835	0.000129420448004317	0.00125438781653328
CD37	-1.51660162261684	0.000130323666076205	0.00126250641585349
USP28	-0.584785482754776	0.000130645940426049	0.00126499180445725
LOC100506136	0.917713709785265	0.000131276688909982	0.00127046002253808
GPER	-1.22022680860864	0.000131932006973206	0.00127616040312926
DFNA5	0.682635575842838	0.000132375325737376	0.0012798054470712
CCDC64B	2.14574674488126	0.000132500537081331	0.0012803729107824
LOC100270804	-0.795828606819566	0.000132789984244946	0.00128252604452131
C15orf41	0.795685918974097	0.000134656979566267	0.00129925423542409
PLCB4	-0.817938800035776	0.000134596547056651	0.00129925423542409
DENND4C	-0.815130164648982	0.000134992749924635	0.00130118950590852
PRUNE	-0.787267244820635	0.000134942719323798	0.00130118950590852
SNN	-0.736064546568404	0.00013540218922679	0.0013044828530663
ICA1	0.977525728941843	0.000135960540271439	0.00130920682325409
[truncated: 21,711 more rows]
