# Supplementary material for: Aberrantly hydroxymethylated differentially expressed genes and the associated protein pathways in osteoarthritis
Source: PeerJ. 2019 Feb 25;7:e6425. doi: 10.7717/peerj.6425 (PMC6394344; doi:10.7717/peerj.6425)
Supplement: Supplemental Information 1 [file peerj-07-6425-s001.zip › Supplemental Information 1/GSE51588_OA;-vs-Normal;.limma.txt]

row.names(tT)	logFC	AveExpr	t	P.Value	adj.P.Val	B
IL1R2	-4.1806759087	0.46619968304	-16.5620787472667	2.93785111251995e-22	6.39100131017589e-18	39.9187965665657
FPR1	-3.6299429886	0.65090352912	-14.3881333123962	1.15347926178878e-19	1.25463939304766e-15	34.2548152163722
SRGN	-3.54627589255	0.48970555596	-14.2353325442852	1.79257355077262e-19	1.29985483411692e-15	33.8337142505609
ANP32E	-1.182528374275	0.02891704458	-13.6429109239547	1.01779806414605e-18	5.53529477185831e-15	32.1714134948193
FOXS1	3.369430061625	-0.3475600507	12.8653806424893	1.0631265539062e-17	4.62545101073507e-14	29.9171162430463
SLA	-1.9745104569	0.24360006448	-12.5712550893256	2.63487174455404e-17	8.22628168064376e-14	29.0426239915187
SIAH2	-1.109398924875	0.0893419551	-12.5697696207707	2.64705211751891e-17	8.22628168064376e-14	29.038176987357
TKT	-1.8178695959	0.11438404328	-12.4744989608149	3.56027396197293e-17	9.68127497109489e-14	28.752328886786
LPCAT3	-1.387600280025	0.11210986998	-12.394778977366	4.56650287367397e-17	1.10377448348782e-13	28.5121713329108
IRAK3	-1.686312440425	0.24312287766	-12.3290827188516	5.60964204289418e-17	1.2203215300112e-13	28.3135978645919
RPIA	-1.233136848425	0.13629001826	-12.1100176458437	1.11847160130331e-16	2.21193011043201e-13	27.6471259955244
ANP32B	-1.001728386525	0.02401458578	-12.0530971700764	1.33947411434499e-16	2.42824332362175e-13	27.472865321695
IQCD	1.368318311725	-0.10385208012	11.7720129831389	3.28321959947587e-16	5.49408916669216e-13	26.6057584968731
FBXL2	1.495372791675	-0.15237418666	11.6617187745563	4.68046724909005e-16	7.27277746690749e-13	26.2625351820553
DHRS13	-2.111903942775	0.32668768578	-11.5522718293814	6.66448241800707e-16	9.66527670142172e-13	25.9202932882633
TBC1D8B	1.4716055983	0.00192012914000001	11.288159002643	1.57352815074649e-15	2.13940821195869e-12	25.0876488089779
BAG1	-0.862049628658333	0.107649384406667	-11.1902223613057	2.16875230378442e-15	2.62658206156855e-12	24.7764758968616
CC2D2A	1.33819513026667	-0.137984301453333	11.1895808694709	2.17332339377742e-15	2.62658206156855e-12	24.7744334021784
AFAP1L2	1.0963597157	-0.07894369244	10.964384522742	4.56586517545004e-15	5.12712403947899e-12	24.0539801522742
RUNX1T1	1.373971227775	-0.16412019378	10.9547593500058	4.71372992505193e-15	5.12712403947899e-12	24.0230350951622
ARG1	-4.8517751290125	0.76358540679	-10.8784715256421	6.07085776647475e-15	6.2888304691377e-12	23.7773304951387
SLC7A5	-2.616335197075	0.31073461234	-10.8382403981453	6.93947539409777e-15	6.86187944196377e-12	23.6474431237152
ZNF287	1.279899134475	-0.17708290042	10.7706471619044	8.69160444863214e-15	8.16498295421123e-12	23.4287321435218
SLC22A4	-2.91612492275	0.3803493218	-10.7599283259473	9.00797972331844e-15	8.16498295421123e-12	23.3939936502448
GLRX	-1.41815592815	0.08310373248	-10.7413872149019	9.58298787164567e-15	8.33873272639119e-12	23.3338682049851
PGD	-2.1611452266	0.22614677372	-10.7081668932008	1.0707717774035e-14	8.67722687995638e-12	23.2260272151063
FAM100B	-1.02632221515	0.11060382588	-10.7064388435985	1.07697492764008e-14	8.67722687995638e-12	23.2204135764113
CRIP1	1.132813296275	-0.0700786430466667	10.6901877543001	1.13711867412574e-14	8.78045906972188e-12	23.1676020143356
ZNF793	1.162589682675	-0.14984511286	10.6815358346404	1.17051260927615e-14	8.78045906972188e-12	23.1394714776869
C3orf18	1.006169276675	-0.14846853366	10.5850594744594	1.61740109569124e-14	1.15760419101546e-11	22.8251261876024
NME5	1.044871478875	-0.0843989539	10.5791868405125	1.64961523956419e-14	1.15760419101546e-11	22.8059522757043
BAZ1A	-1.3229558729	0.09201371068	-10.5468248499435	1.8391362355349e-14	1.24963498699877e-11	22.7002110124318
P2RY8	-2.17398702595	0.27560899924	-10.5378255479671	1.8956492861524e-14	1.24963498699877e-11	22.6707819842491
PPIF	-1.6994604001	0.24477946992	-10.4744227382751	2.3468427947508e-14	1.50156523991203e-11	22.4631475301674
HMGB2	-2.159033751375	0.1622378549	-10.4447582041219	2.59382828703499e-14	1.61217544446169e-11	22.3658220301038
H2AFY	-1.042305817025	0.10983476538	-10.3875217980007	3.147177390527e-14	1.90176935982012e-11	22.1777162649864
SETBP1	0.768019611675	-0.0976487149933333	10.3651112200465	3.39508022322035e-14	1.99612365340366e-11	22.1039499293874
KLF12	1.217863938075	-0.11138034884	10.3225727529565	3.92126353946764e-14	2.24482018519945e-11	21.9637541884841
C5AR1	-2.483139753275	0.19574700738	-10.3079867845293	4.12006842556827e-14	2.29815303922595e-11	21.9156294647574
ACCN2	1.565904604725	-0.17154496622	10.1909217009143	6.13321264711254e-14	3.33554769813216e-11	21.5284093145208
PRRT2	2.239944441075	-0.14336301714	10.1344963575085	7.43400208569029e-14	3.94437271639284e-11	21.3411526903931
LOC648149	1.7174999799	-0.27298072808	10.097849716586	8.42487678439441e-14	4.26174883059147e-11	21.2193217598742
ZNF135	1.2026775457	-0.07462878144	10.0970614154914	8.4475978724582e-14	4.26174883059147e-11	21.2166992335456
GPR124	1.21930664615	-0.13912206908	10.0871827210225	8.73763385259171e-14	4.26174883059147e-11	21.1838281669097
MBD5	0.9239982154	-0.10260416968	10.0845773280852	8.81579007891037e-14	4.26174883059147e-11	21.1751567782667
HECW2	1.855753080925	-0.17491920126	10.0101156688707	1.13746157275135e-13	5.37920414209409e-11	20.9269749708019
MAP1B	1.397833384525	0.02802370562	9.93336573706854	1.48015354846661e-13	6.81749354074381e-11	20.6704529297946
LOC286063	1.351816149225	-0.17282807262	9.92573873765989	1.51945702143875e-13	6.81749354074381e-11	20.64492185572
UGCG	-1.212377806425	0.000809932860000003	-9.92137584137221	1.54241205210451e-13	6.81749354074381e-11	20.6303140557935
S100A9	-5.548115349	1.0061790108	-9.91278898385336	1.58861916480294e-13	6.81749354074381e-11	20.6015568836618
PTPLA	-1.025917766875	0.0480128465	-9.90816796218363	1.61406151364498e-13	6.81749354074381e-11	20.586077493553
ISG20	-1.427942514125	0.1330401427	-9.90537647406749	1.62962978817081e-13	6.81749354074381e-11	20.5767253774335
TMC7	1.4697662892	-0.10049188864	9.88720021092759	1.73477561180074e-13	7.12043559605913e-11	20.515807707214
KIAA1671	1.192983693575	0.00328557186	9.80905545011823	2.27077575104065e-13	9.14786216447007e-11	20.253452216294
CCL23	-2.669160749025	0.06989929778	-9.76340568851746	2.65840481004191e-13	1.05147160432094e-10	20.0998540330153
GYPC	-1.340844684725	0.15338255222	-9.7490230226241	2.79387855246013e-13	1.08532203625389e-10	20.0514092379333
CSRNP3	1.52038809451667	-0.168360541386667	9.73981924243004	2.88420708147111e-13	1.10075510263724e-10	20.0203955101946
PLXDC1	1.810014465275	-0.220997711046667	9.72789666702068	3.00561674175463e-13	1.12731356207121e-10	19.9802054492902
ABHD5	-1.54584571215	0.15734961728	-9.71649244638538	3.12657387492889e-13	1.15280488263056e-10	19.9417470306666
ADAMTS10	1.543616199525	-0.01029384638	9.70571590265561	3.24538705122681e-13	1.17666916520647e-10	19.905391252646
EFS	0.93765627475	-0.1074698422	9.68601574832271	3.47449424317937e-13	1.23908438960859e-10	19.8388954924919
SRPK1	-1.003020337125	0.0768786053	-9.67653035430693	3.59056203438157e-13	1.25982397574091e-10	19.8068623376201
PPFIBP1	0.929016901808333	-0.07531484222	9.64031384369302	4.07089907612251e-13	1.40568791272967e-10	19.6844588036855
CYTH3	0.76972493225	-0.0088201692	9.62686109365476	4.26541195539189e-13	1.44984018246242e-10	19.6389527015317
ZNF30	1.002145143275	-0.04225169338	9.61767016442505	4.40367126322217e-13	1.47380714861746e-10	19.6078508294706
CCDC113	1.42484808105	-0.22028426016	9.61244884132596	4.48422124459753e-13	1.4780264993178e-10	19.5901776478531
C4orf39	1.1023675225875	-0.05687545593	9.57669748740417	5.07719656439599e-13	1.6484975233115e-10	19.4690815978805
TM4SF18	1.490851966125	-0.1354591301	9.56791330383842	5.23462662787893e-13	1.67461864210115e-10	19.4393055305424
CCDC74B	1.2160527359875	-0.06059032551	9.55735001696966	5.43048044798313e-13	1.71209669080326e-10	19.4034870517672
C1orf162	-1.923176874975	0.12832042002	-9.50928520391329	6.41936003494664e-13	1.9949536885747e-10	19.2403457566617
SPIN3	1.159852725925	0.00429137623999999	9.45185603697629	7.84227957915474e-13	2.40283028119623e-10	19.0450766411073
TBC1D19	0.955966268575	-0.02695676714	9.42475056182846	8.6205444250826e-13	2.60460171421176e-10	18.9527845950575
ECM2	1.43141589738333	-0.191129014093333	9.41246875964018	8.99840043215842e-13	2.68152332878321e-10	18.9109390093635
SIGLEC12	-2.789647911125	0.0395944311	-9.40715315005509	9.16707693275656e-13	2.69487285939441e-10	18.8928228799486
CLEC1B	-3.92600088884167	0.31741790716	-9.38413250839863	9.93518400559734e-13	2.81846333729681e-10	18.8143300386531
LINC00478	1.28063872676667	-0.10963415192	9.3834526910834	9.9588281675788e-13	2.81846333729681e-10	18.8120111924171
DDT	-0.6349294272	-0.04478434161	-9.38295501398177	9.97617343807367e-13	2.81846333729681e-10	18.8103135912138
CD34	1.1297122134125	-0.03904881827	9.37375232010237	1.03024583358158e-12	2.84043218543144e-10	18.7789178170949
THSD1	1.083482335425	-0.03060531166	9.37340240213586	1.03150750505233e-12	2.84043218543144e-10	18.7777238576688
ALOX5AP	-2.094242522575	0.15331872694	-9.34840821023893	1.12577872690634e-12	3.06127380314005e-10	18.6924059942365
SNRPB	-1.1621924142	0.06050418864	-9.30172325291512	1.3257773820946e-12	3.50961724842027e-10	18.532863299809
HNRNPAB	-1.48398332195	0.09915338644	-9.3012866707227	1.32780776414635e-12	3.50961724842027e-10	18.5313701891725
SERPINB1	-1.57924011175	0.2149511166	-9.298880163399	1.33905595117626e-12	3.50961724842027e-10	18.5231395654456
CMYA5	1.2462170806	-0.13601125652	9.28691459501356	1.39642704090842e-12	3.5960410356582e-10	18.4822061684314
S100P	-4.9933951767	1.01404669864	-9.28515081278499	1.40509096272385e-12	3.5960410356582e-10	18.476171078446
RCAN2	1.1218369607625	-0.04813718739	9.27448849126678	1.45863231278073e-12	3.67801367784705e-10	18.4396809190031
LILRB3	-1.279256372675	0.05958679936	-9.27209431105716	1.4709349543656e-12	3.67801367784705e-10	18.4314855177277
GUCY1A3	1.51438612956875	-0.10332096137	9.26332757831262	1.51688326743699e-12	3.74980438634367e-10	18.4014712723621
ANO1	1.4134799773	-0.02246792816	9.2549137419144	1.56234285356817e-12	3.78730859800633e-10	18.3726574462531
ADIPOR1	-0.7965094240875	0.04734944223	-9.25408866535595	1.56687401774648e-12	3.78730859800633e-10	18.3698314990665
BBS9	0.9526882067125	-0.04578946713	9.24277958744539	1.63033376051125e-12	3.89739347540238e-10	18.3310897268171
PRR5L	1.1410059964	-0.10060791988	9.23421087439979	1.68013681033386e-12	3.97279306217421e-10	18.301726568331
NASP	-0.669837826925	0.06279268246	-9.22968416063349	1.70706337930386e-12	3.99305986595443e-10	18.2862113151669
GADD45A	-2.219684824325	0.34819679054	-9.22090017039801	1.76056166731081e-12	4.07438920326376e-10	18.2560980659741
CCDC30	1.43542509	-0.2316027734	9.21444389353838	1.80095832238573e-12	4.12400498370307e-10	18.2339594376193
LIN7A	-2.699637522375	0.0857189321	-9.18268252493501	2.01371968552918e-12	4.56317271239603e-10	18.1249850511538
PRRT4	-2.911542910675	-0.05677480854	-9.17530006513649	2.06669981828445e-12	4.58734282660153e-10	18.0996402994872
FGR	-1.8626032043	0.22109744956	-9.17505945973987	2.06844996986773e-12	4.58734282660153e-10	18.0988141795641
CCDC65	1.6692367876	-0.20036774992	9.17229259730292	2.08868369968366e-12	4.58734282660153e-10	18.0893137046684
KLK1	1.9118758549	-0.06924009608	9.16957716734956	2.10873532527422e-12	4.58734282660153e-10	18.0799890487032
SVEP1	1.1031745035375	-0.03305151942	9.15900142207122	2.18869749368541e-12	4.71415101758738e-10	18.0436650653302
B4GALNT1	1.605651255325	-0.04354897574	9.1533252115617	2.23286833234213e-12	4.76213899036968e-10	18.0241644319947
YDJC	-0.789873700175	0.06217014286	-9.15020092041239	2.25756311653783e-12	4.76806097448194e-10	18.0134294838011
GCA	-2.1464321007	0.22262608144	-9.13453737730788	2.385583324532e-12	4.98999804248742e-10	17.9595947603328
RANGAP1	-0.882284504075	0.13797247074	-9.12602972672135	2.45815940987555e-12	5.09283807642217e-10	17.9303437241161
GPR125	1.1029251265	-0.1218689678	9.07042015497964	2.99062155830655e-12	6.137545413151e-10	17.7389621987516
ISLR	1.29845691845	-0.08360681624	9.05582050810528	3.14875560866149e-12	6.4016850010114e-10	17.6886645439388
PYGO1	0.86822911145	-0.00496412334	9.04599141729193	3.25993942138801e-12	6.56636316415508e-10	17.6547898219188
RARG	1.2318722696	-0.15259136032	9.04153258890892	3.31167292310211e-12	6.59706641097671e-10	17.6394197922852
FCAR	-2.5219488265625	0.20157059175	-9.03826153633459	3.35015073892867e-12	6.59706641097671e-10	17.628142861519
PNP	-1.7376474791	0.05407661672	-9.03691173544522	3.36615965623984e-12	6.59706641097671e-10	17.6234891160395
SSPN	1.125120381625	-0.1892574527	9.0198216836866	3.5756464845509e-12	6.88551598221212e-10	17.5645513237795
SLIT2	1.590718604275	-0.02594072058	9.01974268140764	3.57664478252261e-12	6.88551598221212e-10	17.5642788031724
FXN	-0.5952285004	-0.01434989332	-8.98648367399223	4.02288620051009e-12	7.67665494788566e-10	17.4494951557899
SIGLEC10	-1.35865971285	0.06930710772	-8.98104375022841	4.1010396870002e-12	7.7577406392176e-10	17.4307103187968
ALDH7A1	0.791351814958333	-0.0155419993666667	8.97693747471911	4.16104495775715e-12	7.80339413888354e-10	17.4165288051776
CXCR4	-1.894965769975	0.16959648402	-8.96928497436939	4.2752425025033e-12	7.94902781191938e-10	17.3900954990787
METTL20	1.10667737155	-0.17097548426	8.9650009078016	4.34054679337609e-12	7.95519487739123e-10	17.3752949119841
KIAA1199	1.6105114466375	-0.00412543869	8.96427592524028	4.35169711505726e-12	7.95519487739123e-10	17.3727900629511
DHCR7	-1.121431368375	0.0885876453	-8.94174129828085	4.71305754813292e-12	8.54398782517362e-10	17.2949059090971
FAM63B	0.9273535032	-0.10052681144	8.93766436719106	4.78159447942671e-12	8.59659556243377e-10	17.2808098673653
MRAP2	2.021145922375	-0.1744166571	8.9289336767783	4.93176255953006e-12	8.78008646437764e-10	17.2506178919503
MBL1P	1.54560342485	-0.06604848512	8.92646291349258	4.97511609973917e-12	8.78008646437764e-10	17.2420722799838
ZNF781	1.181940638625	-0.0694056781	8.92478716925358	5.00473807843536e-12	8.78008646437764e-10	17.2362760540952
MYLK	1.2948991353125	-0.04215601025	8.91916821978702	5.10536684037118e-12	8.8632582595504e-10	17.2168386809891
C19orf59	-2.691206548525	0.14056828118	-8.9176099437265	5.13363308220718e-12	8.8632582595504e-10	17.2114476608673
WDR27	1.139599213025	-0.06524634058	8.89510773341514	5.55983943012952e-12	9.52352338291634e-10	17.1335724731462
FAM76A	0.713891163958333	0.0904384076666667	8.89164414313274	5.62853736016868e-12	9.56587513539918e-10	17.1215813749013
LRG1	-2.019602907475	0.18241425002	-8.88723890051528	5.71714933874388e-12	9.64115245852979e-10	17.1063285546486
DDX39A	-1.020406887825	0.17535186874	-8.87978598150167	5.87027807296694e-12	9.81396194577007e-10	17.0805191055714
CDC14B	0.959113809475	0.09979161248	8.87789176683451	5.90985113034789e-12	9.81396194577007e-10	17.0739585865763
CLIP3	0.9935749323	-0.05284398916	8.87440667678159	5.98336350187272e-12	9.81794023508104e-10	17.0618872440995
NUP98	-0.9250447316	0.00682624297	-8.87208719512928	6.03279913561438e-12	9.81794023508104e-10	17.0538525820314
C6orf225	1.122502576275	-0.13989606198	8.87054044294035	6.06599389708603e-12	9.81794023508104e-10	17.0484943591287
PDE4DIP	0.704667236348333	-0.0329431120746667	8.86929881809341	6.09277342895991e-12	9.81794023508104e-10	17.0441929844757
GYS1	-0.88392699085	0.06046018632	-8.86105528334814	6.27361704372053e-12	1.00350194977277e-09	17.01563105399
RNF10	-0.7394401839	0.06540309988	-8.85710489759712	6.36218614549394e-12	1.01024085700055e-09	17.0019415719287
HCLS1	-1.21179006935	0.02227718452	-8.8530296636001	6.45487466289385e-12	1.01753147403328e-09	16.9878178781112
FPR2	-1.657006380775	0.00562367337999999	-8.84059174302283	6.7462646330434e-12	1.05581468221026e-09	16.9447014752955
EIF2C2	-0.736254477375	0.0451680001	-8.82966738183588	7.01310897701548e-12	1.0897369477571e-09	16.9068196949222
DPYSL3	1.38027592435	-0.15761894352	8.80758289277483	7.58548126415757e-12	1.17031602425875e-09	16.8302039859415
GLI1	2.382373840275	-0.30632703978	8.77374180136864	8.55522744342244e-12	1.31063674510008e-09	16.7127130446912
CX3CR1	2.585862528325	-0.30536643434	8.75556323212626	9.1267602759904e-12	1.37751834924787e-09	16.6495557711434
ZNF436	1.3293906472875	0.15795280383	8.75451979643325	9.16070919784345e-12	1.37751834924787e-09	16.6459296625741
EPHA4	1.075515656875	-0.1059465695	8.7538745284842	9.18176706081368e-12	1.37751834924787e-09	16.6436872011863
TET1	1.002471570075	-0.04937306494	8.74029359005745	9.63645988868786e-12	1.43583252341449e-09	16.5964812486805
PRR13	-0.808431521275	0.04569286428	-8.72746720801933	1.00866989428772e-11	1.4926942095466e-09	16.5518824647416
HRH4	-2.5586557709	0.21802144728	-8.7181732598808	1.04261240444369e-11	1.53249934096406e-09	16.5195569315947
RAB3A	0.9664252485	-0.0428382292	8.71625947187991	1.04974333463084e-11	1.53262526856103e-09	16.512899553535
IL17RA	-1.11375401165	0.110116787513333	-8.71151581081083	1.06763107222834e-11	1.54834975635036e-09	16.4963966277909
SAMSN1	-1.958799110525	-0.00953748842	-8.70956175816045	1.07508852285107e-11	1.54883945205975e-09	16.4895979941201
RNF144B	-1.08921165025	-0.0328293412	-8.69069420326962	1.14984904750608e-11	1.64564580127942e-09	16.4239352549249
PRDX6	-1.0443989026	0.08093519192	-8.6872494213822	1.16405345943126e-11	1.65508620630508e-09	16.4119432687855
RNF207	1.31924843739167	-0.113593470953333	8.67057785417961	1.23533521247225e-11	1.74503131247541e-09	16.3538910493536
ZNF503-AS2	1.0977902365	-0.1480843668	8.65939363210865	1.28560272649514e-11	1.80432269110808e-09	16.3149323913646
GMPS	-0.891510793	0.0093143836	-8.6451068355403	1.35282252373332e-11	1.88649366546761e-09	16.2651501212646
MTMR9LP	1.2790539754375	0.03932041035	8.58818103506321	1.65771389784627e-11	2.28889779226186e-09	16.0666136283075
PLEKHG4	1.1805693454625	-0.11108537363	8.58738525189295	1.66243381068941e-11	2.28889779226186e-09	16.0638362196119
HIST2H3D	-0.8478070952	-0.02651514126	-8.57932035332108	1.71103797558004e-11	2.34100126545712e-09	16.0356853597305
LRRC7	2.05701964671667	-0.0231758532933333	8.56356130901624	1.81017987937014e-11	2.46116581848863e-09	15.9806615764935
MED17	0.66402049075	-0.0636966134	8.54812691090582	1.9128839802312e-11	2.58465081403412e-09	15.9267506714466
ARHGEF10	1.11880497470625	-0.090811074335	8.53987421376592	1.97018562133701e-11	2.64564308682502e-09	15.8979164394502
HOXC4	0.787147683425	0.01554788774	8.50932250573974	2.19777334937118e-11	2.9189774161298e-09	15.7911211884016
DCLK1	1.18953808855833	-0.08909429782	8.50896704977999	2.20057137190993e-11	2.9189774161298e-09	15.7898782097155
PTPRD	1.82972824075	0.0111182246	8.50243926021321	2.25259803101898e-11	2.95778633182909e-09	15.7670495839759
TLR3	1.201807499625	-0.0581561093	8.50189122156417	2.2570218400461e-11	2.95778633182909e-09	15.7651328514816
RAB20	-1.4941254574	0.11655951508	-8.48889316149689	2.364544917119e-11	3.08013833095848e-09	15.719665580861
BMP3	1.652360769425	-0.10373280096	8.47108508552487	2.52027854421693e-11	3.2634606816009e-09	15.6573501241719
GRK6	-1.093303566725	0.09498267872	-8.46694053591193	2.5579797488894e-11	3.29104088143343e-09	15.6428434326134
LBR	-1.225892828725	0.11197162702	-8.46543285312928	2.57183483425431e-11	3.29104088143343e-09	15.6375659136804
UNC5B	1.663588971425	-0.13947583986	8.45691159109176	2.65157398023828e-11	3.37323627871951e-09	15.6077344399438
SYNJ2BP	0.599838132775	-0.04278383178	8.44508061673868	2.76642649064338e-11	3.49059704309797e-09	15.5663064039602
LOC100288428	1.532484817475	-0.14336300202	8.44373026211123	2.7798497552822e-11	3.49059704309797e-09	15.5615771987438
DNALI1	1.30218761035	-0.17478093772	8.44250826349604	2.79205357137261e-11	3.49059704309797e-09	15.5572973937512
PPFIBP2	1.371155661475	-0.06839176382	8.44057587570471	2.81146200039134e-11	3.49059704309797e-09	15.5505293460132
PMEPA1	1.165858026475	-0.16383738482	8.43856252757496	2.83182799365653e-11	3.49059704309797e-09	15.5434774187104
ZC3H12B	0.981188358	-0.0768729256	8.4377487825034	2.84010148307594e-11	3.49059704309797e-09	15.540627112537
FGD6	1.165607650775	-0.15934036238	8.42843297373438	2.93656789914235e-11	3.58888191449116e-09	15.507992801405
NT5E	1.086919001525	-0.02363107293	8.4256155661448	2.96638682444478e-11	3.6050714513392e-09	15.498121731951
DLG3	0.911244227825	-0.13100241614	8.41783860908594	3.05028744576096e-11	3.68644183861578e-09	15.4708710735941
RAD23A	-0.74870564385	0.07579763392	-8.41249465439201	3.10932007427786e-11	3.73702480087517e-09	15.4521429080758
ZNF575	1.120058145875	-0.0800917403	8.41055581398667	3.13102072853249e-11	3.74242994112614e-09	15.4453475771264
ORM1	-2.333815064175	0.19488051166	-8.39717410767419	3.28501029267534e-11	3.86367014803153e-09	15.3984386315116
TRIM47	1.1543393684	-0.14715238828	8.39612541202588	3.29739536344946e-11	3.86367014803153e-09	15.3947618767284
BCL2A1	-1.6620549093625	0.04601791801	-8.39584683581786	3.30069323152172e-11	3.86367014803153e-09	15.3937851664943
UIMC1	-0.601259373975	0.05612514482	-8.39561025197956	3.30349658699028e-11	3.86367014803153e-09	15.3929556800033
ETV1	1.2667137487	-0.06429956154	8.37278679389179	3.5855149284253e-11	4.17108512047936e-09	15.3129135945004
APLNR	1.667910595775	-0.15485220838	8.36001779210188	3.75373600676342e-11	4.3357042194852e-09	15.2681147594933
REEP2	1.33488901845	-0.00654775224000001	8.35904410859449	3.76688469928612e-11	4.3357042194852e-09	15.2646981615752
RAB40B	1.007827853825	-0.08194958794	8.35320072111945	3.84677335782672e-11	4.40435303295592e-09	15.2441925131459
RNASE2	-4.8205907665375	0.68131225177	-8.34667645970567	3.93798635547128e-11	4.48518089931529e-09	15.2212944120193
RBFOX2	0.88352875765	-0.02875362538	8.34345709683976	3.98379344514044e-11	4.5137209690409e-09	15.2099942512345
LRIG3	1.1011459329	-0.14345768868	8.3404360101408	4.02726672407208e-11	4.53933473137119e-09	15.1993893252502
NBPF3	1.204690867125	-0.0359214883	8.33434195371053	4.11641752809671e-11	4.61590447970184e-09	15.1779952118345
TCN1	-4.161114264625	0.8104756433	-8.31861058815289	4.35583985214828e-11	4.84148705495468e-09	15.1227547113328
CLIP2	0.9060319930625	-0.04612849155	8.31821096034259	4.36210105162782e-11	4.84148705495468e-09	15.1213511772882
FLJ13197	1.567122537575	-0.10475696994	8.31212434974899	4.45859012785545e-11	4.92346038788667e-09	15.0999728745376
DISP1	0.7367452341	-0.05255897622	8.30834760232183	4.51953805706362e-11	4.96555711582636e-09	15.0867062062402
CYS1	2.898596493475	-0.19033726822	8.302924109579	4.6085293388671e-11	5.03023643727524e-09	15.0676530915965
PRTFDC1	1.2231538998	-0.0151524174266667	8.30195267297427	4.62465425878021e-11	5.03023643727524e-09	15.0642401315624
LIMK2	-0.912264825775	0.06186954658	-8.29577688065947	4.72850202567207e-11	5.11760363514777e-09	15.0425409841707
PFN4	0.887178500125	-0.0939932629	8.29294743059848	4.77686037033602e-11	5.14434754932127e-09	15.0325985246915
PTCH1	1.258174862375	-0.0385529364333333	8.28218988588366	4.96530314585086e-11	5.3209460411251e-09	14.9947919097085
LOC400684	1.416570147525	-0.03317153798	8.27762027129137	5.04759614734688e-11	5.38261797006785e-09	14.9787297168122
EPHB3	1.6263321477	-0.12757016184	8.27297668521702	5.13262665542866e-11	5.44659318352171e-09	14.9624059248032
PLD2	0.936703396625	-0.0824677847	8.27080777537771	5.1728345141805e-11	5.46261369036323e-09	14.954780917766
SEPX1	-1.430847751	0.1318606595	-8.26210954702151	5.33729269141884e-11	5.59305776620008e-09	14.9241979824491
TRPC1	0.917130295625	-0.1750369085	8.26156405906537	5.34777978932434e-11	5.59305776620008e-09	14.9222798630886
C18orf1	1.021507627425	-0.02150697706	8.2520956609149	5.533148826459e-11	5.73425705357313e-09	14.8889823029208
SBK1	1.489986441075	-0.00221599614000001	8.25197732322065	5.53550602762874e-11	5.73425705357313e-09	14.8885661025989
RIBC1	0.77512567425	-0.0291926803333333	8.24588656503137	5.65820298230798e-11	5.83087814118923e-09	14.8671431813371
N6AMT1	0.864646507125	-0.0318004993	8.24280622574206	5.72129332866328e-11	5.83087814118923e-09	14.8563077250742
C5orf54	1.262724933925	-0.10631675586	8.24215891904032	5.73464090451374e-11	5.83087814118923e-09	14.8540306596435
LDOC1	0.753194150675	-0.09085040046	8.2420934309626	5.73599302295897e-11	5.83087814118923e-09	14.8538002870289
MGC24103	1.4632201257	-0.11605433344	8.21628893683862	6.29451997650818e-11	6.36888314274228e-09	14.763001606657
ID1	1.50404178405	-0.10287113076	8.21397086206101	6.34729546636752e-11	6.39254933219254e-09	14.7548426144452
NT5C3	-0.8199838583625	0.06342419531	-8.208996420216	6.46205503956605e-11	6.47813572952626e-09	14.7373326366549
FAM201A	-3.7399853514	0.52277530188	-8.20422998220922	6.57397284115407e-11	6.56010115534246e-09	14.7205531746257
TEX2	-1.060828324575	0.03169547134	-8.1935916191581	6.83084593978723e-11	6.78530696685531e-09	14.6830967469465
BDNF-AS1	1.250869181425	-0.03067110186	8.18288490850957	7.09956113599114e-11	7.00138050745878e-09	14.6453916064232
LOC401127	-0.8116703647	0.02233232324	-8.18237040937609	7.11273831087795e-11	7.00138050745878e-09	14.6435795247185
OLFML2A	1.2307405181625	-0.10466680747	8.17607185012098	7.27606198960686e-11	7.12988524873458e-09	14.6213943036504
ZBTB46	0.872694080375	-0.0331709097	8.17220588812824	7.37816960345423e-11	7.1780653871528e-09	14.607775972229
NRARP	1.2443530425125	-0.06759531749	8.17104292153034	7.40916677546069e-11	7.1780653871528e-09	14.6036790741002
TPTE2P1	1.228470537275	-0.19636446968	8.16977033979044	7.44323561190977e-11	7.1780653871528e-09	14.5991959159471
BMX	-1.2695483506	0.01534801552	-8.16924981903979	7.4572160407122e-11	7.1780653871528e-09	14.5973621491398
KIAA1377	1.869747044825	-0.23684295414	8.16383979726562	7.60409371854744e-11	7.28720064992427e-09	14.5783018172786
CAPN2	0.738810923075	-0.05856607454	8.16246803849621	7.6417958247499e-11	7.29121168296532e-09	14.5734685793979
LINGO1	1.4311103775875	-0.11205875793	8.16017072908243	7.70535760329332e-11	7.31975324463069e-09	14.5653739761912
TUBA4A	-1.43275219111667	0.171135449673333	-8.15279773477302	7.91296552719884e-11	7.48428922081233e-09	14.5393926623677
SUV420H1	0.601575406	0.0458872381333333	8.15153215554606	7.94916288804933e-11	7.4859778989881e-09	14.5349325766592
TLR7	2.2060811425	-0.262266064	8.14942942293288	8.00967243451206e-11	7.5058644885138e-09	14.5275219970743
MED12L	-1.7732073082	0.04703315494	-8.14840612807013	8.03928668669539e-11	7.5058644885138e-09	14.5239155286159
OR2A9P	0.890060433875	-0.0429669759	8.14642488917664	8.09693715721181e-11	7.52349862922430e-09	14.516932708084
OAZ1	-0.798998050675	0.00541693146	-8.14538565706076	8.12734291563717e-11	7.52349862922430e-09	14.5132698563378
C11orf63	1.1257839209	0.07433322127	8.1432194799374	8.19109020429992e-11	7.55038035187883e-09	14.505634764643
LMO7	1.42883248213333	0.0445987502066667	8.13431567469078	8.45843828538642e-11	7.76391841604626e-09	14.4742482946234
ZNF608	1.0187100310125	-0.01704851669	8.12899757455083	8.62228748501614e-11	7.88106058609416e-09	14.4554990884949
ODC1	-1.12156507525	0.0116131038	-8.11721563705219	8.99674059380348e-11	8.18891610366531e-09	14.4139545194949
LRRN3	1.2102003714	-0.11385635188	8.11500129821653	9.0689205050691e-11	8.21770241616331e-09	14.4061454442581
S100A8	-5.43885812755	0.85760538796	-8.11393401777464	9.10391781877061e-11	8.21770241616331e-09	14.4023814614702
CCDC89	1.2806798493	-0.05577243156	8.10684681061962	9.33978431024105e-11	8.36391697388064e-09	14.3773850429896
RAB7B	2.269400701425	-0.30300514286	8.1067574869603	9.34279592099382e-11	8.36391697388064e-09	14.377069979077
FZD8	2.04101070285	-0.29841639172	8.10561081177223	9.38154369282787e-11	8.3641844874499e-09	14.3730253598625
FAM164A	1.4662972401375	-0.15483673239	8.10164654925283	9.51675047252387e-11	8.45009754201161e-09	14.3590417090608
MAMDC2	2.099356617625	-0.0136004842	8.09945018628918	9.59250193110038e-11	8.4827352442747e-09	14.3512937472772
CUBN	1.4118743727375	-0.09841392631	8.09373683897098	9.7924033515706e-11	8.62445111376789e-09	14.3311376595941
FBN1	1.1235774849	-0.05755638248	8.0918836054932	9.8581403885012e-11	8.64733814562319e-09	14.3245991836192
RCOR1	-0.84209709155	-0.02510427624	-8.08867161941497	9.97312676003807e-11	8.71306825453286e-09	14.3132662954805
IFT172	0.866091980625	-0.0914384865	8.08662489265919	1.00471000300583e-10	8.73371026542984e-09	14.3060444512764
LOC100505933	1.011921703975	-0.11543355182	8.08580054980887	1.00770491708324e-10	8.73371026542984e-09	14.3031356923045
CYTIP	-1.451924699975	-0.01170007858	-8.07613176342533	1.04350957913739e-10	9.00726593958879e-09	14.269015290654
ZNF582	0.7318075046125	-0.04527415331	8.07506192092096	1.0475490864742e-10	9.00726593958879e-09	14.2652395236028
YBX1	-0.8850375044625	0.02237303743	-8.06555275640776	1.08415153803185e-10	9.28528840879722e-09	14.2316758085367
RGS11	1.665295449375	-0.0402456455	8.05999165835943	1.10615003088866e-10	9.42635449893842e-09	14.2120445446876
C10orf140	1.2868695556375	-0.08679994649	8.05920728004291	1.10928875228842e-10	9.42635449893842e-09	14.2092754457791
KCTD1	0.7065777940625	-0.0867295356	8.05728450931775	1.11702071078187e-10	9.45512394643926e-09	14.2024873007763
BID	-1.0497767228375	0.08696933823	-8.04916218211039	1.1502848638561e-10	9.69895229780059e-09	14.1738096374884
EML1	1.04548038765	-0.03790691338	8.04306228761612	1.17591934348083e-10	9.87681443941385e-09	14.1522698438029
NDST2	-0.5835215657125	0.01372598158	-8.03919992657586	1.1924467544766e-10	9.97711026803226e-09	14.1386299470438
TRDMT1	0.7351293519	-0.0586349564466667	8.03700839734059	1.20192811136151e-10	1.0017909630099e-08	14.1308901582594
FBXW10	0.910919683225	-0.06207703842	8.03242751938173	1.22199205638083e-10	1.01462653414154e-08	14.1147109629137
RHOU	-1.46372271895	0.04433029984	-8.02902961283802	1.23709177725053e-10	1.02325834685582e-08	14.1027090465591
HMOX1	-1.569332881525	-0.14958375922	-8.02334430680481	1.26277679378163e-10	1.04054721105779e-08	14.0826260671513
TLR2	-1.5211285496	0.11016550132	-8.02217223048776	1.26813825164481e-10	1.04102186891627e-08	14.0784855304738
CHPT1	-0.996594240425	0.01849714266	-8.01769964891525	1.28880831841224e-10	1.05401263754661e-08	14.0626846705642
GLUL	-2.265571694075	0.22434742004	-8.00592247249383	1.34487062550313e-10	1.09268613984412e-08	14.0210719763508
SAP30	-1.52814049625	0.191974772	-8.0056610018116	1.3461427115851e-10	1.09268613984412e-08	14.0201480155808
MYOF	0.697676737241666	-0.06135110934	8.00428940841855	1.35283550867471e-10	1.09403656712675e-08	14.0153011372534
SLC25A37	-2.356042239075	0.28810578174	-7.99973742684104	1.37528779474087e-10	1.10807446988122e-08	13.9992147068452
RNASE3	-4.832536591725	0.75923943662	-7.99207014701692	1.41395575291174e-10	1.13502558851816e-08	13.9721161193869
ZFHX4	1.108392006775	-0.09051885758	7.98956593798423	1.42682027331909e-10	1.14019087273498e-08	13.9632646742886
LINC00256B	1.5558973252	-0.01546002984	7.98878173444341	1.43087298086168e-10	1.14019087273498e-08	13.9604927284891
CXorf28	1.359885016	-0.0882857972	7.98364421636022	1.45771089950403e-10	1.15733733240185e-08	13.9423320756442
MATN2	1.1547475398	-0.06382461516	7.97872495951992	1.48388252208834e-10	1.17340346420232e-08	13.9249414539169
SOD2	-1.664712967	0.2230315584	-7.97782251462537	1.48873474358665e-10	1.17340346420232e-08	13.9217509597512
CHST11	-0.945394211075	0.00992466014	-7.9760968435058	1.49805767730319e-10	1.17648905097666e-08	13.9156499032444
PRICKLE1	1.219118572375	-0.0490174491	7.97122288980102	1.52470720792905e-10	1.19311081299599e-08	13.8984172218483
XBP1	-1.26365212475	0.0889330482	-7.96879730644461	1.53814665344507e-10	1.19931334405176e-08	13.8898406322487
HDAC5	0.650685858625	-0.1045192151	7.96518110545262	1.55840426383659e-10	1.21076879841076e-08	13.8770534976311
CAPN5	1.333570315925	-0.02887810626	7.95666712770795	1.60716355053575e-10	1.24228491902932e-08	13.8469444043469
C9orf3	1.2683887833	-0.08407604336	7.95611285334032	1.61039048986976e-10	1.24228491902932e-08	13.8449841018139
ARMC8	-0.7706262467125	0.01632452513	-7.94528714761522	1.67473837185347e-10	1.28735895905655e-08	13.8066931752952
IGIP	0.989378650125	-0.0699739859	7.9438310705427	1.68358813054958e-10	1.2896047954921e-08	13.8015424488754
NEK1	0.57865328935	0.03161545813	7.94220894355458	1.69350243944969e-10	1.29264744097503e-08	13.79580419091
HAUS2	-0.744679231925	0.04899581996	-7.93696653495009	1.72594644926885e-10	1.31280556144736e-08	13.7772581686425
FLRT3	2.530199118675	0.06988082494	7.93365700418055	1.74674910948209e-10	1.32399930758444e-08	13.7655492442777
NADK	-0.878720875633334	0.04184190736	-7.93201122730164	1.75718752059133e-10	1.32728671260221e-08	13.7597263453574
AQP9	-2.583141477325	0.28603550814	-7.92502497849771	1.80220022936346e-10	1.35657660171532e-08	13.7350066509888
DHFRL1	0.9069808249	-0.14723521143	7.92241377091522	1.81932015312888e-10	1.36474105555744e-08	13.7257665966352
HEY2	1.662522783225	-0.08424291342	7.9205767387653	1.83146213073065e-10	1.36912808219637e-08	13.7192658142843
PDGFRB	0.89933507145	-0.04529023984	7.90593958026475	1.9311613399611e-10	1.43871519827102e-08	13.667461776702
LRP11	0.8655241315375	0.00347758152999999	7.90471541928486	1.93974260214277e-10	1.44017612856702e-08	13.6631286551265
NME3	0.658375432275	0.01812528582	7.89818594552245	1.9861648026798e-10	1.46295012957443e-08	13.6400150615204
SPAG17	1.4067244429	-0.06285606468	7.8977036587947	1.98963761957827e-10	1.46295012957443e-08	13.6383077258586
CANX	-0.8378451870375	0.04573713207	-7.89748704345493	1.99119939246136e-10	1.46295012957443e-08	13.6375408850314
LRRC49	0.82259537535	-0.06678648972	7.89664027788657	1.99731630267356e-10	1.46295012957443e-08	13.6345432214916
TRABD	-0.921890252925	0.04152723466	-7.89431204293648	2.01423259472554e-10	1.47038979414964e-08	13.6263007497668
GLI3	1.0437089678	-0.11180025076	7.88409388985665	2.09019294842884e-10	1.52073770568967e-08	13.5901226109722
HIST1H2AD	-1.59125403845	0.07138098024	-7.88307431751111	2.09792842188498e-10	1.5212778296562e-08	13.5865124185396
LOC641518	1.22241810575	-0.0459206374	7.87921890284144	2.12744019280536e-10	1.53755262306604e-08	13.5728603010489
SLC29A1	0.910098497975	-0.00140880362	7.87535665518138	2.15742233726377e-10	1.55405846108729e-08	13.5591831616
MAPKAPK3	-1.078617403425	0.06825870526	-7.86660991457692	2.22690039533191e-10	1.59881159076074e-08	13.5282058274312
PLA2R1	1.318691344575	-0.06697647034	7.86148279619789	2.26866680427932e-10	1.62289328703146e-08	13.5100457462344
CSDA	-1.4262580019	0.09666531798	-7.85977525532714	2.28275064171242e-10	1.62289328703146e-08	13.5039973753664
C1orf133	1.135352356975	-0.06546055942	7.8597664929722	2.28282313979787e-10	1.62289328703146e-08	13.5039663373559
TMEM35	0.982810261475	-0.09002081282	7.85811827941597	2.2965013557641e-10	1.62394622453171e-08	13.4981279616224
ANKAR	1.181239934675	-0.10375493126	7.85779013965409	2.29923433463165e-10	1.62394622453171e-08	13.4969655926648
C9orf93	1.2534784728625	-0.17342240171	7.85586478056158	2.31533601348302e-10	1.63002652547928e-08	13.4901452784361
FLJ32063	1.8054089104	0.06398597832	7.84880327982128	2.37536636312473e-10	1.66651665511915e-08	13.4651291862418
CCDC36	1.35748131175	0.0815664384	7.84797733606232	2.38248910426614e-10	1.66651665511915e-08	13.4622030198413
FAT4	0.865518111475	-0.02759987012	7.84225730557909	2.43240940952152e-10	1.69598186842087e-08	13.4419370012416
PCNXL2	0.9920678913	-0.04269911406	7.84053917874243	2.4476081268965e-10	1.70112674736442e-08	13.4358493504054
MXRA8	1.438158612975	-0.03598863262	7.80391869963003	2.79523149573629e-10	1.93654350185501e-08	13.3060589560022
ZNF684	0.7486481312625	0.04228050801	7.80217263203348	2.81299234823515e-10	1.94266144582564e-08	13.2998687944946
TAS2R10	1.0612461735	-0.0557887812	7.79781013121482	2.85786412713264e-10	1.96280165520087e-08	13.2844021662173
IL18RAP	-1.6828012649875	0.08309442871	-7.79731462417864	2.86300604692213e-10	1.96280165520087e-08	13.2826453546399
ZNF711	1.1707589278125	-0.02441533775	7.79671664373597	2.86922371220868e-10	1.96280165520087e-08	13.2805252086766
DDR2	0.87359883655	-0.07469099976	7.79425564326091	2.89495567183775e-10	1.97419641646264e-08	13.2717995134562
ZFP2	1.1090414907	-0.06192861544	7.79290415335547	2.90918513158119e-10	1.97770041726304e-08	13.2670075549886
CBLN3	1.39442631105	-0.08989822016	7.78915655921949	2.94901091015183e-10	1.99852907599511e-08	13.2537192784072
PSMD12	-0.806421738925	-0.00801886613999999	-7.78736329338283	2.96826116660934e-10	2.00532774591365e-08	13.2473604371376
AMOT	0.938965935541667	0.0278964390333333	7.78476509814744	2.99637617012967e-10	2.01805471222913e-08	13.2381470634901
NAB1	0.6949930677625	-0.00690246048999999	7.75883449991807	3.29204637719975e-10	2.2103449657285e-08	13.1461769390689
SMO	1.0005010371	-0.13287906532	7.75543083692298	3.33297163439471e-10	2.23093738260377e-08	13.1341024286422
NPR2	0.799173714625	0.0177426337	7.74964715716881	3.40368866604663e-10	2.27128353500547e-08	13.1135835017473
S100A12	-5.815839116825	1.10393072154	-7.74828312368476	3.42058502762911e-10	2.27557818627045e-08	13.1087440441255
TFDP2	-1.131018229675	0.08331817526	-7.74442409738056	3.46884445681859e-10	2.30064763151316e-08	13.0950521080198
KIF25	1.770265344425	0.04507279284	7.74038223662478	3.52012333458331e-10	2.32756118603421e-08	13.0807107002812
CRNDE	0.74465195985	0.01852287488	7.73820796967529	3.54802219994372e-10	2.3388992405326e-08	13.072995600126
SLX1A	-0.96963825135	0.00603597792	-7.73657474261345	3.56912465533874e-10	2.34570204689544e-08	13.0672001599515
EREG	-2.351184575375	0.1890817112	-7.7323680254341	3.62406042212559e-10	2.37463284406386e-08	13.0522722078889
SNRPA1	-0.8830450744	0.01859836548	-7.72687398227856	3.69708761179653e-10	2.40106573069067e-08	13.0327747859268
CAND2	0.82485955705	0.01369737664	7.72663457141743	3.70030324868397e-10	2.40106573069067e-08	13.0319251251326
CTSO	1.026888754725	-0.02384327022	7.72641696854512	3.70322840780423e-10	2.40106573069067e-08	13.0311528577816
GRPEL1	-0.9883185857	0.08247211364	-7.72602149639321	3.70855054478286e-10	2.40106573069067e-08	13.0297493309199
TRPM4	1.056625184	0.0368476762	7.72016928044934	3.78821118053631e-10	2.44536338342394e-08	13.0089790119848
FARSA	-0.924260134825	0.04641170314	-7.71596980884932	3.84643092891446e-10	2.47559936176347e-08	12.9940735201776
ZNF521	0.6982837195625	-0.08335155585	7.71295165602372	3.88882724081368e-10	2.49550288485725e-08	12.9833604614009
TBC1D4	0.88228118055	-0.07961816856	7.70754916273274	3.96589126418042e-10	2.5374705459112e-08	12.9641830313464
DLX6	1.261959435075	-0.06969013654	7.7024804842273	4.03958671020837e-10	2.57704308779686e-08	12.9461893309
LRRC25	-0.881023258075	0.05996573454	-7.69110544616524	4.2100151012687e-10	2.67791428400583e-08	12.9058039096186
CRISP3	-2.37149079515	0.37223041288	-7.6720113611306	4.51247588455344e-10	2.86193587150366e-08	12.838000018118
SPTLC3	0.949956715708333	-0.0040371578	7.66942409589451	4.55510373235971e-10	2.88057344749283e-08	12.8288112845072
C14orf167	0.5182816291125	0.03865317904	7.66720128872469	4.59204935047406e-10	2.89552004551341e-08	12.820916697085
ZNF443	0.68177951675	-0.0573649796	7.6600954209695	4.71218638424141e-10	2.96268504632334e-08	12.7956778368893
DUSP19	1.456073104475	-0.12171578552	7.65111437076415	4.86854959553895e-10	3.04224038165731e-08	12.7637755034458
KBTBD3	1.22376222585	-0.09086404172	7.65044917681783	4.88033586507495e-10	3.04224038165731e-08	12.7614124745504
ASH2L	-0.738500713175	0.00647354046	-7.65043009848211	4.88067432747265e-10	3.04224038165731e-08	12.7613447005648
LOC100129940	2.328653310775	-0.19285930138	7.6411618269708	5.04791636914142e-10	3.13749636269436e-08	12.7284182024261
RCOR2	2.02373524755	-0.10673853296	7.63567457359667	5.14962925195545e-10	3.19159643153957e-08	12.7089224459983
HTR2B	2.109783984	-0.1382206968	7.63324172724039	5.19538056020798e-10	3.21080422462399e-08	12.7002783388148
PROK2	-3.571413447275	0.35762022218	-7.63007913411262	5.25546549080383e-10	3.2387364387237e-08	12.6890410094154
LINC00476	0.96080189995	-0.0311738441066667	7.61484067908223	5.55489451335369e-10	3.41359252100271e-08	12.6348898965437
LOC728903	0.7854508817	0.00336542636	7.61206005132561	5.61135142995806e-10	3.43857292978331e-08	12.6250076761543
TAS1R1	1.3425243386	-0.12323657012	7.60993948864063	5.65479322434154e-10	3.45545988208781e-08	12.6174710845643
HOXA11-AS1	1.084539867325	-0.05115034114	7.6084576821918	5.68534959022541e-10	3.46415563941759e-08	12.6122045580484
PLAC9	1.0216251442625	0.01744096741	7.60770798759144	5.70087211046932e-10	3.46415563941759e-08	12.6095400152742
EPB41L2	0.7648256273	0.02381252284	7.59930179748523	5.87786196835014e-10	3.56175513257629e-08	12.5796614287888
SIX5	0.756002810125	-0.0341375159	7.59528698534072	5.96432750836651e-10	3.60411057269458e-08	12.5653903622234
PRTN3	-5.48444949195	1.11115833144	-7.58936419368438	6.09421977433576e-10	3.67240047010804e-08	12.5443360174791
CCND3	-0.849072789525	0.01312601138	-7.58431470173243	6.20719854542603e-10	3.73014909274027e-08	12.5263849889924
ATF7IP2	0.9456075743	-0.03786255056	7.58193063756755	6.26126812652609e-10	3.75227622105919e-08	12.517909254543
MYO6	0.96168417815	-0.00115341248	7.58035577678709	6.29724419962002e-10	3.76346841534434e-08	12.5123102479477
NBPF11	1.09257436185	-0.16014415052	7.57355005262482	6.45511360189487e-10	3.84724770672935e-08	12.4881131677516
NEIL3	-2.605856848825	0.18714251894	-7.570498495127	6.52718255259582e-10	3.879571837409e-08	12.4772630777582
NFIL3	-2.2716743768	0.22044527056	-7.56797540945994	6.58737971064773e-10	3.90468278543408e-08	12.4682917485411
HOXC6	1.0077170601	-0.14358154352	7.56678367247104	6.61600615228038e-10	3.91099450643226e-08	12.464054208074
PRPS1L1	-1.030198650825	-0.00822835766	-7.56390258237722	6.68572872074806e-10	3.94149979921825e-08	12.4538094968634
MPO	-6.333891109	1.2997216328	-7.55564961565033	6.8895575632262e-10	4.04047021457191e-08	12.424461489549
HIST1H2BI	-1.401102746625	0.1480910697	-7.55560193100795	6.89075319300441e-10	4.04047021457191e-08	12.4242919128967
BBC3	0.82463393495	-0.04866058404	7.53404292895637	7.45320520233053e-10	4.3585222035349e-08	12.3476149588649
HIST1H2BB	-1.443661037425	0.24172376506	-7.53167109360383	7.5178301882618e-10	4.37494970289735e-08	12.3391782331348
SNX30	0.606845789675	0.02740070414	7.53153633533456	7.52151875003957e-10	4.37494970289735e-08	12.3386988858028
NFE2	-4.589259749	0.7644290658	-7.52662411708511	7.65722070003741e-10	4.4420047762297e-08	12.3212252384904
CCNH	-1.176896908225	0.05517999742	-7.52241306349624	7.77550586007875e-10	4.49862644894024e-08	12.3062450769121
HCG4	1.388566343325	-0.20632603634	7.51745082345122	7.91724552475953e-10	4.5684816749501e-08	12.2885918841139
GYG1	-0.898155631025	0.02050772318	-7.50927625136026	8.15641399454023e-10	4.6940378316727e-08	12.2595089282409
TTC30B	0.749814907475	-0.05576488582	7.5079387174914	8.19623109034011e-10	4.70450689021791e-08	12.2547501176338
HIST1H3G	-1.138866409125	0.0323585707	-7.50529848581835	8.27540131754186e-10	4.73744948057383e-08	12.2453562589748
EPHX2	0.96667968895	-0.06929864884	7.50403635748077	8.31351809128394e-10	4.7467788072911e-08	12.2408655628298
TDP1	-0.95239361635	-0.00570743808	-7.49733722357177	8.51880161297516e-10	4.85125681383931e-08	12.2170289046495
CPEB1	1.414421811275	-0.16308735698	7.49585941486672	8.56476656946407e-10	4.86469796219638e-08	12.2117704051309
TMEM232	1.2136790006	-0.19090491152	7.49423140119731	8.61569138316665e-10	4.88087891534915e-08	12.2059773448324
GABRB1	1.067365510475	-0.10215167532	7.48998114070775	8.75007666737786e-10	4.94413422914644e-08	12.1908529649286
SIGLEC7	-0.9392279399	0.01068730308	-7.48394716579892	8.94447786429838e-10	5.04088527098308e-08	12.1693802767172
C1orf55	-0.6438078171	0.04317732932	-7.47816052575304	9.13497769505415e-10	5.13494327592269e-08	12.1487866349132
MMP8	-1.863335992225	0.03181113122	-7.47692409478701	9.17620638278167e-10	5.14482457863486e-08	12.1443862510356
PPBP	-3.93038759755	0.40907666296	-7.46843591570837	9.46432606796569e-10	5.29272363194153e-08	12.1141759936234
EFEMP2	0.724699500475	-0.01302909862	7.46028737892519	9.74944773781314e-10	5.43819195098428e-08	12.085172387961
RUVBL2	-0.881569529475	0.08671844542	-7.45663736614073	9.87994133967498e-10	5.49688603333221e-08	12.0721799854177
TIMP2	0.771596915325	-0.04743995774	7.452066843168	1.00458168167192e-09	5.57491579160483e-08	12.0559103943713
AZU1	-5.705557564575	1.13157846834	-7.44397567158408	1.03463418223707e-09	5.72708193394027e-08	12.0271068452581
NOTCH3	1.0608572986	0.02734231888	7.44089076813647	1.04632813669988e-09	5.77711225527135e-08	12.0161244518723
PLAC8	-2.7713664547625	0.14336332129	-7.44013616289995	1.04920873555085e-09	5.77835109700586e-08	12.0134379797961
RBM4B	0.8672307153	-0.17966723476	7.43193344475842	1.08103909227287e-09	5.92973513687073e-08	11.9842343576631
LAMB3	1.280259314675	-0.04997383526	7.43165205081992	1.08214804143499e-09	5.92973513687073e-08	11.9832324928668
RAB27A	-1.115461491675	0.08348356866	-7.42767206221419	1.09795552118847e-09	6.0012372884256e-08	11.9690620345445
KANK4	1.553466316075	-0.03246865164	7.4245631913535	1.11046401159652e-09	6.05439451335104e-08	11.9579928029251
SCN4B	1.683727182825	-0.13370100874	7.41328416214549	1.15705642142342e-09	6.29265134791127e-08	11.9178311113341
SLC24A1	0.7039643503125	-0.063875228	7.41041644173842	1.16921193700475e-09	6.3429018647385e-08	11.9076193226359
MKRN1	-0.89268132605	0.09261453106	-7.40527181629993	1.19134037159662e-09	6.44687025963005e-08	11.8892990225609
FASLG	1.68078443445	-0.02472182244	7.40369078525024	1.19822478393385e-09	6.46803522324987e-08	11.8836687330352
SYNGR2	-0.6444171328625	0.05064609041	-7.39691296691975	1.22819279574218e-09	6.61339259370679e-08	11.8595311152232
RGS9	1.620284811175	0.07586317794	7.39379953347056	1.24220949184416e-09	6.67235192236492e-08	11.8484429249814
DEFA8P	-3.82010845955	0.73868728236	-7.39289894735313	1.24629375369863e-09	6.67780155614776e-08	11.8452355258377
ELANE	-5.387109151375	1.1621180869	-7.39017412892657	1.25873327392415e-09	6.72788295846336e-08	11.8355310668512
ARHGEF9	0.788204890425	-0.04015237336	7.38524510057669	1.28155263795974e-09	6.83306276621965e-08	11.8179757909519
CXCL14	2.15313964425	-0.1027536008	7.37419524200492	1.33422702966013e-09	7.0965219567791e-08	11.7786181612686
SP7	1.2005533432625	0.02463954786	7.36769239254471	1.36623463646265e-09	7.24904104429475e-08	11.7554546808755
RNF126	-0.516658411441667	0.0683169815466667	-7.36575213764239	1.37593298400373e-09	7.28273628564893e-08	11.7485431841842
CLPB	-0.967339353975	0.14412415482	-7.35986950172554	1.40576105459289e-09	7.42255484990624e-08	11.7275877160289
MXRA5	1.48019069295	-0.02812421739	7.35319355786634	1.44039744247243e-09	7.58702323572523e-08	11.7038052312717
FGFR3	2.0193865926125	-0.25541061141	7.35019810154567	1.45621531245394e-09	7.65181350413597e-08	11.6931338142482
PGAP2	0.600802195925	-0.04360054926	7.34859523049235	1.46475084455715e-09	7.67811804156536e-08	11.6874234404889
MYOM3	1.7408432346	-0.09140057632	7.34285371963857	1.49573880751532e-09	7.82170721603083e-08	11.6669682760381
CCDC80	1.01088848975	-0.0552491127	7.34026784755658	1.5099089771941e-09	7.87687287527108e-08	11.6577553836533
SLC9A3R2	1.161048018425	0.06349874274	7.33655616323252	1.53048387764049e-09	7.96510676416059e-08	11.6445311930726
SLC36A4	-1.093148336825	0.05064950804	-7.33277993536001	1.55170491399917e-09	8.05220637809099e-08	11.6310767109558
MPP1	-1.09277806625	0.0547832809	-7.33226473699005	1.55462291017662e-09	8.05220637809099e-08	11.6292410630919
MYOM2	1.3449071396	-0.11285945932	7.31663329113829	1.64581998268049e-09	8.4900851795126e-08	11.5735434526558
MAPK14	-1.015715548875	0.0398898499	-7.3164419643872	1.64696880838205e-09	8.4900851795126e-08	11.5728616874588
PCDHB2	1.097313160975	-0.17680406522	7.31343911105121	1.66510513954922e-09	8.55495048271583e-08	11.5621613480279
APEX1	-0.8937958643	0.05547351056	-7.31210162536552	1.67324743665867e-09	8.55495048271583e-08	11.5573953002035
IFIT1	2.065057705675	-0.00440205646	7.3120494515517	1.67356586573002e-09	8.55495048271583e-08	11.5572093812388
INSC	2.017010879125	0.0792373763	7.31118987475253	1.67882081471287e-09	8.55495048271583e-08	11.5541463106341
GPR160	-1.639350909375	0.1833629535	-7.31112553888488	1.67921479089807e-09	8.55495048271583e-08	11.5539170514649
LOC400456	1.11115941785	-0.22490952672	7.30973549861759	1.68774969747539e-09	8.578342738056e-08	11.5489636575799
PF4V1	-4.084515337575	0.55494342494	-7.30591382044215	1.7114396575568e-09	8.67410954361426e-08	11.5353449318036
COL13A1	1.8717922693	-0.22080921156	7.30541342365376	1.71456610451141e-09	8.67410954361426e-08	11.5335617215655
RILPL2	-0.762650135925	0.02804165126	-7.30375714485853	1.72495530300906e-09	8.70642173124341e-08	11.5276593806577
SLCO1C1	1.9252864729	0.02443942832	7.30055234780692	1.74523719758178e-09	8.78840046208197e-08	11.5162385501844
HOXC8	1.142293189475	-0.06043494542	7.29792017012599	1.76207379840611e-09	8.85269131882828e-08	11.5068581824226
HSF2BP	1.300117174825	0.00107849986000001	7.29450218542068	1.78417987774380e-09	8.93522791557894e-08	11.4946771952347
FAM167A	1.2558741841	-0.06848197117	7.29411262078056	1.78671699148517e-09	8.93522791557894e-08	11.4932888524137
LOC100506731	1.092427231475	-0.17222364722	7.29066885901364	1.80930294319854e-09	9.00734444074184e-08	11.4810157290113
LOC100507055	1.437580734275	-0.09055550758	7.29065131470428	1.80941873706178e-09	9.00734444074184e-08	11.4809532027294
CROCCP3	1.65841002435	-0.26148751052	7.28962214594342	1.81622434263943e-09	9.02058090177584e-08	11.4772853302791
FCER1G	-0.8922836468	0.07795301406	-7.28882560787714	1.82150922679778e-09	9.02622134846446e-08	11.4744465195942
RASSF9	2.3732995485	-0.2729314842	7.27922697616386	1.88641897605492e-09	9.32662691024971e-08	11.4402366069557
ZNF396	0.8725105821375	-0.02606992784	7.27695678869694	1.90210671736454e-09	9.38286383889983e-08	11.4321452996103
FAM81A	1.259082726925	0.02924480654	7.27385629119346	1.92374353531324e-09	9.44684151746352e-08	11.4210944736232
TRIL	1.429067431	-0.1181727172	7.27385372979829	1.92376151155481e-09	9.44684151746352e-08	11.4210853441944
PSIP1	0.8814308715	-0.0474250699	7.27019063011168	1.94964265255186e-09	9.55237078009306e-08	11.4080290464421
NGLY1	-0.47565028945	0.02389318574	-7.26775260804717	1.96706122164561e-09	9.61605613835473e-08	11.3993391213757
RGS7BP	1.7997578055	0.0387086474	7.26601918672602	1.97954048134343e-09	9.65536404285759e-08	11.3931605603958
CLSTN1	0.627769422125	-0.0485565553	7.26220256493268	2.0072974013992e-09	9.7688473534761e-08	11.3795564966407
CMTM7	-0.59187933775	0.00102603445	-7.25285698415209	2.07692188841529e-09	1.00774738255613e-07	11.3462437403951
CLEC4D	-2.2167578762875	0.24592995247	-7.25245389365533	2.07997873847431e-09	1.00774738255613e-07	11.3448068701122
AADAT	1.1273327813	-0.08441950596	7.25106853341633	2.09051906622998e-09	1.01060337259482e-07	11.3398685451656
DEFA4	-6.19573553865	0.99350181908	-7.24924348495796	2.1044864178818e-09	1.01509972360534e-07	11.3333628334708
PLIN2	-2.6027622515125	0.35997723329	-7.24252210530207	2.15673699414216e-09	1.03800125156125e-07	11.3094027705136
BTBD8	1.4662911394375	-0.1381452042	7.2377470324533	2.19464504640501e-09	1.05391409137957e-07	11.2923803397656
SMAD6	0.779844465225	0.03924746918	7.23383729939951	2.22617980771503e-09	1.0667029853972e-07	11.278442431768
FLJ46875	1.1040701	-0.155799743	7.22960948990246	2.26079103194304e-09	1.08090655184371e-07	11.263370320155
TRIM45	1.352556850875	-0.1970536163	7.22654168579891	2.28624276901028e-09	1.09067809514864e-07	11.2524334374147
PLCD3	0.89807482905	-0.06333482776	7.22594142158596	2.2912562723312e-09	1.09067809514864e-07	11.2502934462352
SERTAD4	1.1471503533	-0.18901161236	7.22419952743836	2.3058672799693e-09	1.09523661153826e-07	11.2440834180419
RUNX2	1.02201823675	-0.0132744451	7.22285087764405	2.3172438196775e-09	1.09824231052863e-07	11.2392753124643
PF4	-4.200166171075	0.63338974014	-7.21936098518594	2.34694445751708e-09	1.10990064627884e-07	11.2268332754112
ANXA8L2	1.464021676375	-0.2438666346	7.2147176994181	2.38705296796955e-09	1.12187844855965e-07	11.2102789094656
LAMB2	0.9084992851625	0.02757214563	7.21465658137629	2.38758545511693e-09	1.12187844855965e-07	11.2100610075919
LOC641467	1.733404928225	-0.19443293642	7.21463844349342	2.38774350318617e-09	1.12187844855965e-07	11.209996341264
PSMF1	-0.66075032898125	0.028065373865	-7.21383824457711	2.39472663457406e-09	1.12273455190785e-07	11.2071434164666
NPHP1	0.756259155325	-0.08271616874	7.20809396110929	2.44545959190581e-09	1.14405436478105e-07	11.1866632147651
NDUFB9	-0.84677990575	0.0363986294	-7.20428180999718	2.47972096401807e-09	1.15577091288249e-07	11.1730714109676
RCBTB2	0.99432765175	-0.1380385626	7.20412616460832	2.48112998214638e-09	1.15577091288249e-07	11.1725164700174
ZNF573	0.83566245875	-0.013918133	7.20004136418698	2.51839666872087e-09	1.17062395579816e-07	11.1579523222685
HIST1H2BG	-1.556443778025	0.24207943058	-7.19932346206366	2.52500395487549e-09	1.17119266597786e-07	11.1553926542037
PCDHB11	0.8247938171	-0.14718761532	7.1977695724301	2.53936485306896e-09	1.17534772369494e-07	11.1498522616412
MDGA1	1.04151203085	-0.08947611152	7.19467399451905	2.56821812984875e-09	1.18617870906008e-07	11.138814879613
PIP4K2B	0.5383608753375	0.02588797612	7.19006223046342	2.61181351884165e-09	1.20375829001867e-07	11.1223712422442
LOC84989	1.139897176075	0.000468737359999997	7.18065545152533	2.70304759605658e-09	1.24317330665148e-07	11.0888296880105
ZNF284	0.67266720455	-0.01544537536	7.17812166087896	2.72816323293473e-09	1.25207727783254e-07	11.0797948071621
POLE3	-0.6137379418	-0.02480487844	-7.17745814374383	2.73477872040077e-09	1.2524710796547e-07	11.0774288530456
CTSL1P2	-0.772423340975	0.01443504322	-7.1765102941763	2.74425697060523e-09	1.25417155753248e-07	11.0740490232618
COL8A1	1.71518815425	-0.2145635626	7.1735368631302	2.77420448939802e-09	1.26520009355062e-07	11.063446328241
HMGA1	-1.4859499325	0.112121631	-7.17254079717424	2.78430956913689e-09	1.26542135627241e-07	11.0598945201807
LOC728061	1.451346545175	-0.09632518686	7.17234270803088	2.78632357108801e-09	1.26542135627241e-07	11.0591881652859
CSNK1D	-0.6341002707	0.05039867394	-7.17097661261576	2.80025264280892e-09	1.26866666605978e-07	11.0543168696941
PDK1	-1.264268256375	0.0498325559	-7.17049956503683	2.80513315424637e-09	1.26866666605978e-07	11.0526157827448
SLC11A1	-1.78394092146667	0.227626873826667	-7.16919086536766	2.81856579282932e-09	1.27209710077197e-07	11.0479491231221
TCEA3	1.08260384615	-0.11003167108	7.16812022707006	2.82960282845096e-09	1.27443436708327e-07	11.044131345297
U2AF1	-0.624835490525	0.01838588758	-7.16509609226439	2.86101245353266e-09	1.28591869657334e-07	11.0333475411269
MIR100HG	1.200257139825	-0.12355684314	7.16204439709137	2.89306224099628e-09	1.29764280393058e-07	11.0224653502351
C12orf26	0.8259830756	-0.01781194752	7.1584080923954	2.93172149289855e-09	1.3122771472534e-07	11.009498331367
BIVM	0.7937757821	-0.02665730032	7.15674943058595	2.94952686595981e-09	1.31753608710657e-07	11.0035835136125
TUBG1	-0.9244517461375	0.17140705659	-7.15393866763245	2.97994734527725e-09	1.32609802604624e-07	10.9935602126902
IHH	2.1116284462	0.03413034996	7.15385239869278	2.98088597378235e-09	1.32609802604624e-07	10.9932525725856
S100A13	0.9197650411	0.02827066588	7.15220530812684	2.99886363400939e-09	1.33137305090286e-07	10.9873789353478
AJUBA	1.10619043935	-0.11331119552	7.1494207209063	3.02950408284612e-09	1.34200152298857e-07	10.9774488409046
GLRX5	-1.2112616939	0.09100602988	-7.14891144018276	3.03514180982981e-09	1.34200152298857e-07	10.9756326899944
C10orf107	1.82579148415	0.07037543132	7.14667727872838	3.05999830819589e-09	1.35024752934064e-07	10.9676653929292
TTC21A	1.02430781005	-0.04691258996	7.14532309160804	3.07516362016423e-09	1.35411855280079e-07	10.9628361681893
LOC100147773	1.09997456085	-0.08333884382	7.14478411962545	3.08122038998065e-09	1.35411855280079e-07	10.9609141118195
C2orf88	-1.61918764275	0.2538080308	-7.14339271708406	3.09691173559619e-09	1.35412202353867e-07	10.9559521441545
IDH2	-1.292022571125	-0.0017939459	-7.14319245883794	3.09917669608723e-09	1.35412202353867e-07	10.9552379890643
FOXD1	0.95403321685	-0.04799904132	7.1431269377935	3.09991811211762e-09	1.35412202353867e-07	10.9550043297466
MYO1G	-1.449405550425	0.01956823966	-7.14257884676217	3.10612710189296e-09	1.35412202353867e-07	10.9530497411189
ZNF425	0.5657402534	-0.05869525028	7.1376967205957	3.16198606098511e-09	1.37363267186384e-07	10.9356390910956
ZNF518A	0.84329771035	-0.08879073572	7.13756473878975	3.16351001472733e-09	1.37363267186384e-07	10.9351684139898
ZNF846	1.629034861775	0.00831869942	7.13544729235397	3.18806030161873e-09	1.38153513548633e-07	10.9276170957695
ANTXR1	1.0938826977	0.04966553766	7.12984394292327	3.25395132180103e-09	1.40728542851808e-07	10.9076340111444
HIST1H2BM	-1.3522043456	0.12354410152	-7.12711877226699	3.28648825676456e-09	1.41853701463604e-07	10.897915197999
YEATS4	-0.9046370361	0.11834387612	-7.12093763359338	3.36149971718545e-09	1.44804088807232e-07	10.8758710732572
TALDO1	-0.959492161775	0.03025964958	-7.12036740008282	3.36850557186158e-09	1.44819111087503e-07	10.873837402299
IFT81	0.7436233815875	-0.03771290298	7.11474182891372	3.43840925114545e-09	1.47532849801614e-07	10.8537743158054
ZNF280D	0.765288078725	-0.00623717827	7.1080765838558	3.52311394596352e-09	1.50869725945847e-07	10.8300029956545
ARPC5L	-0.808925843	0.0715368468	-7.1020671196221	3.60127395102812e-09	1.53913779038636e-07	10.8085701992507
C14orf37	1.1734389110625	-0.05771860665	7.1007844989232	3.61817937919013e-09	1.5404563440375e-07	10.8039956893252
COL8A2	1.4020202186375	-0.06680818959	7.10075859547934	3.6185216135109e-09	1.5404563440375e-07	10.8039033036992
ZKSCAN3	0.620880349625	-0.0161872103	7.10020695134197	3.625817591384e-09	1.54054757583921e-07	10.8019358425983
ACOX2	1.086377910675	-0.06738334546	7.09841898142259	3.64956642350365e-09	1.54761536017346e-07	10.7955589609462
KCNQ1OT1	1.244560425725	-0.07013739442	7.09387779143334	3.71058739164846e-09	1.57043031357822e-07	10.7793624874211
COL15A1	1.6336086543	0.12954462844	7.09139565807596	3.74437092726595e-09	1.58165136216978e-07	10.7705097262621
PCDHB17	1.51440570525	-0.1296800688	7.08421917340906	3.84378965827132e-09	1.62050000438051e-07	10.7449139029942
TRIM65	0.7382688018	-0.05663713416	7.08264463395409	3.86595341168212e-09	1.62669149937587e-07	10.7392980710911
FKTN	0.8195007533875	0.03782289946	7.07469430614582	3.97983374078635e-09	1.6686119762844e-07	10.710941817954
SERP2	0.613103555925	-0.02686099326	7.07461948431059	3.98092128202446e-09	1.6686119762844e-07	10.7106749510029
LOC100127909	1.3352823747	0.03109158476	7.07050142869267	4.04123849117844e-09	1.69063657955953e-07	10.6959870430418
DKFZp547J222	1.3795784821	-0.01426486132	7.06796307185127	4.07887261506319e-09	1.70310546771756e-07	10.6869334201363
NAP1L3	1.592983101925	-0.09383379746	7.06734002976373	4.08816343377971e-09	1.70360688209258e-07	10.6847111951669
HIST2H2AA4	-1.2278989535	0.0059979472	-7.06683326405775	4.09573595354609e-09	1.70360688209258e-07	10.6829036957114
C14orf82	2.05956927925	-0.0671937198	7.0620998098545	4.16714864711018e-09	1.72700879583029e-07	10.6660206586791
C4orf38	0.866295707	-0.0620752769	7.06205205587098	4.16787541514619e-09	1.72700879583029e-07	10.6658503317679
PER3	1.2002485264125	-0.11501993222	7.06052018109557	4.19125644525664e-09	1.73131018538492e-07	10.6603864997901
RFFL	-0.55571022765	0.03034512488	-7.06032967293408	4.19417333684772e-09	1.73131018538492e-07	10.6597070019294
BOC	1.102845917875	-0.0712119947	7.05901534581082	4.21435257741269e-09	1.73634518880749e-07	10.6550191017737
MTHFS	-0.899585060925	0.06124502226	-7.05799461659249	4.2300911312387e-09	1.73953501831695e-07	10.6513783924766
IRGM	-1.854794458675	-0.06231237704	-7.05588976659503	4.26273162287403e-09	1.7478167824043e-07	10.6438708576813
PIM1	-1.306449804775	0.15467591718	-7.05566069171796	4.26629912409986e-09	1.7478167824043e-07	10.6430537971913
LOC644192	1.087771901525	-0.14298766978	7.05150247014738	4.33157912816951e-09	1.77122504425187e-07	10.6282222875899
THSD4	1.6459153810125	-0.11945864219	7.04806329862611	4.38632536008844e-09	1.78904532302991e-07	10.6159554341291
CABP1	1.1279554469	-0.06088180548	7.04773377511441	4.39160707225325e-09	1.78904532302991e-07	10.6147800860482
GLT1D1	-2.681257966475	0.43966411482	-7.03942444219088	4.52691607444537e-09	1.84072022959784e-07	10.5851421589599
HIST1H2BO	-1.39947540395	0.18699315984	-7.03855237571025	4.54135648894493e-09	1.84314681083037e-07	10.5820316404108
ZNF248	0.7552552820125	-0.06273156794	7.03542226478127	4.59356820073138e-09	1.86086559848623e-07	10.5708670312286
TRAF5	0.821184806425	-0.01840748786	7.03467390122335	4.60613996928561e-09	1.86122921765241e-07	10.5681977337539
PDGFA	0.90691379125	0.0062247145	7.03423257944389	4.6135698714166e-09	1.86122921765241e-07	10.5666236064011
NPNT	1.1943857232	-0.07024692544	7.03384332131953	4.62013320553601e-09	1.86122921765241e-07	10.5652351817991
TOP1	-0.6641497801125	-0.00267950984	-7.03294653518339	4.63528961775276e-09	1.86388337051005e-07	10.5620364806429
ZNF225	0.75351225425	0.0064062484	7.0319587653858	4.65204131397497e-09	1.86716802111091e-07	10.5585132525312
KIF3A	0.7009424956375	-0.07711421489	7.02591787585754	4.75581566959344e-09	1.90530412663602e-07	10.5369662572826
OSTalpha	-2.05284187625	0.266360979	-7.02515053414396	4.76916230655095e-09	1.90713891207186e-07	10.5342292539508
MLIP	1.177548992175	-0.02550268126	7.02458814901844	4.77896785693858e-09	1.90755351852921e-07	10.5322233022816
GSC	0.877115702675	-0.07436468186	7.01937001935964	4.87091674759169e-09	1.94069455910457e-07	10.5136109195792
CLEC3B	1.04368939185	-0.06638563052	7.0186922021273	4.88298977835225e-09	1.94094965945587e-07	10.5111932322598
C5orf62	-1.93503416325	0.0702160804	-7.01833290683799	4.88940155089554e-09	1.94094965945587e-07	10.509911671758
NTN5	1.13142710715	0.02850861472	7.01279375568543	4.98932275247173e-09	1.97700778064244e-07	10.4901542118097
KIAA1407	1.17565446995	-0.13986872604	6.99914209015299	5.2443963090205e-09	2.07430176920785e-07	10.4414603809272
GPRC5C	1.1170575887125	-0.06437908803	6.99849022228121	5.25689728537162e-09	2.07547265963656e-07	10.4391352482036
HSPG2	1.08882994950625	0.067906940605	6.99115325125671	5.39967250764472e-09	2.12797963281346e-07	10.4129651932426
ZNF334	1.039910312225	-0.12728151922	6.98466878078226	5.52908440600264e-09	2.17280639950588e-07	10.3898359486839
ZNF618	1.125736562625	-0.1383960791	6.98401005248823	5.54240315888418e-09	2.17280639950588e-07	10.3874863557719
PCDHA3	1.2448610864	-0.26303905388	6.98396165021036	5.54338306392278e-09	2.17280639950588e-07	10.3873137115546
ABCB4	1.81301949855	-0.30549980016	6.98189206797329	5.58544433159284e-09	2.18535532355163e-07	10.3799318022407
HIST1H2BL	-1.295832023925	0.25725700386	-6.98001216267835	5.62392734163873e-09	2.19646167666084e-07	10.3732264506174
ABCG4	1.472674177125	-0.1204441773	6.97879209561134	5.64904480719431e-09	2.20231757590869e-07	10.3688746506315
UQCRFS1	-0.847567558825	0.01344871394	-6.9779866922022	5.66568707044187e-09	2.20346177217016e-07	10.3660018966481
PTPRK	0.97422554372	-0.00659922982399999	6.9776703222747	5.67223771451362e-09	2.20346177217016e-07	10.3648734526152
CEACAM8	-4.983390252925	0.88523902766	-6.96994148554273	5.83464307127076e-09	2.26251025619294e-07	10.3373059243212
IFFO2	0.86215246	-0.008635617	6.96548556895971	5.93038027977827e-09	2.29504058609836e-07	10.3214124518856
RHOG	-0.8238511201	-0.01184798308	-6.96505871878739	5.93963340063151e-09	2.29504058609836e-07	10.3198899553175
CST7	-3.444257055975	0.28192508992	-6.95861576825919	6.08106867181711e-09	2.34552425331045e-07	10.2969092000266
IMP4	-0.9130839643	0.10768857956	-6.95402366570826	6.18392573538089e-09	2.38097558314117e-07	10.2805301504696
MMP16	1.836116648	-0.0102470096	6.95344143900707	6.19709054499196e-09	2.38156262885281e-07	10.2784534779046
IL17RD	1.4779202794	-0.13328085948	6.95298874574835	6.20734582403026e-09	2.38156262885281e-07	10.2768388231245
ZNF462	0.761016413975	-0.11017099382	6.95151323902636	6.24088981997107e-09	2.38702663481868e-07	10.2715760291174
PRG2	-4.15112646545	0.88008572364	-6.95139731301931	6.2435329374452e-09	2.38702663481868e-07	10.271162548022
HEG1	1.049261708075	-0.03566539854	6.95040351525872	6.26623755517914e-09	2.39150406623451e-07	10.2676179049335
MRPL37	-0.6019362174625	0.02582889103	-6.94723313617967	6.33922245750386e-09	2.41512163468545e-07	10.2563099360427
LPIN3	1.019473415775	0.02664630662	6.94516709309577	6.38724154057901e-09	2.42916175653419e-07	10.2489408883584
ALAS1	-0.9606560377	0.07697362884	-6.94093862651187	6.48665702540369e-09	2.46266556597962e-07	10.2338590911606
ZNF594	0.9594778419875	-0.07357783291	6.93992499673961	6.51071753727883e-09	2.4674938903478e-07	10.2302437607623
HAAO	0.90299402645	0.00470535591	6.93920206402951	6.52793229134909e-09	2.46971546201753e-07	10.2276652676404
LOC338817	1.316419138925	0.09374824614	6.93569387244684	6.61211938101563e-09	2.49722300372594e-07	10.2151525953481
NKX3-2	1.53009242635	-0.16641043692	6.9322116781596	6.69675638973349e-09	2.52048760762418e-07	10.2027327130998
SEMA3D	2.189770471175	-0.29843777806	6.9322061432902	6.69689177717558e-09	2.52048760762418e-07	10.2027129720304
KCNS3	1.480258168625	0.0536933364	6.93051827188426	6.73830645869662e-09	2.5262160349405e-07	10.1966928947303
CPS1	0.89850789715	-0.03449578428	6.9303993006141	6.7412352581713e-09	2.5262160349405e-07	10.1962685642993
SPON2	1.0120010482625	-0.09302057439	6.93016730738211	6.74695006114016e-09	2.5262160349405e-07	10.1954411228514
CNIH3	1.104269289	-0.00145786180000001	6.92536407590325	6.86636512072607e-09	2.56651042674012e-07	10.1783096913067
DPPA4	-2.551178039725	0.10563966522	-6.92429330000814	6.89327292448558e-09	2.56961914882564e-07	10.1744906307356
VMA21	-0.8119114392625	-9.99571000000338e-06	-6.92409345922259	6.89830643980039e-09	2.56961914882564e-07	10.1737778735484
SLC4A3	1.287269242325	-0.04530009944	6.9213484398251	6.96782013486095e-09	2.59107622587633e-07	10.1639874437979
MXD1	-1.374590815525	0.12255702108	-6.91978050917966	7.00783963052086e-09	2.60151097819711e-07	10.1583952593565
SPAG16	0.7842660604375	-0.0028813843	6.91585864250544	7.10894987343597e-09	2.63455017967165e-07	10.1444075941681
TRPV1	0.9247128506375	-0.01352874674	6.91000407761354	7.26260813546457e-09	2.68691798263429e-07	10.123526999229
CYP39A1	1.114729339825	-0.20655881114	6.9079263813249	7.31793392861935e-09	2.70279006253286e-07	10.1161168529015
P2RY2	-1.801601291025	0.18448561418	-6.90439611649653	7.41290749291187e-09	2.73322694238652e-07	10.1035261663826
REM1	1.11192263085	-0.10309604532	6.89939588111362	7.54954020219295e-09	2.77085129709215e-07	10.0856929991765
HECTD2	0.661872723883333	-0.01819215536	6.89930100007811	7.55215705089375e-09	2.77085129709215e-07	10.0853546111922
ZFP112	0.7666410306	-0.02793058352	6.89898884614049	7.56077275664084e-09	2.77085129709215e-07	10.0842413319006
DOCK7	0.4734597165625	0.00750467315	6.89880328662066	7.56589900925225e-09	2.77085129709215e-07	10.0835795447926
MGC23284	1.017895914075	-0.00346598329	6.89589132707839	7.64680129213786e-09	2.79577336654062e-07	10.073194250128
MAX	-0.447536988208333	-0.0394923368333333	-6.88412264329304	7.98267621856598e-09	2.91367681977658e-07	10.0312228401435
SERPINB10	-2.89718954065	0.39406932248	-6.88323413383383	8.0086249615258e-09	2.91825171546118e-07	10.028054143535
TAS2R14	1.085053591275	-0.06972090598	6.87040329681577	8.39288781799457e-09	3.0531585550611e-07	9.98229631881889
RAD21	-0.739005778775	0.04253847098	-6.8532406227013	8.93585480904937e-09	3.24525184500935e-07	9.92109287554775
HCCS	-0.73836642225	0.0339090802	-6.84999725219267	9.04234180608886e-09	3.27845172749428e-07	9.90952714419423
COL14A1	1.2701391957	-0.07414796394	6.84866741730996	9.08636905776449e-09	3.28893298639948e-07	9.90478504236247
CTSF	0.70318236815	-0.03260361528	6.8469312239837	9.14417242808776e-09	3.30435759137244e-07	9.89859392640197
TTC3	0.67572205615	-0.06818328458	6.84405251168707	9.24082502480775e-09	3.33374639452185e-07	9.8883287689965
LILRA6	-1.573868682725	-0.07534669868	-6.84192811787409	9.31280571670776e-09	3.34955651725481e-07	9.88075349192528
CDH11	0.9054885974	-0.03053110873	6.84185056468081	9.31544402380784e-09	3.34955651725481e-07	9.88047694969354
SDK2	1.12797750125	-0.03220962335	6.84104763147121	9.34280321810584e-09	3.35385051496162e-07	9.87761382337515
HIST1H2BH	-1.427231144475	0.20515207542	-6.8375049126427	9.46448028305751e-09	3.39193252187204e-07	9.86498117712864
FLRT2	1.09456701765	-0.11754025378	6.83596632894562	9.51781612715216e-09	3.40543703996823e-07	9.85949493835701
SARM1	0.6940846503125	-0.02417918575	6.83156658290376	9.67199950818926e-09	3.45492080954268e-07	9.84380662201948
C2orf81	0.70327490415	-0.03913274168	6.83091414964851	9.69507477347479e-09	3.45653154274158e-07	9.8414802421215
LOC100132057	1.09660694345	-0.11198150824	6.83054128134793	9.7082870856629e-09	3.45653154274158e-07	9.84015070902558
SS18L2	-0.718064656025	-0.02842559882	-6.82791436913568	9.80188122248129e-09	3.4841523548016e-07	9.83078400664866
ZNF709	0.525656560575	-0.05330726684	6.82536653878545	9.89351925114254e-09	3.51098887095195e-07	9.82169937631769
CXCR1	-1.505810767375	0.1732821741	-6.82440138831108	9.92845610332725e-09	3.51764876338406e-07	9.81825802704137
SNHG3	-0.926195744075	0.11013965874	-6.82335513635939	9.96646800093069e-09	3.52142942888552e-07	9.81452751662805
ZFP82	0.5073708077125	-0.02817400868	6.82319627636309	9.97225232844901e-09	3.52142942888552e-07	9.81396108763984
C15orf23	-0.9082089029	0.17145294068	-6.82262042480423	9.99324807713579e-09	3.52142942888552e-07	9.81190784239273
HMGB3P1	-1.698826649	-0.0249866522	-6.82232936758991	1.00038769286166e-08	3.52142942888552e-07	9.8108700562038
NUP88	-0.615714862675	0.03709405336	-6.82061832885799	1.00665896397292e-08	3.53778014576202e-07	9.80476924490008
LIMCH1	0.9518889381375	-0.07959035999	6.81894963399355	1.01281288263746e-08	3.55366636272504e-07	9.79881945432789
PTX3	-2.9726677595	0.2125018724	-6.81803443125212	1.01620397723308e-08	3.5598230790223e-07	9.79555628396132
GART	-0.7666271163625	0.11198581821	-6.81598707989126	1.02383116000807e-08	3.58077541074205e-07	9.78825646412019
C19orf22	-0.91043470705	0.10927898526	-6.8103939477427	1.04496068580694e-08	3.64880814751912e-07	9.7683145045527
CDKL5	0.6985477218	-0.01799545256	6.80601043084104	1.06182475501136e-08	3.70175251931365e-07	9.75268568836871
ZNF862	0.8970138066	-0.11283710472	6.80185498415099	1.0780624751139e-08	3.75234737338044e-07	9.73787030458382
CCNJL	0.99925416225	-0.2005077822	6.79748618294242	1.09540156448044e-08	3.80660792870728e-07	9.72229454993152
MMAA	0.695376270375	-0.0141839127	6.7950220280075	1.10530405528136e-08	3.83489384666517e-07	9.71350942415169
KCTD12	0.8327276182875	-0.08976644337	6.79388302589016	1.10991145084215e-08	3.84130953547058e-07	9.70944872468163
BFSP1	1.575572420075	0.04093203606	6.79369230997481	1.11068479259492e-08	3.84130953547058e-07	9.70876879829362
ITPRIPL2	0.7042526724	-0.01936096208	6.79231518327853	1.1162849655496e-08	3.84950623431013e-07	9.70385918541582
ZFP14	1.011628314025	-0.05121432118	6.7918344995127	1.11824633303029e-08	3.84950623431013e-07	9.70214550081023
LOC643650	1.598623262375	-0.1437649941	6.79180581340065	1.11836349181024e-08	3.84950623431013e-07	9.70204323214088
THOC4	-0.854181556725	-0.03289806238	-6.79080683473384	1.12245114511916e-08	3.85692559950162e-07	9.6984817885875
FBXL22	0.8838406977	-0.07253806984	6.79041344572875	1.12406492143239e-08	3.85692559950162e-07	9.6970793281301
LGR6	1.066284375875	-0.1130274153	6.78691994159442	1.13849822323806e-08	3.90029769264893e-07	9.684624847939
SLC36A2	2.542037971425	-0.15059459486	6.78565039498551	1.143789070797e-08	3.91226217706255e-07	9.68009891646239
HIST1H2BJ	-1.6027257867	0.20330716064	-6.78437444407397	1.1491313655376e-08	3.92054452595281e-07	9.67555018202949
EFHC1	1.140736022525	-0.07462202998	6.78421160885126	1.14981493406173e-08	3.92054452595281e-07	9.67496968041673
ZNF662	0.852183087475	-0.04822803402	6.78217059581155	1.15841747948741e-08	3.94369543799204e-07	9.66769358326393
RGL4	-3.930797239025	0.62291502128	-6.78129997797741	1.1621065359867e-08	3.9500727474773e-07	9.66458990192391
C14orf28	1.05880924325	-0.1996753004	6.77919576386568	1.17107124065157e-08	3.97433444136261e-07	9.65708860671185
TP73-AS1	1.212721722625	-0.0901382349	6.77795360207074	1.17639569806659e-08	3.98618567223372e-07	9.65266047193835
MURC	1.136620477925	-0.07544688366	6.77634634434281	1.18332103565216e-08	4.00341614456877e-07	9.64693086221918
LOC728978	1.283781231325	-0.00288395994000001	6.7723647286604	1.20065295689616e-08	4.05574602862099e-07	9.63273726023878
SCARA3	1.16598667765	0.00797187712	6.77014669624622	1.21041779958923e-08	4.08239206391691e-07	9.62483057999136
ZNF503	0.760184626475	-0.05360399682	6.76697275607724	1.22452919141008e-08	4.12359257429333e-07	9.61351651023769
FBL	-0.722067861475	0.04870775382	-6.76029651434976	1.25475071347018e-08	4.21883261527518e-07	9.58971849745963
FANCE	-0.68341484365	0.05064781268	-6.7595219370363	1.25830491445026e-08	4.22425387483813e-07	9.58695750895674
IL2RB	1.3320410081	-0.05290448052	6.75532223831503	1.27775137627544e-08	4.28292811086222e-07	9.57198784754436
RGN	1.2398067551	-0.12396684792	6.74955266707338	1.30495759756037e-08	4.36739193497358e-07	9.55142301364791
RPS6	-0.6970602266375	0.01805345469	-6.74808814459386	1.31195512262598e-08	4.38406631914063e-07	9.54620303494319
DEFA3	-6.3609254771	0.44553252832	-6.73987830149984	1.35188180181227e-08	4.50495961538898e-07	9.51694162252184
UACA	1.28511541365	-0.10347343298	6.73979869907517	1.35227481329825e-08	4.50495961538898e-07	9.51665791158341
FGFR2	1.168245746075	-0.0756566224733333	6.73857944273065	1.35830878466484e-08	4.5181420950457e-07	9.51231237791665
RNF149	-0.790215718175	0.04426014106	-6.73377441769655	1.38235137442991e-08	4.57938703396589e-07	9.49518717003623
PABPC1	-0.56059444255	0.07620897396	-6.7336543294598	1.38295766649691e-08	4.57938703396589e-07	9.49475917950897
SLC39A3	-0.8972111243	0.01112099756	-6.73347271883437	1.38387507267468e-08	4.57938703396589e-07	9.49411192580945
DOCK1	0.748237902	0.0278524766	6.73322222686093	1.38514143070219e-08	4.57938703396589e-07	9.4932191826598
GNAS-AS1	0.934600445275	-0.05261952478	6.72753625819723	1.41420020317265e-08	4.66836285581453e-07	9.47295499454663
FAM172A	0.579274277025	-0.01653387138	6.71988977927928	1.45424083530124e-08	4.79326592896108e-07	9.44570489837495
POLH	0.7208587210875	-0.04380819763	6.71825624959579	1.46294051303064e-08	4.81464567631901e-07	9.43988358921931
BLID	1.25351721875	-0.205882885	6.7134276159432	1.48896147939159e-08	4.89288036596443e-07	9.42267644723442
RETN	-3.9404560771625	0.32970430077	-6.70905557159232	1.51292052033618e-08	4.96411357456911e-07	9.40709686362394
SLC25A5	-1.068386662825	-0.01279516326	-6.70556130191347	1.53234589045439e-08	5.02027899110613e-07	9.39464551911952
CDA	-1.545503601175	0.19517869506	-6.70405223717797	1.54081193591575e-08	5.03362658390453e-07	9.38926826785016
SLC2A1	-1.120930454375	0.0401769455	-6.70401031977858	1.54104776357471e-08	5.03362658390453e-07	9.38911890434635
ATXN3	0.796303360575	-0.00289294729	6.70096620027674	1.55827073764453e-08	5.0822521179489e-07	9.37827196373512
HIBCH	0.6796222219	-0.02032233248	6.70031474004105	1.56198146206329e-08	5.08672825235401e-07	9.37595068150087
LRRC6	0.721217248225	-0.03959115202	6.6970967632496	1.58044097162553e-08	5.13914990982687e-07	9.36448454502282
PDP1	0.9700835816	-0.13120176572	6.69490779825887	1.5931220505828e-08	5.17265329677287e-07	9.35668508022595
FAM65B	-1.2359441699125	0.06458865657	-6.69444180450147	1.59583473124999e-08	5.1737390079899e-07	9.35502472113151
NOL3	0.592975065125	-0.0149733159	6.69283390875055	1.60523021575275e-08	5.19238422068215e-07	9.34929575008745
CA1	-4.48293916725	0.7152770662	-6.69264127212552	1.60635955710172e-08	5.19238422068215e-07	9.34860938556594
GPR84	-1.2437653806	0.06005326852	-6.68877625284306	1.62918685304782e-08	5.25835768563834e-07	9.33483851681824
RGAG4	0.876763439075	-0.02030612814	6.68615606261294	1.64484601635327e-08	5.30103410959245e-07	9.32550312898417
TRIM34	0.7577340145875	0.00335009957	6.68270267500056	1.6657145077478e-08	5.36034813632332e-07	9.3131994419849
CDC42	-0.63598023395	0.05448217064	-6.67962389918509	1.68454210532196e-08	5.4129289452251e-07	9.30223068058453
IFT80	0.7082084435	-0.0208452242	6.67851377133779	1.69138286353019e-08	5.42689422024126e-07	9.29827568704141
RTN2	0.831981762375	-0.00155683510000001	6.67792185222207	1.69504168228989e-08	5.42906338843779e-07	9.29616690160371
IFRD2	-0.78410556015	0.11431510888	-6.67759745165929	1.69705024553539e-08	5.42906338843779e-07	9.29501118822254
HTR2A	1.42694089485	0.04185216888	6.67455512639116	1.71600320867953e-08	5.4816349194735e-07	9.28417270012063
DZIP3	0.8408600301875	-0.06045805085	6.67228961450115	1.73025399529632e-08	5.5190535797179e-07	9.27610182345063
SNPH	1.026943100775	-0.01219896438	6.671182559643	1.73726064754615e-08	5.53328962323848e-07	9.27215799565132
ZNF549	0.600858601225	-0.07041861472	6.66629551774443	1.76853137447635e-08	5.62465373104657e-07	9.25474855215077
RCL1	-0.861883257225	0.0423484961533333	-6.66482904724632	1.77802406774438e-08	5.64373646450755e-07	9.24952457222328
SRSF2	-0.65414739755	0.03847249996	-6.66456785291303	1.7797201501573e-08	5.64373646450755e-07	9.24859413087621
PLCD1	0.657635738675	-0.01213747106	6.66415952717544	1.78237487768577e-08	5.64392766945797e-07	9.2471395734476
LRRC17	2.265884348025	-0.03326371858	6.66304450321922	1.78964436009295e-08	5.65357403656193e-07	9.24316760552968
LOC388242	0.77944158775	0.0137429137	6.66259071990427	1.7926113042615e-08	5.65357403656193e-07	9.24155113649074
RPL23AP32	1.645339895	0.00477780900000001	6.66249804508384	1.79321783820342e-08	5.65357403656193e-07	9.24122101052082
TOP1P2	-0.828739997125	-0.1193881027	-6.65860942202104	1.81885348098538e-08	5.72609820916874e-07	9.22736918619695
BEX1	-2.065358967775	0.07166130778	-6.65736295173371	1.82714800765508e-08	5.74257486711589e-07	9.22292917334677
PRKCDBP	1.180327438075	-0.06494176954	6.65703048840992	1.82936672929636e-08	5.74257486711589e-07	9.22174492357877
FGFR1	0.977756592183334	0.0127173590133333	6.65483469116324	1.84408828034094e-08	5.77178175325675e-07	9.21392347106919
RASL12	1.359352204175	-0.17574293166	6.65468163484017	1.84511883387998e-08	5.77178175325675e-07	9.21337828799623
EEF2K	0.754365376025	-0.02704625778	6.65445727120443	1.84663055082592e-08	5.77178175325675e-07	9.2125791111416
SIGLEC5	-1.109260654175	-0.06628392234	-6.64943787543669	1.88077544554363e-08	5.87007016389615e-07	9.19470054582786
SSRP1	-0.59919400355	0.02828296576	-6.64644668293183	1.90142234028677e-08	5.91416051346172e-07	9.18404657723818
TRPS1	0.9806672464	0.01112357262	6.64635420215639	1.90206428877432e-08	5.91416051346172e-07	9.18371718526739
CLIC3	1.4160067793	-0.08262388146	6.64621110787731	1.90305799366701e-08	5.91416051346172e-07	9.18320752192813
CMAS	-0.82732548335	0.06995113312	-6.64236477082066	1.92996363088634e-08	5.98921951873058e-07	9.1695081299217
KCTD11	0.62976242655	0.00591355224	6.63558398573065	1.978324419242e-08	6.13055119888752e-07	9.14535826927749
GJC2	0.9395848203	0.08553573624	6.63410257031065	1.98904992693349e-08	6.15502021486644e-07	9.14008237211879
FMNL3	0.8742518725625	0.00874252345	6.63255752905524	2.0002979438171e-08	6.18103429968711e-07	9.13457994974899
HOXC9	0.92654012385	0.02223461708	6.62716433237821	2.04006089401794e-08	6.28767945308114e-07	9.11537349884873
TMIE	0.8665982895	0.0053093366	6.62709314125038	2.04059101492842e-08	6.28767945308114e-07	9.11511997638752
KANK2	0.66410579825	0.0104737466	6.62613745078093	2.04772084266299e-08	6.30072407514721e-07	9.11171663215622
TUBB4B	-0.969795922325	0.02629815544	-6.62503219167784	2.05599753157299e-08	6.31725569235011e-07	9.10778068907213
LSP1	1.352426621725	-0.17795670812	6.62392867755867	2.06429447330675e-08	6.33380281696968e-07	9.10385099812636
ST6GALNAC4	-0.669591715325	0.05015694434	-6.62053313122744	2.09003467410375e-08	6.40374849302153e-07	9.09175946005453
HERC6	1.8213038731625	0.16924994953	6.61874472050799	2.10372043552333e-08	6.43661523971511e-07	9.08539107717822
CAPS	1.0781794308	-0.01100383136	6.61802234242652	2.10927374723015e-08	6.44454228893887e-07	9.08281877729148
CCDC146	0.875237328675	-0.03610768806	6.61631052215724	2.12249193872976e-08	6.47583304840492e-07	9.07672326137399
CCDC42	1.46580500385	-0.17286180492	6.61365017147089	2.14319872557211e-08	6.52985225155401e-07	9.0672503679297
ZCWPW2	1.0048096153	-0.10711727146	6.6131130251537	2.14740400035789e-08	6.53351421311687e-07	9.06533774177542
TBCK	0.638332351775	-0.07801415558	6.61267776608442	2.15081764927946e-08	6.53476077408177e-07	9.06378791413508
IL22RA1	1.141690188375	-0.1203652463	6.60937076563738	2.17693134362489e-08	6.60487649221979e-07	9.0520128731247
PAPLN	0.7851297399125	-0.03473049142	6.60593746565793	2.20437727878763e-08	6.6788333318588e-07	9.03978850238264
APC	0.5426951246875	0.0091477077	6.60350200767301	2.22405559389561e-08	6.72908280801182e-07	9.03111721405195
MARCH3	-0.937173864425	0.07880071121	-6.60257886258438	2.23156028309002e-08	6.74241144421392e-07	9.0278304678627
ULK2	1.01582481915833	-0.0668659557733333	6.59922815197116	2.25901283616885e-08	6.81588976948922e-07	9.01590090733653
PRTG	1.5644310387	0.18156139196	6.59787994016182	2.27015368812667e-08	6.84001708192625e-07	9.01110096457862
ZNF469	1.426751989825	-0.10629441814	6.5949681434743	2.29440260607041e-08	6.90351788277395e-07	9.0007345106134
MIIP	-0.621321823075	0.05899856554	-6.59388913468842	2.30345390661738e-08	6.92117904482796e-07	8.99689314260057
PNMAL1	2.5405956579	0.01852190432	6.59053829634725	2.3317903594071e-08	6.9926215433743e-07	8.98496411059607
CERS6	-0.834052601525	0.06344906768	-6.5903186784609	2.33365966741277e-08	6.9926215433743e-07	8.9841822812209
SPATA18	1.05820543425	-0.0642671586	6.58807413117175	2.35285041746093e-08	7.04042750776412e-07	8.97619189323932
ELOVL5	-0.9577452539375	0.0628448908	-6.58627122193591	2.36837920596801e-08	7.07715951189945e-07	8.96977382323393
ANKMY2	0.671146070125	-0.0689833819	6.58581758157236	2.37230257572455e-08	7.07915915395226e-07	8.96815895345645
HCG18	0.695302487375	-0.0186130531	6.58244971071345	2.40163363741639e-08	7.15686823950084e-07	8.95617022480813
LOC100130876	1.216462841075	-0.07897324214	6.57955272306215	2.42715315882028e-08	7.22302186278746e-07	8.94585803350099
CR1	-1.381380512925	0.05403262566	-6.57808092295689	2.44022172461352e-08	7.25199226738286e-07	8.94061908954994
CEP164	1.0215849695	0.05588439235	6.57508541994494	2.46703704527122e-08	7.32168129370123e-07	8.92995668844448
HIST1H2BK	-1.015098837575	0.09596760254	-6.57370404939971	2.47950176840877e-08	7.34864870163004e-07	8.92503985011615
KRTAP19-5	-0.90934901895	0.00924802784	-6.57147208270763	2.49977476594394e-08	7.3986530963734e-07	8.91709555179257
KLK3	1.4330357447625	-0.11016773379	6.56994661672585	2.51372569382614e-08	7.42983542710514e-07	8.91166602338521
IL7	1.1711900845375	-0.05408496937	6.56703352575698	2.54058318780384e-08	7.49420594671246e-07	8.90129781240153
POMT1	0.658443562625	0.005010415	6.56683821988703	2.54239403726846e-08	7.49420594671246e-07	8.90060269496338
TPCN1	0.791284723175	0.00303147764	6.56497845870539	2.55970215517193e-08	7.53501497748446e-07	8.89398364757201
PRSS57	-4.75673784875	1.041180039	-6.56326663746802	2.57573736674448e-08	7.55313380626875e-07	8.88789124285657
NAB2	0.696403570825	-0.08135560884	6.56321450482582	2.57622728080462e-08	7.55313380626875e-07	8.88770570346815
ADM	-2.578656439	0.1822861768	-6.56320959135524	2.57627345970921e-08	7.55313380626875e-07	8.88768821649609
LTBP3	1.4494355165875	-0.02419089973	6.56068118874108	2.60014639581351e-08	7.61286469643702e-07	8.8786897854749
ARHGAP21	0.718231619258333	-0.00719452119333333	6.55908739690862	2.61530814009019e-08	7.64696415047338e-07	8.87301769878796
PLEKHA5	0.666856882625	-0.0177754560666667	6.55781855738068	2.6274416683769e-08	7.67212967166056e-07	8.86850214025183
HLCS	0.533042847125	0.000371312699999999	6.55717742853431	2.63359393776123e-08	7.67978586086566e-07	8.8662205074356
C2orf42	0.61332778535	-0.09699283572	6.55557451799986	2.64903843589882e-08	7.71448221345956e-07	8.86051617789805
SNTB2	0.5701272412625	-0.02810073349	6.55491766275825	2.65539350178529e-08	7.72265110131513e-07	8.85817863369639
FUT10	0.6824449693625	0.04630177549	6.55373605836026	2.66686383483637e-08	7.74565498838858e-07	8.85397371067313
GYPA	-2.4463133708875	0.63355918394	-6.54757609874151	2.72746680158862e-08	7.91110837356786e-07	8.83205339057929
MPP6	0.868236459275	-0.11147620158	6.5429455698883	2.77392600981569e-08	8.03515132057663e-07	8.81557652853982
TIAM2	0.5973614236125	-0.09445115161	6.53984213186853	2.80550470897317e-08	8.11581774454819e-07	8.80453399351603
ANKRD50	1.162500164825	-0.10586542314	6.53946589803415	2.80935733537542e-08	8.11616991683358e-07	8.80319531801387
ARHGAP12	0.620269263575	0.02419545346	6.53876320845202	2.81656700491567e-08	8.12620671418242e-07	8.80069509690188
ZNF441	0.6890009554	-0.05479681868	6.53747817367729	2.82979938461809e-08	8.14347184330157e-07	8.79612289867173
C2orf27A	0.9156972752	-0.01521773484	6.53745505396973	2.83003802221936e-08	8.14347184330157e-07	8.79604063854242
MTFP1	-1.56924496175	0.0999794096	-6.53241234046731	2.88257080847794e-08	8.28367838409897e-07	8.7780991196706
MAP2	1.1435915466	-0.15665855122	6.52995736312028	2.90849672772825e-08	8.3471553845647e-07	8.76936489564204
LOC728743	1.0499310715	-0.0608418638	6.52270184002223	2.98648690938969e-08	8.53448888236036e-07	8.74355288168137
CAPS2	1.3262432092	-0.25420765464	6.52239750540939	2.98980343661238e-08	8.53448888236036e-07	8.74247023702542
PADI4	-4.03940864125	0.695377347	-6.52197113890516	2.9944560040523e-08	8.53448888236036e-07	8.74095348054112
LOC100130463	1.166969343075	0.01613005746	6.52183309689382	2.99596388411869e-08	8.53448888236036e-07	8.7404624113773
SLC2A5	-0.991826285408333	0.0676355707066667	-6.52152997566656	2.99927763967683e-08	8.53448888236036e-07	8.73938409390067
PCDHB8	0.743246939825	-0.10903265924	6.52150861430133	2.99951130242895e-08	8.53448888236036e-07	8.7393081035418
SYP	0.9044646239	0.01270610912	6.52135119597011	3.00123379378766e-08	8.53448888236036e-07	8.73874810828146
DDX58	0.923541849775	-0.07996091458	6.51871855698671	3.03018716903397e-08	8.60557332573954e-07	8.72938298649939
PCDHB14	0.7949727811	-0.11722536142	6.51791269597045	3.03910549464209e-08	8.61964810044902e-07	8.72651634284811
PVRL3	0.62151475365	-0.09217884948	6.51498093444942	3.07177230717473e-08	8.70095504821341e-07	8.71608757848005
C9orf85	0.5861124948625	0.05281826864	6.51346445908673	3.0888066885065e-08	8.73782843976207e-07	8.71069336159788
ZNF404	0.961642057425	-0.18266860906	6.51052753037452	3.12206531241348e-08	8.82044270210947e-07	8.70024675583556
ZFP3	0.645505574975	-0.01532418582	6.50424779898586	3.19438231636325e-08	9.01304707006045e-07	8.67791106397376
EFTUD2	-0.555410957025	0.05374299908	-6.50352929684639	3.20276236222019e-08	9.02498606576917e-07	8.6753556076417
IFIT2	1.572235652425	0.02443268794	6.50143730042812	3.22728686767811e-08	9.08232839837898e-07	8.66791524539368
HLTF	0.7777999615	-0.0558924678	6.50042438598109	3.23922850475503e-08	9.09952442654008e-07	8.66431279613579
PROM1	-1.494441508225	0.20215568442	-6.50020987631672	3.24176309210654e-08	9.09952442654008e-07	8.66354989407981
SMURF2	1.042015498	0.0828551774	6.49821822286575	3.26539058890031e-08	9.15403439058471e-07	8.65646668670033
STXBP2	-1.19737717675	0.1679310727	-6.49243733763901	3.33494816712192e-08	9.32988818514086e-07	8.63590824476902
KLKP1	1.611543320425	0.00962587273999999	6.49229345930618	3.33669808220998e-08	9.32988818514086e-07	8.63539659161154
RFTN2	1.2875434028	-0.06350008076	6.49069541316887	3.35619595555239e-08	9.37236031028071e-07	8.62971375764937
PLXNA3	0.95333931905	0.03080232624	6.48985019434181	3.36655444151817e-08	9.38923401548541e-07	8.62670810810932
ZNF502	0.572810098225	-0.02789626942	6.4821790652627	3.46203742284676e-08	9.64317056294601e-07	8.5994305347179
PANK1	1.1746316846	0.01211082868	6.48165960197326	3.46860001794168e-08	9.64909524172676e-07	8.59758348197827
PGAM2	1.09528799065	-0.08382729648	6.47755435522411	3.52090172578279e-08	9.7820812442757e-07	8.58298690016194
TGM2	-1.4754995147875	0.11892356687	-6.47475388860838	3.55703087318414e-08	9.84935989011405e-07	8.57303001531824
HIST1H2BD	-1.511031015475	0.19875633462	-6.47467864572803	3.55800667467019e-08	9.84935989011405e-07	8.57276249878788
CEP112	0.615696659325	-0.01206055454	6.47462516508666	3.55870041078866e-08	9.84935989011405e-07	8.57257235529629
PABPC5	0.93225327755	-0.02392048551	6.4720319152041	3.59250171348084e-08	9.91941012302377e-07	8.56335254576858
BTF3	-0.8469413742	-0.03717405436	-6.47198393738822	3.59313008041865e-08	9.91941012302377e-07	8.56318197257462
UCK2	-1.254713996525	0.13140631428	-6.47152550895472	3.5991396625766e-08	9.92340737892159e-07	8.56155214951976
GSR	-0.70034533755	0.01580708521	-6.47112544533809	3.60439232615382e-08	9.92531021052533e-07	8.56012983515495
HMBS	-2.079741694375	0.3136268095	-6.46960879875263	3.6243747757725e-08	9.96771793579708e-07	8.5547378879757
PURG	1.1702592968625	-0.09754877151	6.46899395528246	3.6325070363469e-08	9.97746945311748e-07	8.55255204029175
CSF3R	-1.8862681565	0.2891704358	-6.4655994770754	3.67773299097607e-08	1.00851183676749e-06	8.54048454320669
TMEM169	1.157963515575	-0.02855253454	6.46535805592618	3.68097084854916e-08	1.00851183676749e-06	8.53962630203108
SLC35E2	0.7857784272125	0.04627239187	6.46494493172215	3.68651812527661e-08	1.00876119870777e-06	8.53815767051868
EMID1	1.417911190025	-0.10542268128	6.46037253241324	3.74847422266971e-08	1.02442598291403e-06	8.52190359195201
AXIN2	0.8379004801625	0.03863391263	6.45929247531288	3.76325999476628e-08	1.02717638552253e-06	8.51806431905201
PCDHB6	1.512183987425	-0.25734051006	6.45889166422054	3.76876180691727e-08	1.02738902691326e-06	8.51663957187074
BTN3A1	1.4258759419125	0.10408262353	6.45285572708102	3.85259196288641e-08	1.04782315851064e-06	8.49518477210343
CD177	-1.6952148542375	0.02929361216	-6.45280149529353	3.85335352950496e-08	1.04782315851064e-06	8.49499201239122
RPL22L1	-1.257695308725	0.08562030502	-6.44901428375752	3.90690963131792e-08	1.06106007640063e-06	8.48153121273555
CA2	-2.52749301405	0.24939136876	-6.44795341048698	3.92204441268305e-08	1.06315543318586e-06	8.47776069655872
RHOBTB2	0.605976299175	-0.00995849556	6.44778871516559	3.92439925001494e-08	1.06315543318586e-06	8.47717534738004
CTSL1	-0.8179780089625	-0.09073905027	-6.44153638603018	4.01484646250131e-08	1.086305596334e-06	8.4549546900037
SLC7A1	-1.252734066525	-0.00011850722	-6.4408810850901	4.02444568923763e-08	1.08755020526305e-06	8.45262587141963
MPP3	0.77072843975	-0.0662508322	6.43937541600132	4.04658839769815e-08	1.09217722088741e-06	8.44727507970611
C5orf45	0.711160202575	-0.03161008794	6.43869589008206	4.05662140670236e-08	1.0935284024957e-06	8.44486024116312
PGLYRP1	-3.94103511325	0.8801081424	-6.43803580435943	4.06639113795048e-08	1.09480535662098e-06	8.44251450881652
VWCE	-0.77600100155	0.08613665611	-6.43604154794615	4.09605028559316e-08	1.1014274154857e-06	8.4354276911158
CCT2	-0.987445873	-0.000419085399999997	-6.43567791056538	4.10148161141091e-08	1.1015263083288e-06	8.43413548499289
STAR	-2.056422563125	0.1491145932	-6.43416288941568	4.12418752300636e-08	1.1062586359492e-06	8.42875184035255
FAM25A	0.783939441225	-0.05579847402	6.43352594306411	4.13377094651554e-08	1.10746370899629e-06	8.42648847774006
CRLS1	-0.792199286	0.0161606592	-6.43047810993596	4.17993655466159e-08	1.11845436420797e-06	8.41565840280877
OR51E1	1.52274607975	-0.03934081805	6.42890383751806	4.20398309150872e-08	1.12350673430812e-06	8.41006461088083
ZYX	-1.028638662625	-0.0242380721	-6.42631384641451	4.24384494253046e-08	1.13276813349457e-06	8.40086197682087
SALL2	0.8115883199	-0.09416168528	6.4244042360761	4.27347641242576e-08	1.13927948377341e-06	8.39407705210271
SMARCA1	0.520750238225	-0.01923421842	6.42073840555998	4.33093854289898e-08	1.15255062031132e-06	8.38105271248893
IQCG	0.708209688675	-0.01752744856	6.42055376309537	4.33385311857434e-08	1.15255062031132e-06	8.38039671349765
SIGLEC9	-0.836524578825	0.04273488044	-6.4185163581921	4.36614363376341e-08	1.15972025163479e-06	8.37315832105356
NOP16	-1.368816099325	0.16319830954	-6.41594032406261	4.40731441573624e-08	1.16922826585276e-06	8.36400661167757
ITGBL1	1.2917847182	-0.03079675644	6.4152654740507	4.41816386389652e-08	1.16991454011295e-06	8.36160917112106
LOC441204	1.722878345725	-0.09389238342	6.41511062312536	4.42065712959844e-08	1.16991454011295e-06	8.36105905821988
VSTM1	-3.536393518725	0.45743284102	-6.41456770883317	4.42940971774185e-08	1.17080654920724e-06	8.35913034728534
SEMA3B	1.1229953102	-0.03066392784	6.41298506322511	4.45502304737233e-08	1.17614771083177e-06	8.35350806089224
DIAPH1	-0.5897387575375	-0.04028396553	-6.41206180415362	4.47003309751039e-08	1.17739200045324e-06	8.3502282779886
ZKSCAN4	0.6490425732875	-0.00471516182	6.41202940291242	4.47056078134767e-08	1.17739200045324e-06	8.3501131766983
TTLL1	0.7000244318375	-0.07695538033	6.41035572619376	4.49790276743665e-08	1.18316054175111e-06	8.34416772561194
MIS18BP1	-0.8544095069	0.02197214148	-6.40865745584083	4.5258169492325e-08	1.18906548204835e-06	8.33813505591876
FANK1	0.614323182741667	-0.0329017143066667	6.40449051630186	4.5950422133755e-08	1.20579672267516e-06	8.32333369876324
CLGN	-1.42906078645	0.15578674684	-6.40161966474644	4.6433488060243e-08	1.21700493887051e-06	8.313136687468
ZCCHC14	0.767302581975	-0.01231305057	6.3990606561547	4.68683476781438e-08	1.22692423031328e-06	8.30404767507655
LOC100130027	0.915132001325	-0.06447968794	6.3974799200263	4.71389928479831e-08	1.23252602213344e-06	8.29843343279057
SNCA	-2.1174044984	0.21409907228	-6.39702495210875	4.72171783817444e-08	1.23308823351317e-06	8.29681756417854
PPM1G	-0.9291107527	-0.02251214116	-6.39632013642006	4.73385552170734e-08	1.23477569567412e-06	8.29431435510058
ENSA	-0.6452064431625	-0.01469597403	-6.39417887884401	4.77092140541715e-08	1.24295358387359e-06	8.28670966792103
MGAM	-1.880594843675	0.07167264246	-6.39227842407087	4.80406119049566e-08	1.24870899719148e-06	8.27996039501474
KIAA1841	0.808951648575	0.00337149042666667	6.3922537414506	4.80449310770096e-08	1.24870899719148e-06	8.27987273843745
LCN2	-5.4595672335	0.3658945982	-6.39143154684953	4.81890270252464e-08	1.25095953926875e-06	8.27695285755794
TCTN1	0.537573914825	-0.01654550614	6.39014755360806	4.8414918989687e-08	1.25408749107162e-06	8.27239305073465
RAMP2	0.871951730425	0.03260357934	6.38982760498337	4.84713714096032e-08	1.25408749107162e-06	8.27125684032876
KIAA1609	0.583334484275	-0.04795033508	6.38975644242807	4.84839364010777e-08	1.25408749107162e-06	8.27100412663139
NFATC1	0.835032713125	-0.0371029215	6.38943849488316	4.85401152653445e-08	1.25408749107162e-06	8.26987502908926
CNTN1	1.3868298788875	-0.03779282839	6.38845156637646	4.87149115499203e-08	1.25711054075559e-06	8.26637027584658
DPT	1.51964501655	-0.13132310976	6.38672397099485	4.90224002903269e-08	1.26354655914191e-06	8.2602354114987
HIST1H2AK	-1.477877949975	0.15999928652	-6.38593222412122	4.91639663843494e-08	1.26569576890549e-06	8.25742389212317
XYLT2	0.5880656484	0.01100923472	6.38392059894926	4.95254852058081e-08	1.27349575078859e-06	8.25028069510827
MXI1	-1.02445624134167	-0.0534493102733333	-6.38000168937744	5.02373985931161e-08	1.29027670483429e-06	8.23636543402193
CCDC102A	0.91679420825	0.00899864919999999	6.37880001237332	5.04577333530735e-08	1.29440746622967e-06	8.23209868595279
LTV1	-0.76621707085	0.07244936612	-6.37675711588972	5.08345238432192e-08	1.30185149554513e-06	8.2248452316797
CXCL11	1.95793402695	-0.04048299444	6.37657850341072	5.08676000373892e-08	1.30185149554513e-06	8.22421106568509
TNRC6C	0.540388596025	0.03699670782	6.37570362524806	5.10299237270919e-08	1.30447116422933e-06	8.22110482409715
ZNF837	0.668254288675	-0.03104894806	6.37397076910658	5.13529611960922e-08	1.3111881665021e-06	8.21495246766485
SH3YL1	0.8047693043875	0.01177160901	6.37159983269066	5.17982539255054e-08	1.321007287099e-06	8.20653492759995
CROCC	1.0691333376125	0.03268951779	6.36784188370642	5.25119433619091e-08	1.33708083722054e-06	8.19319370537283
HIST1H3C	-0.64514545635	-0.08565124208	-6.36763538086129	5.25514441400919e-08	1.33708083722054e-06	8.19246061513395
GLIS2	1.245115437975	-0.09858003262	6.3642321681208	5.3206708166e-08	1.35217141290089e-06	8.18037946461421
PDCD1LG2	1.0839945717875	0.00766913873	6.36334357255913	5.33791374923776e-08	1.35497054493487e-06	8.17722512251803
ARHGEF17	0.685716198675	0.01056989694	6.36219716154685	5.36024181912768e-08	1.35905245376811e-06	8.17315565034986
NOLC1	-0.894185018	0.1116235166	-6.36160599487213	5.37179202829099e-08	1.36039538746731e-06	8.17105718520162
LOC645967	0.9929083063	-0.14942206276	6.35982894902985	5.40666150571267e-08	1.36763388831713e-06	8.16474932053111
SNX21	0.79870976556875	0.00591310298	6.35673768624556	5.46785715139199e-08	1.38150713671755e-06	8.15377688604695
LOC728431	1.236641861925	-0.05064370346	6.35496647481184	5.50323121727381e-08	1.38791113977193e-06	8.1474902145427
SGCD	1.67080396385	0.03298225308	6.35455933847435	5.51139459997734e-08	1.38791113977193e-06	8.14604516506546
TIMM8A	-0.65206161265	0.000152844979999998	-6.3545120479921	5.51234359089338e-08	1.38791113977193e-06	8.14587731750787
CEACAM3	-3.11611891615	0.26576694758	-6.35354691367832	5.53174681995708e-08	1.39118636209649e-06	8.14245180512093
OSBPL7	0.9063292076	0.02639898288	6.35245657663271	5.55374904643253e-08	1.39510689094796e-06	8.13858197906456
MIRLET7BHG	1.2629348000875	-0.02844430993	6.35188225798895	5.56537343628168e-08	1.39641446058676e-06	8.13654363344334
RYR1	1.35510491095	-0.00101527994	6.34831673458583	5.63808528641883e-08	1.41302888618382e-06	8.1238894589993
C10orf76	-0.3719580767875	0.05278584932	-6.34722697288438	5.66049717153418e-08	1.41701329654263e-06	8.12002199889555
MALL	0.7863844318	-0.02873603656	6.34567703276555	5.69252604582721e-08	1.42339323679224e-06	8.11452152651756
MS4A3	-3.522746899	0.3357064748	-6.3449462478693	5.70769000628713e-08	1.42554636506051e-06	8.11192814364485
TSTA3	-0.720956739475	0.00741152762	-6.34358489098512	5.73604591381046e-08	1.43098558267239e-06	8.10709709155751
IDS	0.53233008575625	-0.01869481302	6.34303989537717	5.74743702177208e-08	1.43218493667388e-06	8.10516309353629
STGC3	1.2188068759	-0.06890334228	6.33923674203092	5.82755784697294e-08	1.45048848287242e-06	8.09166751470961
AGPAT3	-0.438351177775	0.10398967778	-6.3378957667193	5.85607272130467e-08	1.45592006833442e-06	8.08690923191387
EFCAB6	0.9048760798	-0.12749069396	6.33665703502259	5.88253698794131e-08	1.46083001867209e-06	8.08251384054119
FAM66C	1.12398445615	-0.09945238058	6.33547777179303	5.90784149652361e-08	1.46544109367588e-06	8.07832954407398
DMPK	0.96806534705	0.09902292064	6.33507807917839	5.91644264902348e-08	1.46590311374552e-06	8.07691136137576
PRDM5	0.887501095933333	0.0270689622133333	6.33423018451607	5.93473018556844e-08	1.46876132487891e-06	8.07390290648128
KIAA0408	1.038564973875	-0.0410939209	6.33343908709328	5.95184350158596e-08	1.47132276742615e-06	8.07109601441904
PLEKHH2	1.101541787925	-0.0761188648266667	6.32668629421106	6.0999382962613e-08	1.50622085921531e-06	8.04713793121798
CSE1L	-0.5622570543375	-0.02296605022	-6.32597679985824	6.11570973979744e-08	1.50710887176754e-06	8.04462088815193
C22orf36	0.853179864975	-0.01046615502	6.32562103534422	6.12363336516747e-08	1.50710887176754e-06	8.04335876867729
C1orf220	1.74810987825	-0.0993288024	6.32559029567509	6.12431848231361e-08	1.50710887176754e-06	8.04324971617691
ZNF114	1.38657094595	-0.19233089884	6.32478032075737	6.14239852407567e-08	1.50985014116093e-06	8.04037625749046
RPS2	-0.74576042100625	-0.031379283055	-6.32418638159831	6.15569006416375e-08	1.51140949950133e-06	8.03826922978558
C14orf132	1.25025846475	-0.1459822942	6.32272192131718	6.18858524621403e-08	1.5177732068336e-06	8.03307407617668
ZFP37	1.10423409075	-0.1148117544	6.31896755678697	6.27371933289015e-08	1.53691993657311e-06	8.01975610161923
HIST1H1C	-1.348750505475	0.07612710862	-6.31519501285036	6.36044107722112e-08	1.55641209441922e-06	8.00637448969055
SERHL2	0.6120462324	-0.04625821558	6.31356913206804	6.39818352420167e-08	1.56388858860093e-06	8.00060758315305
ORMDL2	-0.8283106821	0.000767078620000004	-6.31199806302863	6.43486557136885e-08	1.57108940111737e-06	7.99503524261295
DCBLD2	0.483978410833333	0.0160394033666667	6.31056060009448	6.46861165811844e-08	1.57755804944741e-06	7.98993691349891
ZNF528	1.210894344725	-0.11678404722	6.30752475179763	6.54046221634885e-08	1.59275360261051e-06	7.97916991583958
PLK1S1	0.4788330578	-0.03095762246	6.30731050753547	6.54556275045416e-08	1.59275360261051e-06	7.97841009427158
IL1RAP	-0.853459894925	0.08994286156	-6.3041203492898	6.62198169037387e-08	1.60954848818316e-06	7.96709646645738
GTF2IRD2	0.7981433369	-0.0496569229466667	6.30379146914655	6.62991024692734e-08	1.60967709276403e-06	7.96593015618438
TRAF1	1.24068357415	-0.07013700068	6.30297617759213	6.64960589086347e-08	1.61265915886114e-06	7.96303890991595
MBNL2	0.608456777175	-0.02205115346	6.2999506307474	6.72320734008715e-08	1.62869323470218e-06	7.9523098533558
BLM	-1.18147323475	0.018501292	-6.29901428301187	6.74614959447297e-08	1.63243312878938e-06	7.94898953418085
GMNN	-0.85464248555	0.06838676306	-6.29870180757813	6.75382316593254e-08	1.63247410168552e-06	7.94788149832491
SMAD3	0.80693016445	-0.06948234544	6.29464266641273	6.85429871512181e-08	1.65492135681199e-06	7.93348836097616
C6orf97	1.091272709225	-0.09643602312	6.29227094729981	6.91369346772424e-08	1.66741117180569e-06	7.92507905743032
LOC645722	0.9136046151	0.09452047208	6.29173114701967	6.92728310784733e-08	1.66883850197244e-06	7.92316515968985
PA2G4	-0.7935664915	0.08544867425	-6.28828247444066	7.01473480932614e-08	1.68525315380019e-06	7.91093809361948
NOTCH2NL	0.831500824258333	-0.0388114435933333	6.2881703962517	7.01759527408635e-08	1.68525315380019e-06	7.91054073953254
NDRG4	0.93951965865	-0.03560751048	6.28812867901218	7.01866028014604e-08	1.68525315380019e-06	7.91039283838321
LOC100506247	1.318898859425	-0.17536739346	6.28655557040877	7.05893815047656e-08	1.69305557359942e-06	7.90481573809129
IRX5	0.933069777025	-0.06393999038	6.28543872907068	7.08767344383317e-08	1.6980754195721e-06	7.90085632493113
C3orf52	-0.87520751965	-0.00768603572	-6.28306925552469	7.14902424707987e-08	1.71088969715044e-06	7.89245635594088
RALGPS1	0.9176825709875	-0.05656656911	6.28240851184441	7.16622646420804e-08	1.71312187365255e-06	7.89011403146807
ZNF547	0.7590819086125	-0.06979812541	6.28179403866398	7.18226104725836e-08	1.7150703273552e-06	7.8879357599999
FLJ42627	0.8412132106125	-0.00702091045999999	6.28113654671724	7.19945778087905e-08	1.71660818160018e-06	7.88560501613988
LOC646976	-1.65542122495	-0.10817415796	-6.28094470351495	7.204483174593e-08	1.71660818160018e-06	7.88492495617001
ALS2CR8	0.93780592155	-0.09626052876	6.27522439098811	7.35594478945705e-08	1.75077924452788e-06	7.8646482502617
RIPPLY2	1.493228304725	-0.16753874722	6.27480255897971	7.36723876233677e-08	1.75155095121174e-06	7.86315307176455
PAICS	-0.9156815966	-0.00420532328	-6.27330938942174	7.4073552870136e-08	1.75911076131713e-06	7.85786064222976
MEF2A	0.73867584285	0.01799726328	6.27301801051912	7.4152090104248e-08	1.75911076131713e-06	7.85682788792884
CCDC142	0.658993485825	0.04554061916	6.27255737484918	7.42764174507857e-08	1.76014072464531e-06	7.85519523639616
FAM165B	0.481203227825	0.01107673741	6.26830111216086	7.54350672204518e-08	1.78565228761013e-06	7.84011022446541
IL11RA	0.861608926925	-0.10890125146	6.26778020021533	7.55781019552164e-08	1.78701512949141e-06	7.83826409328161
BMP8A	1.2244078193	0.00224162744	6.26720145273315	7.5737334294951e-08	1.78701512949141e-06	7.83621301152448
ITGA3	1.0435269709	0.04631787342	6.26719511398199	7.57390801411732e-08	1.78701512949141e-06	7.83619054710366
ERI1	-0.6541114338	-0.03038219404	-6.26675456079195	7.5860517463661e-08	1.78794116674375e-06	7.83462924088371
UBN2	0.770365873125	-0.0512972435	6.26636195526614	7.59689015565189e-08	1.78855788361527e-06	7.83323787028952
FLJ22447	1.052418995225	-0.07838077182	6.2660079434588	7.60667635643441e-08	1.7889258103554e-06	7.83198328215213
SHOX2	1.281467462575	0.05304806206	6.26345759414905	7.67754953179664e-08	1.80364376365771e-06	7.82294530013577
LOH12CR2	0.8343401509625	-0.08299721303	6.2627045644513	7.69860141826768e-08	1.80663835224374e-06	7.8202767789065
BPI	-3.78329948205	0.57617818236	-6.25973125463226	7.78228719884958e-08	1.82430900564411e-06	7.80974058557121
GJD3	0.7429183992	-0.07947807194	6.25837180760203	7.82085097599523e-08	1.83137558807105e-06	7.80492345544214
AMD1	-0.601772780925	-0.00245017494	-6.2566925619408	7.86874941583744e-08	1.84048376943027e-06	7.79897330389863
HAUS8	-0.631091864175	-0.02389817089	-6.25629168849814	7.88022697533549e-08	1.84048376943027e-06	7.79755289741676
FEN1	-1.4817720004	0.23327411378	-6.2561206684337	7.88512858834703e-08	1.84048376943027e-06	7.79694692883919
ANKRD26	0.7998644978625	-0.07520094871	6.25566004646525	7.89834560216404e-08	1.84159282132344e-06	7.79531483501741
AKAP7	-0.54110947815	0.04249236048	-6.25409870279258	7.94331092381208e-08	1.8500940667731e-06	7.7897827255942
PRKD1	0.726056287375	-0.0723548301	6.2499381804132	8.06437903651116e-08	1.87252531747333e-06	7.77504207060372
ASAP3	0.670378197525	0.00393329622	6.24967716636537	8.07203532460306e-08	1.87252531747333e-06	7.77411734110218
GPR137C	1.275614900475	-0.07541296262	6.24966731098522	8.0723245528611e-08	1.87252531747333e-06	7.7740824252134
TNFRSF10C	-1.180747034825	0.22642354914	-6.24960853808435	8.07404958991444e-08	1.87252531747333e-06	7.77387420323617
B3GALT6	0.55198047075	-0.0473971544	6.24393533010879	8.24230314021237e-08	1.90951078287732e-06	7.75377612330988
OLFML1	0.78620587025	-0.0027013488	6.24293660286692	8.27228236371235e-08	1.91441734617232e-06	7.75023822599018
ZDHHC15	0.7676363424875	-0.02506474421	6.24044937490702	8.34741536081968e-08	1.9297521122133e-06	7.7414277481144
VPS37D	0.552203468575	-0.07496563014	6.23915501872371	8.38678310781093e-08	1.93679490156389e-06	7.73684293161684
MUM1	0.781634608	-0.0418736406	6.2382082300834	8.41569665104524e-08	1.94141108109054e-06	7.73348932702067
GSPT1	-0.6896254459	0.08137583768	-6.2364719040785	8.46897970537838e-08	1.95163331049578e-06	7.72733927363871
MNS1	0.86623543085	-0.04649233782	6.23391697202277	8.547994978039e-08	1.96662022485203e-06	7.71829009820981
ZCWPW1	0.5680497443875	-0.02769399599	6.23378504384438	8.55209493752883e-08	1.96662022485203e-06	7.71782284107057
ENAH	1.04866683880833	-0.0285706577533333	6.23255991254534	8.59026225135609e-08	1.97331114061246e-06	7.71348378452024
NID2	0.9198908302375	0.02686725719	6.22798357088691	8.73433823616948e-08	2.00429107583999e-06	7.69727663439707
AREG	-3.06467296115	0.24978621763	-6.22742010162621	8.75224338219759e-08	2.00628348299606e-06	7.69528120345308
ORM2	-1.319789411225	-0.05030747098	-6.22542393975216	8.81596925137371e-08	2.01876415888825e-06	7.68821231115154
CACNA1E	1.593198423475	0.05595122378	6.22203795856642	8.92512226451228e-08	2.04160998677392e-06	7.67622236495783
MEGF10	1.8458239534	-0.22084692828	6.21798783015393	9.05745405577539e-08	2.06970436480397e-06	7.66188168719275
CORO2A	-1.427225216575	0.11641361974	-6.21763050038922	9.06922262756441e-08	2.0702189825817e-06	7.66061651059347
GOPC	0.667620321875	-0.0197716525	6.21725241238403	9.08169144544895e-08	2.07089219815824e-06	7.65927784626383
SLC35B4	0.6936298236	0.03199555388	6.21568905431953	9.13343029116775e-08	2.08050934611585e-06	7.65374270277847
LOC100306975	1.109821396675	-0.08089274466	6.20808277884144	9.38937567346483e-08	2.1365740418468e-06	7.626814784966
SLC19A2	-1.21230956885	0.10085585492	-6.20726040700982	9.41747210341795e-08	2.14072819370694e-06	7.62390365044644
PPIA	-0.690162873705	-0.023860006564	-6.20600065842933	9.46067397047174e-08	2.14830377404637e-06	7.61944432855391
POGZ	0.709249018575	-0.04909146614	6.20085846477267	9.63907666376816e-08	2.1865325729261e-06	7.60124290795313
RAN	-1.1444741818	-0.00210359494	-6.19871138101033	9.71455491651955e-08	2.20135862139548e-06	7.59364360550152
ZNF318	0.4486540793375	0.01004561882	6.19692125464439	9.77793434184636e-08	2.21341502260693e-06	7.58730795797349
RTKN	1.17485890005	-0.06180704096	6.19613700748622	9.80583013152272e-08	2.21528013476066e-06	7.58453240925932
DIS3	0.7466638995	-0.0211425598	6.19611707211273	9.80654026741987e-08	2.21528013476066e-06	7.58446185606105
ZNF658	0.838464921908333	-0.0101352158733333	6.19341561499761	9.90324638793854e-08	2.23480520667235e-06	7.57490140681099
INPP5D	-0.941316962725	-0.02361640918	-6.19294690847783	9.92012142055812e-08	2.23629348583235e-06	7.57324270968187
C19orf38	-1.223490041275	0.06495605408	-6.18841062222133	1.00849296532767e-07	2.27109275028344e-06	7.55719015462231
SREBF1	-0.6869616506375	0.09800028719	-6.18787175958375	1.01046873649508e-07	2.27318892385873e-06	7.55528338145765
RFC2	-0.752029493625	-0.0212382879	-6.18581733902589	1.01803680301516e-07	2.28784841041238e-06	7.54801398018536
KLHL3	1.0968051441	-0.11566854442	6.18502840857875	1.02095803347523e-07	2.2904280919855e-06	7.54522249586187
MCTP2	-1.452561889525	0.10837502623	-6.18493877546847	1.02129045197478e-07	2.2904280919855e-06	7.54490534859148
GFOD2	-0.5886692977	0.06385412184	-6.18453739114634	1.02278037095703e-07	2.2914072286096e-06	7.54348514469786
SLC27A2	-1.554952576075	-0.05661760386	-6.1811236279211	1.035539866681e-07	2.31760640532701e-06	7.53140682755649
HOXD3	0.7601771039125	-0.04643318537	6.17986963447073	1.04026655924774e-07	2.32555160716927e-06	7.52697025966614
EFCAB7	0.734742163525	-0.05375504618	6.17961527342433	1.04122794216368e-07	2.32555160716927e-06	7.52607035685276
LOC550112	0.551669737275	-0.09500911578	6.17739362223638	1.04966258014918e-07	2.34198561728874e-06	7.51821059107667
LINC00472	1.24280760585	-0.08654328182	6.17369431816916	1.0638583936969e-07	2.37122699759041e-06	7.50512399441089
PTH2R	-1.951775739725	0.13326726262	-6.17286195159242	1.06707878562905e-07	2.37597051203422e-06	7.50217956900759
HEXIM2	0.69412638775	0.0094246108	6.17200601733692	1.07040047950303e-07	2.38092965553262e-06	7.49915182903141
ESRRA	-0.674668390125	0.04749515885	-6.16861516984196	1.08366107484783e-07	2.40567390107247e-06	7.4871577510179
ENO1	-1.225612232025	0.02848714638	-6.16850407727282	1.08409828013838e-07	2.40567390107247e-06	7.48676480991209
RAB22A	0.703233945725	0.05669707258	6.16822516523611	1.08519671356338e-07	2.40567390107247e-06	7.48577828534044
MCM3	-0.497813860775	0.02513996068	-6.16803450453257	1.08594822600587e-07	2.40567390107247e-06	7.48510391312342
RABEP2	0.6638438497875	-0.03229291067	6.16738337460015	1.08851864161782e-07	2.40891500811333e-06	7.48280086907451
CACNA1A	0.90683919345	-0.02615866854	6.16574108976268	1.09502869400501e-07	2.42085916762043e-06	7.47699225603864
DEPDC7	1.1506379545	-0.1090779607	6.16530515846149	1.09676323400605e-07	2.42126768770658e-06	7.47545044064376
JMJD6	-1.1385642638	0.05383698396	-6.16513537660097	1.09743952380192e-07	2.42126768770658e-06	7.47484995476293
ZNRD1	-0.771213091925	0.04865756736	-6.16328121562436	1.10485225062558e-07	2.43515256941325e-06	7.46829228501305
FLJ30403	0.8106527219	-0.05567170148	6.1623929900714	1.10842091020841e-07	2.44054539278075e-06	7.46515096193984
KIAA1522	0.9090144183	-0.08262447436	6.15743451783899	1.12855457949424e-07	2.4823636321858e-06	7.4476157945204
SPIN2B	0.4654752188	-0.02592925116	6.15596257239639	1.13460111677376e-07	2.49314269639358e-06	7.44241076011409
CCDC102B	1.5873722542625	0.02961309941	6.15506231729854	1.13831511246461e-07	2.49877971307317e-06	7.43922739594246
NAT10	-0.566708375775	0.03990093238	-6.15397352626575	1.14282308112174e-07	2.50614650269378e-06	7.43537743875212
TDRD3	0.726434705325	0.00286441326	6.15307333801246	1.14656358382987e-07	2.51181714024521e-06	7.43219444838372
HAL	-2.16874850225	-0.0580491658	-6.14960829479023	1.16107575303494e-07	2.54105049612899e-06	7.41994292773135
FBXO44	0.7459129696125	0.00572540919	6.14758350897733	1.16964035704994e-07	2.55722174143361e-06	7.41278422396588
ADH4	-2.02408878655	0.37015529346	-6.1441356592058	1.18436927886612e-07	2.58682422614997e-06	7.40059495745179
ZNF410	-0.537463359875	0.0282576191	-6.14329695367914	1.18797998020045e-07	2.5921079728466e-06	7.39763000134571
EIF3K	-0.597245000975	-0.01337310978	-6.14158731303955	1.19537409291558e-07	2.60562805784423e-06	7.39158632232863
CYP2U1	0.873179330725	0.05039239828	6.14115389674327	1.19725586302622e-07	2.60711752194918e-06	7.39005420679474
CGNL1	1.059852005675	-0.03867239946	6.1408483999964	1.19858401384608e-07	2.60739966372075e-06	7.38897429242219
STOM	-1.31427985285	-0.05956359528	-6.13956464176432	1.20418121321105e-07	2.6162607716246e-06	7.38443635675496
DUS1L	-0.6361637519	0.00875664873000001	-6.13936301874158	1.20506265200324e-07	2.6162607716246e-06	7.38372365460335
PLCB3	0.62408222135	0.03376031908	6.13512978047929	1.22371814642974e-07	2.65411411340305e-06	7.36876063400315
LRRC3	0.7701133606125	-0.04133438271	6.13459218733363	1.2261077437107e-07	2.65664819289668e-06	7.36686053065442
SYT12	1.09500318605	-0.000297294160000004	6.13378562944311	1.22970159915403e-07	2.66178393910415e-06	7.3640098239892
UBE2L3	-0.7028628302	0.00489942484	-6.13170784835562	1.23900811949209e-07	2.67926268702096e-06	7.35666632944118
PLK2	1.0171991333	-0.14778224936	6.13098886572169	1.24224478580746e-07	2.68282231494266e-06	7.35412531114421
PCDHGA8	0.9133589722875	-0.04426673277	6.13079460094178	1.24312075639524e-07	2.68282231494266e-06	7.35343875032367
EDA2R	1.0829021214625	-0.02216282803	6.13021842482506	1.24572244214794e-07	2.68577264682719e-06	7.35140247525036
BCL9L	0.910356911625	0.0376183973	6.1288645458311	1.25185713778397e-07	2.69582444749367e-06	7.34661780919459
ARL6	0.75103659875	-0.003008168	6.12854385237671	1.25331466192305e-07	2.69582444749367e-06	7.34548448619143
AGFG1	-0.7782289850625	0.0605895131	-6.12822291670055	1.25477497743722e-07	2.69582444749367e-06	7.34435031536854
BBS2	0.736919546125	-0.0947776611	6.12809848439109	1.25534162237339e-07	2.69582444749367e-06	7.34391057993867
PBX4	0.864884706675	-0.02580425266	6.1256833556344	1.26639030459407e-07	2.71686929843584e-06	7.33537592123423
VASH1	1.05791591205	-0.06412517736	6.12233852551563	1.28185213844239e-07	2.74733117435229e-06	7.323556623485
ZNF605	0.57796148395	-0.04541718474	6.11888693351342	1.29800443025713e-07	2.77921145431236e-06	7.31136101211523
C11orf54	0.5498123162	-0.02339313094	6.11850404099692	1.29980867064246e-07	2.7803380355119e-06	7.31000818578567
LOC100216546	1.294495025475	-0.15607437432	6.11803236325245	1.30203470949696e-07	2.782363759371e-06	7.30834168193414
TMEM8B	0.6789192874875	-0.05654475201	6.11194787204608	1.33109224298068e-07	2.83914219158554e-06	7.286845930366
USP27X	0.5751479101875	-0.0470866347	6.11192245592752	1.3312149652557e-07	2.83914219158554e-06	7.28675614467056
DLX6-AS1	0.779593668875	0.00864965510000001	6.11037501914834	1.33870804291149e-07	2.85232661758046e-06	7.28128972495412
LOC100652838	0.633922817575	-0.07939963394	6.11008843563942	1.34010035052498e-07	2.85249931754602e-06	7.28027737171201
LOC100616668	1.4846855856	-0.18764925472	6.1087999866722	1.34637783771592e-07	2.8630599688829e-06	7.27572602194612
DGKI	1.723958810725	-0.21602786042	6.1085133514433	1.34777833434578e-07	2.86323924661701e-06	7.27471352281908
AGRN	1.120686657	0.00905246690000001	6.10747761133668	1.3528510408879e-07	2.87121185790004e-06	7.27105497070707
PCDHB10	0.913858415325	-0.24456372374	6.10719404124986	1.35424318091819e-07	2.87136512258229e-06	7.27005332936984
PRSS45	1.2728311937	-0.04020888304	6.10494662127842	1.36532704268941e-07	2.89204717494307e-06	7.26211510586812
FAM134B	-1.6549788705	0.1457469922	-6.10347967896069	1.3726103653884e-07	2.90464648722366e-06	7.2569338695798
FBXO9	-0.625444936975	0.02656656152	-6.10226114510032	1.3786897278069e-07	2.91467602902929e-06	7.25263014574381
SNRPD1	-0.8875547520875	0.02376924658	-6.10030417008139	1.38850933650158e-07	2.93258564138402e-06	7.24571858707264
STARD9	0.680906616825	-0.01960020424	6.0987562076639	1.39632588223597e-07	2.94623406810489e-06	7.24025178502885
WDR52	1.028217831225	0.03715160313	6.09574922650052	1.41163517197506e-07	2.97565034216526e-06	7.22963286210575
HPCA	1.1131031399	-0.09310027208	6.09513421496378	1.41478685745162e-07	2.97925118025756e-06	7.22746108848699
ZNF624	0.953660457625	-0.0587186983	6.09449425698196	1.41807381524577e-07	2.97925118025756e-06	7.22520125552389
RARB	0.9432092669125	0.05205526903	6.09448457570388	1.41812359859838e-07	2.97925118025756e-06	7.22516706905437
LRR1	-0.7267384424875	0.00755034001000001	-6.09434889777502	1.41882146857903e-07	2.97925118025756e-06	7.2246879648078
FRMD4B	0.81717205695	0.00245532896	6.09180885458905	1.43194962691126e-07	3.00391824337779e-06	7.21571887821883
AVIL	0.974452948875	0.0508341121	6.09130025972256	1.43459277280068e-07	3.00656369744758e-06	7.2139230555117
TMEM183B	-0.684514306075	0.00913627414	-6.09088424204875	1.43675840712106e-07	3.00820427223403e-06	7.21245413423942
HABP4	0.4942688232	-0.01418186144	6.0896724989732	1.44308484303893e-07	3.01854496879508e-06	7.20817566001643
LOC100128420	1.75095208225	-0.0572410862	6.08744951083498	1.4547630626017e-07	3.04004953543107e-06	7.2003269580851
ZNF610	0.7963956541	-0.03442464962	6.08578878967056	1.46354878160741e-07	3.05547410701417e-06	7.19446372211306
GCDH	-0.773110399275	0.01570320158	-6.08529395877709	1.46617677884889e-07	3.05802585302768e-06	7.19271674861917
TIMM23	-0.6842786315625	-0.00812317825	-6.08187568185044	1.48445956583557e-07	3.09319285394511e-06	7.18064927172772
KPNA2	-0.806042287725	0.14567710882	-6.07938643055259	1.49791595509356e-07	3.11824532890959e-06	7.17186213717734
CLC	-4.481398762625	0.6719035649	-6.07864298758776	1.50195833720109e-07	3.12367128752127e-06	7.16923786217689
ATP5S	-0.5270254950375	0.01230332397	-6.07819795123661	1.5043833591365e-07	3.12572641782765e-06	7.16766695338709
EEF1B2	-0.84630737535	-0.05929363728	-6.07762838883899	1.50749261117514e-07	3.12717388589146e-06	7.16565651164339
TMEM30B	0.980935765325	-0.04385980674	6.07754377849463	1.50795504564684e-07	3.12717388589146e-06	7.16535785634261
MUSTN1	1.2882165544	-0.02070162978	6.07603557482776	1.5162217871449e-07	3.1413227388143e-06	7.16003434204383
GPER	0.76371429723125	-0.06478318549	6.07564067241376	1.51839375635945e-07	3.14282947439044e-06	7.15864048492605
FBXO7	-0.817786570875	0.0465494142	-6.07005183227731	1.54946634560813e-07	3.20409609147902e-06	7.13891540706942
RGS19	-0.934926846375	0.1649588779	-6.06648788464087	1.56961043569104e-07	3.242669080534e-06	7.12633831965681
CBR3	1.119440187425	-0.15644311776	6.0654451480003	1.57555327645367e-07	3.25185825198985e-06	7.12265873333456
TOMM22	-0.695661245825	-0.00236955806	-6.06376485794243	1.58517682924462e-07	3.26861959652962e-06	7.1167295598827
ALOX12	-2.50223624175	0.1236262689	-6.06337255855423	1.58743205667104e-07	3.27017016674449e-06	7.1153453035949
LYN	-0.69634744985	-0.00671194288	-6.05967841938547	1.6088258268548e-07	3.31110662605481e-06	7.10231092478679
RRS1	-0.983171084625	0.1325067703	-6.0586955188884	1.61456621014191e-07	3.31794630505389e-06	7.09884306404627
PTRH2	-0.768578914375	-0.0170562934	-6.05858728502332	1.61519956654044e-07	3.31794630505389e-06	7.0984611994288
C1orf204	1.6240585645	-0.2618047147	6.05751637155982	1.62147960610886e-07	3.32770446710304e-06	7.09468291793269
GLT8D2	1.4504762552375	-0.00955526346	6.05689471447348	1.62513625454802e-07	3.33206541766612e-06	7.09248970022556
AATF	-0.645083131525	0.03112052678	-6.05136518210489	1.65802452394937e-07	3.39577337434319e-06	7.07298289410135
PIGY	-0.771410535875	-0.0048355679	-6.05114790149561	1.65933028267299e-07	3.39577337434319e-06	7.07221643721153
COL22A1	2.3124342562125	-0.16609879453	6.04959803087886	1.66867401859171e-07	3.4116855827485e-06	7.06674939226077
SENP7	0.6354841157875	0.01869727553	6.0485076343149	1.67527905095368e-07	3.42197375346915e-06	7.06290323205328
C20orf3	-1.356519893125	-0.0441041695	-6.04789199799988	1.6790197193762e-07	3.42639727723357e-06	7.06073174186836
MTMR11	1.1431536697	-0.16379723624	6.04751796182826	1.68129645590851e-07	3.42782784459548e-06	7.05941244700907
C19orf77	-2.48785558635	0.46497784242	-6.04674947683117	1.68598381775446e-07	3.43416591492796e-06	7.05670189682719
ZNF540	1.161492058475	-0.03586109822	6.0455746570377	1.69317474287264e-07	3.44558684344728e-06	7.05255824989158
SIRT4	0.915135715575	-0.09937674494	6.04447957633467	1.69990505611471e-07	3.45604996174947e-06	7.04869595657361
GEMIN8P4	-1.37001112455	-0.12068130334	-6.043460499819	1.70619214652101e-07	3.46559327314828e-06	7.0451018215358
XRCC6	-0.582704870675	0.08166173066	-6.04256859082871	1.71171366107975e-07	3.47356520365008e-06	7.04195626349336
GGCT	-0.704722785216667	0.0787410073266667	-6.04068182219523	1.72345264364057e-07	3.49412756847689e-06	7.03530229696127
CDH23	0.913621663758333	0.0613272311733333	6.03655774177305	1.7493910608905e-07	3.54341276895828e-06	7.02075922610672
SYT7	1.021237215075	-0.03103006094	6.03513110322837	1.75845397723507e-07	3.55845654146713e-06	7.01572871159246
NFKBIB	-0.6768156019375	0.0141770132	-6.03218149114861	1.77734010190265e-07	3.59333239561247e-06	7.00532857145208
PTAFR	-0.788268709575	0.04335268249	-6.03072956132689	1.7867106281937e-07	3.60592527571273e-06	7.00020944862421
HCK	-0.9475245382	-0.03566492956	-6.03069141796785	1.78695746048297e-07	3.60592527571273e-06	7.00007496772715
HSPB2	0.669820498125	-0.0059152028	6.03044674488756	1.78854158890045e-07	3.60592527571273e-06	6.99921233430313
MDFI	1.068620595175	-0.10475424046	6.0297927669736	1.7927826062673e-07	3.61112896451286e-06	6.99690665880369
TSR1	-0.74018796845	0.06358424924	-6.02732368508686	1.8088848259676e-07	3.64019246106376e-06	6.98820197030497
HSPA9	-0.70814604825	0.0230667509	-6.02704457596871	1.81071406996527e-07	3.64050590369913e-06	6.98721801252153
SLC4A1	-2.26415118311875	0.18951978723	-6.02555356009407	1.82051719099688e-07	3.65368686733456e-06	6.98196177676555
ANKRD9	-0.957288095875	0.071908703	-6.02553658390479	1.820629109217e-07	3.65368686733456e-06	6.98190193224919
HIST1H2AJ	-1.3998724332	0.16772651604	-6.02317666406443	1.83625401581641e-07	3.68164699171155e-06	6.97358298985487
TIMM17B	-0.543138768825	0.01094883094	-6.02102930000726	1.85058741943719e-07	3.70696857481001e-06	6.96601376683209
DTX3	0.81356625175	-0.0506963926	6.0179822750665	1.87111705895242e-07	3.74464402028067e-06	6.95527405944423
UBE2D1	-0.772839450225	0.04459503182	-6.01682619404161	1.8789653876545e-07	3.75689458116139e-06	6.95119949644076
HERPUD1	-0.6974988488	0.04637990856	-6.01199417238244	1.9121245294997e-07	3.81643794449572e-06	6.93417054990817
AUTS2	0.579502403775	0.0219845930866667	6.01197546888033	1.91225400363167e-07	3.81643794449572e-06	6.93410463944705
POLDIP2	-0.467678426475	0.02192687982	-6.01091997554352	1.91957474955883e-07	3.8275370395878e-06	6.93038517159023
GCH1	-0.9013350505375	0.00921567472	-6.00612771125744	1.95316518080128e-07	3.89094829149735e-06	6.91349893881986
C18orf54	1.308167540575	-0.13030912354	6.00524452215005	1.9594191860621e-07	3.89983577068573e-06	6.91038712716045
EIF5A2	0.55756175795	-0.03506374364	6.00497739911659	1.96131464567882e-07	3.9000401098809e-06	6.90944596522878
LOC646324	1.69605965105	-0.27480806916	6.00437818791659	1.96557317958033e-07	3.90493871676626e-06	6.907334772051
LMLN	0.885180668475	-0.04741748822	6.0027354356876	1.97729525586295e-07	3.92464242664623e-06	6.90154705541452
VSTM4	0.7859453644125	-0.04997195657	6.00224612157953	1.98080023527434e-07	3.92801534349663e-06	6.8998231608803
PNMAL2	0.6151156119625	-0.04814915623	6.00064640314306	1.99230225149427e-07	3.94722615473646e-06	6.89418737487935
PUS10	0.5116265531	-0.06420556552	5.99970244157425	1.99912048156067e-07	3.95713075121663e-06	6.89086192341079
ZNF541	1.05440853695	0.08221100156	5.99819706909481	2.01004180200076e-07	3.97513176006588e-06	6.88555886818606
PDE11A	2.0804360387125	0.01494058247	5.99769048095145	2.01373036755517e-07	3.97880930207042e-06	6.88377433107727
BDH2	0.604867813575	-0.08394322214	5.99468238032563	2.03577193647187e-07	4.01870986442913e-06	6.87317831543383
MMP15	0.804124905975	-0.06864856782	5.99340027188885	2.04523919921188e-07	4.03373830821898e-06	6.86866235505886
UPF3A	0.642075153	0.0751137544	5.99272246656983	2.0502618763583e-07	4.03998159948356e-06	6.86627498933299
LOC349196	0.975595255325	-0.05684643344	5.99099437269858	2.06312295518221e-07	4.06164495629265e-06	6.86018849364599
FERMT3	-1.0442977603	0.05277236676	-5.98794330306165	2.08602616513828e-07	4.10302108466711e-06	6.8494430524826
C20orf27	-0.909411673675	0.08776393496	-5.98731362697028	2.09078426969702e-07	4.10866495058617e-06	6.84722553102025
SLC44A3	1.624072490325	-0.00731743874	5.98407544915066	2.11542425161348e-07	4.15333386007216e-06	6.83582228053814
NDUFV3	-0.628481225075	0.05031723194	-5.98312469293404	2.1227134162751e-07	4.16388707463016e-06	6.8324743799193
FKBP1A	-0.69348208251	0.087952464772	-5.98151395994576	2.13511944228497e-07	4.18414586080857e-06	6.82680269798387
HEMK1	1.396213246	-0.0826276692	5.98128510380837	2.13688795226548e-07	4.18414586080857e-06	6.82599687426968
UBE2D3	-0.578893147908333	0.0126694686733333	-5.98065690523679	2.14174990996696e-07	4.18989456307746e-06	6.82378495449078
XAF1	1.4105111513625	0.11709290159	5.97987240741803	2.14783699065337e-07	4.19802748379814e-06	6.82102274995499
ADORA3	-1.4471867360125	0.04261577084	-5.97901767221097	2.1544886319967e-07	4.20724826754545e-06	6.81801330774621
ARSE	1.193947255775	-0.18356470038	5.97874401073268	2.15662261896264e-07	4.20763842627025e-06	6.8170497862339
SFRP4	1.332511906125	-0.2503067029	5.97730974462561	2.16784129881888e-07	4.22573652459731e-06	6.81200006527728
SLC26A8	-2.70671689315	0.27507924248	-5.97697766933052	2.17044701536498e-07	4.22702814433749e-06	6.81083093271962
PPP1R13L	0.8483513366	-0.07376196132	5.97577440538173	2.17991484586918e-07	4.24166972782095e-06	6.80659470797599
A2M	0.7715673679	-0.07698019068	5.97337591907675	2.19890986026675e-07	4.27480653264011e-06	6.79815098551552
TRH	-1.633470946575	0.04073725974	-5.97169691966823	2.21230463072486e-07	4.29599944186618e-06	6.79224050222143
TRIM7	0.766991411225	-0.01164700602	5.97151499442557	2.21376085976464e-07	4.29599944186618e-06	6.79160009779514
COL21A1	1.07562141125	-0.099211429	5.97056946986038	2.22134471105071e-07	4.3068745850443e-06	6.78827175956897
ISM1	1.47585218745	-0.04778028704	5.96967938868476	2.22850745446081e-07	4.31691461837404e-06	6.78513866651547
CD163	-1.737765890175	0.22366716586	-5.96671665907819	2.25251517268427e-07	4.35953870699054e-06	6.7747103873376
AHNAK2	1.4624446659875	0.02403602629	5.96646484036471	2.2545675337583e-07	4.35963218927804e-06	6.77382406973767
SLC16A8	1.2120013208	-0.11088911336	5.96506155554924	2.26603859975602e-07	4.37330410323374e-06	6.76888508977641
FAM161A	0.70387776895	-0.00518520369	5.96504425718215	2.26618036549573e-07	4.37330410323374e-06	6.76882420790196
LAPTM5	-1.0960277822	-0.02630428276	-5.96486268413598	2.26766894752582e-07	4.37330410323374e-06	6.76818516047529
VRK1	-0.781440414825	0.15708748784	-5.96241013355989	2.28787104497345e-07	4.40835666185584e-06	6.75955370895976
FAM49A	-0.823912215175	0.02268546986	-5.96139519500606	2.29628350552349e-07	4.42065056452725e-06	6.75598192878841
CYC1	-0.929025742375	-0.0107257699	-5.96007536934235	2.30726905905447e-07	4.43725790469363e-06	6.75133733809677
THAP10	0.952209883225	-0.11124200712	5.9596589324328	2.31074609409904e-07	4.43725790469363e-06	6.74987189283341
DDX21	-1.646420752075	0.02877823554	-5.95962503723499	2.31102933070602e-07	4.43725790469363e-06	6.7497526160727
ZNF816	0.53200687185	-0.05538147812	5.95869033263595	2.31885356035919e-07	4.44835452839981e-06	6.74646344711589
LOC645195	-1.070327050925	-0.06439186084	-5.95778369958912	2.32646795715677e-07	4.4590294220254e-06	6.7432731421538
MARVELD1	0.7833284854	0.04471765632	5.95681809991242	2.33460491234487e-07	4.4706862027421e-06	6.73987543129979
AGPAT9	-1.1465723449	-0.06309842392	-5.95199761189666	2.37565134030432e-07	4.54528753359543e-06	6.72291467752177
EMX2OS	2.56118336985	-0.17918759042	5.95084095531973	2.38560646597726e-07	4.56032364331013e-06	6.71884535465222
SIVA1	-0.591765813825	0.03164497494	-5.94903011004826	2.40127538451281e-07	4.58624624360769e-06	6.71247474607251
PYROXD2	1.017238306475	0.02226790288	5.9470485371812	2.41853877695664e-07	4.61516601350129e-06	6.70550388544189
DAZAP2	-0.3843929526125	-0.03875380084	-5.94548906669404	2.43221149746335e-07	4.63718921260453e-06	6.70001818887622
SNX5	-0.60988738715	0.01306436628	-5.94484672614729	2.43786555194437e-07	4.64072630775072e-06	6.69775871968642
PCBP1	-0.723063875725	-0.11849187858	-5.94479365772435	2.43833325814061e-07	4.64072630775072e-06	6.69757205034736
ZNF320	0.4156255405	0.01938312035	5.94180410649269	2.46482545871323e-07	4.68704659343074e-06	6.68705669236807
TSPY26P	1.231644405025	-0.01784794698	5.93944444002773	2.48593766432994e-07	4.72306444976712e-06	6.67875750336437
CALCR	1.3642984202	-0.03773046984	5.9373801191641	2.50455466816771e-07	4.75428291896339e-06	6.6714975330732
DOK4	0.6464366307	-0.08027997044	5.936846411267	2.50939038845464e-07	4.75930937318591e-06	6.6696206157065
RARRES3	0.8484286093	0.05035247524	5.93559983568918	2.52072129408633e-07	4.77663510727823e-06	6.66523683241525
TRO	1.070708853475	-0.09453711172	5.93424087658712	2.53313164473219e-07	4.79597439508304e-06	6.66045801275562
TNFRSF25	1.1500573055375	0.08106309773	5.93308525257664	2.54373283666732e-07	4.81185775033573e-06	6.65639437350445
C17orf72	0.768567951625	-0.0534066897	5.93283037017165	2.54607694363719e-07	4.81210754403853e-06	6.65549812251124
TMEM98	1.062474391425	-0.08359315886	5.92898861391262	2.58166994754193e-07	4.87514305892597e-06	6.64199003075981
ZNF563	0.373243749625	-0.02722530365	5.92652802671088	2.60472598573332e-07	4.91441535937924e-06	6.63333908731498
ATP10D	0.814011002925	-0.05370348036	5.92471611524553	2.62183451491531e-07	4.94240797551714e-06	6.62696915473362
C8orf50	0.966650973725	-0.06109303402	5.92358532458923	2.63256825710464e-07	4.95834544286184e-06	6.6229939313075
CYP4F3	-3.711840129	0.6042257968	-5.92310523728908	2.63713855479114e-07	4.9626567578656e-06	6.62130625407335
WNT5A	1.70350437895	0.37444801316	5.92236733214777	2.64417857972035e-07	4.971604219813e-06	6.6187123015457
CFI	1.1003319426375	0.18802845661	5.92189670279708	2.64867839329636e-07	4.97576422865018e-06	6.617057930717
CYB5R4	-0.5551902074625	-0.000752019469999999	-5.92128783374907	2.65451124300673e-07	4.98017429052097e-06	6.61491764905521
UPP1	-1.098896878525	0.17252060688	-5.92117385364183	2.65560456789755e-07	4.98017429052097e-06	6.61451699317201
TMBIM6	-0.5908375186375	0.01894895664	-5.92082529873447	2.65895076781158e-07	4.98215460835255e-06	6.61329178259013
HK1	-0.88598169275	-0.000249974499999998	-5.92029216483265	2.66407706958305e-07	4.98746407673921e-06	6.61141777969013
BRP44	-0.795522431025	0.03818036918	-5.91921786574345	2.67443674176086e-07	5.00130211193218e-06	6.60764163186354
TUBB1	-2.697812365175	0.45658470286	-5.91904920781712	2.67606677314014e-07	5.00130211193218e-06	6.60704881211849
NEIL1	0.72637162885	-0.02264139092	5.91471624035448	2.71828373917214e-07	5.07584072634771e-06	6.59181976442715
C20orf111	-0.664130595375	0.0306420143	-5.91402913189011	2.72503888047898e-07	5.08409054939449e-06	6.58940496715444
HLA-DOA	0.7534695531125	-0.11180896526	5.90980190549084	2.76696626172393e-07	5.15789066474227e-06	6.57454973275984
PGAP3	0.543893005925	-0.02305668026	5.90876219728092	2.77737632324644e-07	5.17286340204649e-06	6.57089629453351
PCMTD2	0.677520910375	-0.0051689337	5.90750110061314	2.79005525798024e-07	5.19203268452541e-06	6.56646506840262
COQ2	-0.67710199605	0.01809900316	-5.90691343384389	2.79598322077875e-07	5.19610166152327e-06	6.56440018851013
CORO1A	-1.366208567075	0.16132953234	-5.9068108831771	2.79701896002747e-07	5.19610166152327e-06	6.56403986075638
ROM1	0.576559981875	0.0627905465	5.90534480745346	2.81186774079084e-07	5.21922959327338e-06	6.5588886948399
MYO1H	1.486442293475	0.10580493678	5.90204384538068	2.84558794979137e-07	5.27731630518001e-06	6.54729133983276
PLCB4	0.961890579625	-0.0996363882	5.8999228825264	2.86746578770056e-07	5.31336037015656e-06	6.53984030747363
COL2A1	4.1885828275	-0.501782049	5.89887163992491	2.87837125143656e-07	5.32902878329795e-06	6.53614742238278
C16orf45	0.76512169815	-0.06873617198	5.8984027487268	2.88324874778245e-07	5.33351983497103e-06	6.53450030305453
LOC147670	0.9777982245	-0.0625429144	5.89660386940468	2.90203731654408e-07	5.36371451011894e-06	6.528181420449
EDARADD	-1.15242641125	-0.070733031	-5.89612562479878	2.90705281816333e-07	5.36842334518889e-06	6.52650155872109
PSMD8	-0.835141092275	0.12613914618	-5.89302997019325	2.93972679561146e-07	5.42415748191108e-06	6.51562847639772
ZNF442	0.473478398975	-0.04440262782	5.89087343332049	2.96270388053526e-07	5.46192035738678e-06	6.50805452031346
DCAF12	-0.77338407845	0.09255610324	-5.88993950814504	2.97270976554492e-07	5.4757263539089e-06	6.50477464179972
SNHG6	-0.689123484175	0.01574317766	-5.88926194746283	2.97999001384271e-07	5.48267610670037e-06	6.50239515492375
SALL1	1.31779742005	0.31339588194	5.88911945462629	2.9815233217921e-07	5.48267610670037e-06	6.50189474861908
OPHN1	0.761376175775	0.04294689262	5.88877749316391	2.98520622848852e-07	5.48481218703879e-06	6.50069385723457
THAP2	1.076952930925	-0.17206808226	5.88825899697169	2.9907990255546e-07	5.49045080184934e-06	6.49887303943979
JAG2	0.9032392798	0.07871916784	5.88664201841901	3.00830760092022e-07	5.51793621841641e-06	6.4931948333268
CS	-0.60655223745	0.04780616604	-5.88575213151513	3.01798664633541e-07	5.52892298310309e-06	6.49007001173533
PTDSS1	-0.72708105965	0.03637485728	-5.88562420786826	3.01938057549254e-07	5.52892298310309e-06	6.48962081711676
DBP	1.30581185745	-0.00597205003999999	5.88466754819114	3.02982517639516e-07	5.543382412725e-06	6.48626163121658
RFESD	-1.561576151575	0.21253890374	-5.88356634036594	3.04189235278794e-07	5.56078371786124e-06	6.48239500408216
FRMD3	0.74196550170625	0.00623458949	5.88332077722404	3.044589766971e-07	5.56104162810135e-06	6.4815327856513
C9orf129	1.4323821423	0.06347216784	5.88256613317698	3.05289411009891e-07	5.57153175093052e-06	6.47888312859151
HCG11	0.57388737155	-0.00369918816	5.8815999768035	3.0635588454998e-07	5.58630839270769e-06	6.4754909120242
IRAK1BP1	0.594767520625	0.0020138841	5.87855061526436	3.0974619111563e-07	5.64339919726082e-06	6.46478512773704
B3GALT2	1.93984705355	0.02972980284	5.87663575015084	3.11894172638389e-07	5.67777893855691e-06	6.45806287514096
LIMS2	1.127522468275	0.04850940762	5.87588480999141	3.1274056474217e-07	5.68842662658961e-06	6.45542676075949
AHCYL2	0.547652705325	-0.04751625974	5.87480637203403	3.1396007431831e-07	5.70583747428615e-06	6.45164109813237
SEC14L1	-0.8019624629375	0.03498689505	-5.8726485676975	3.16414338351673e-07	5.74564066486e-06	6.44406689008772
ZSWIM5	0.7240063582	-0.11503009844	5.87215777713399	3.16975212446162e-07	5.75102483032011e-06	6.44234421373874
ZNF599	0.763481532933333	-0.0600541224866667	5.86883996711794	3.2079277907679e-07	5.81543843003041e-06	6.43069937387393
AKNAD1	0.757651734575	-0.04443694184	5.86312925247205	3.27470908636524e-07	5.93155882304658e-06	6.4106587216702
ARMCX4	0.9202128983	-0.04071037036	5.86263172978301	3.28059209229985e-07	5.93286524953413e-06	6.40891292984801
RPL35	-0.6341454833375	-0.00443524472	-5.8626069948564	3.28088484655215e-07	5.93286524953413e-06	6.40882613645567
MGC3771	0.656045733275	-0.09123583538	5.86159311069901	3.29290718794692e-07	5.94965971483367e-06	6.40526853448936
C5orf42	0.64477798626875	0.024913802565	5.8584274407056	3.33072700113992e-07	6.01299877035666e-06	6.39416128885335
DCAF11	-0.870308519475	0.10643224852	-5.85441187788185	3.37932146038412e-07	6.095668246202e-06	6.38007364316065
DUSP16	-0.796302877225	-0.00558038478	-5.8503702555329	3.42894203035466e-07	6.18005011833763e-06	6.36589636647805
EIF4A3	-0.87518696455	0.00807100396	-5.84984378457141	3.43545874535001e-07	6.18666966443247e-06	6.36404973482056
LOC284998	0.9811641122	-0.06555680524	5.84865007810412	3.45028015769437e-07	6.20822122005652e-06	6.35986284418543
TRANK1	1.0252645104	-0.06575182908	5.84827242919615	3.4549823643116e-07	6.21154432671359e-06	6.35853828450792
ZNF532	0.675701628933333	-0.0119026133533333	5.84804104726798	3.45786650473961e-07	6.21159603171805e-06	6.3577267470796
LOC100505719	0.62363064315	-0.03158597908	5.84560955617709	3.48831958856871e-07	6.26113072027424e-06	6.34919901568756
NRXN3	1.1722466218875	-0.09946113699	5.84523566517822	3.49302592809664e-07	6.26232970251259e-06	6.34788776251854
AHRR	1.323505098975	-0.12014865582	5.84509922023504	3.49474499349558e-07	6.26232970251259e-06	6.34740924761019
SLCO4A1	-2.01951628335	0.48994024632	-5.84280271562253	3.52380494053183e-07	6.30920598159089e-06	6.33935567483901
SLC22A16	-2.6856416535	0.3332725612	-5.84084246423514	3.54879963767067e-07	6.34873250969472e-06	6.33248176772312
CD38	-1.8957292795	-0.0296242356	-5.8385444433479	3.57832534339349e-07	6.39629330486294e-06	6.32442396917535
SOX13	0.92053759025	0.0563049922	5.83718577606121	3.59589651524313e-07	6.42242469561569e-06	6.31966020552144
LOC100509860	1.76406994035	-0.07953956772	5.83549044228092	3.6179418438268e-07	6.45649769242068e-06	6.31371631099793
ITGB4	1.003937339575	-0.06436340334	5.83415754284068	3.63536841164698e-07	6.47857016259494e-06	6.30904334952442
SMCR5	1.049307795825	-0.12405392734	5.83408902220776	3.63626651122939e-07	6.47857016259494e-06	6.30880313104037
TMEM154	-1.619952851025	0.17130022743	-5.83030555427192	3.6861997525608e-07	6.5621595267764e-06	6.29553993341407
ATP6V1B1	1.05146680165	-0.06885581468	5.8293216394624	3.69929634993689e-07	6.58008935376347e-06	6.29209101943217
TNAP	0.65390071455	0.04732897964	5.82856948392602	3.70933921028837e-07	6.59256251475598e-06	6.28945456441857
TFCP2	0.6682322807625	-0.05441275629	5.82709550881533	3.72909843363859e-07	6.62226998574481e-06	6.28428817363906
SGK223	0.857865214825	-0.00849170664	5.82358605103079	3.77656564135141e-07	6.70109371630984e-06	6.2719882584458
LNX1	1.08451187955	-0.01928061076	5.82268478519311	3.78885220203636e-07	6.71741571337399e-06	6.26882973610223
TMEM42	0.77411260565	-0.11008499148	5.82059156313028	3.81754147934051e-07	6.76276851315746e-06	6.26149431216295
SEMA6D	1.08892869695	0.03554859056	5.81979692008523	3.82848907272183e-07	6.77304113782852e-06	6.25870971999885
RPS19	-0.645112097575	-0.02871212991	-5.81971878131694	3.82956725178316e-07	6.77304113782852e-06	6.25843590962524
SLC16A2	0.6813405375	-0.080518087	5.81935694861549	3.83456384397139e-07	6.77636895708802e-06	6.25716800076113
EIF4EBP1	-1.131092422475	0.05015936672	-5.81872585330067	3.84329420718177e-07	6.78628426810326e-06	6.25495659645667
CEACAM6	-2.58874977255	0.33145631426	-5.81709127900027	3.86599819959117e-07	6.82083737501267e-06	6.249229139849
BTN3A2	1.00238832395	-0.05644078854	5.81680800399554	3.8699463593594e-07	6.82227010547037e-06	6.24823659121675
ZEB1-AS1	0.6193424816	-0.07405216172	5.81647590365391	3.87458012122181e-07	6.82490817466066e-06	6.24707297840474
CEBPE	-3.61392175075	0.9073025924	-5.81608406481866	3.88005449063766e-07	6.82803497657715e-06	6.24570007017361
GLI2	0.94782485788125	-0.043001911695	5.81589971143589	3.88263274157669e-07	6.82803497657715e-06	6.24505414672525
DYRK2	0.71564947055	-0.04167767406	5.81470529921116	3.89937829010149e-07	6.85194469490047e-06	6.24086934987148
LOC145694	1.304657546475	-0.01000886382	5.81379162273791	3.91223632292984e-07	6.86899023155898e-06	6.23766826205328
NOL7	-0.5415380761	0.02711843652	-5.81300182645675	3.92338491310054e-07	6.88300930641847e-06	6.23490126878747
DAB2	0.934709598125	-0.0743653875	5.81253402416603	3.93000317084202e-07	6.88675857158768e-06	6.23326239163522
SFXN3	0.69156159915	0.03433811232	5.81240337473177	3.93185351931227e-07	6.88675857158768e-06	6.23280468487839
DEPDC1	-1.238153299675	0.06354194226	-5.80950645267809	3.97310462513221e-07	6.9487332611985e-06	6.22265634532396
CCL28	0.70868256645	0.03724849716	5.80947008823816	3.97362516177758e-07	6.9487332611985e-06	6.22252896154669
GLIPR2	-1.1355713778625	-0.08347793079	-5.80894034796951	3.98121577729505e-07	6.95641510194991e-06	6.22067331115823
ALAS2	-3.53013095915	0.31458324298	-5.8084382326748	3.98842384065468e-07	6.96341671184606e-06	6.21891445941007
KLK4	0.9017410053	0.07986119224	5.80754599550654	4.00126422871308e-07	6.98023272104446e-06	6.21578912776845
PAEP	1.0406596679125	-0.02877337417	5.80406639283426	4.05173316882389e-07	7.06261244828484e-06	6.20360164291572
C1QTNF8	2.1267253555	-0.0235818936	5.80232729788479	4.07719367052529e-07	7.10130273087326e-06	6.1975109008881
RAB26	1.110976538225	-0.02498915342	5.80164195538971	4.08727070335644e-07	7.11315895046528e-06	6.19511075795648
HSPE1	-0.911043127175	-0.02626592574	-5.8007721867473	4.10009506961109e-07	7.12977363263946e-06	6.1920648135481
ZNF787	-0.591928824175	0.04809218396	-5.80008337236226	4.11027967156437e-07	7.14177507789228e-06	6.18965263648399
FAM171A1	0.6116088400625	0.0218160926	5.79949691604071	4.11897062284755e-07	7.14350767063628e-06	6.18759895335915
MAB21L1	1.069655007325	-0.07103008164	5.7994743809777	4.11930494335088e-07	7.14350767063628e-06	6.18752003970799
RRP12	-0.967618106475	0.02050279642	-5.79935152020579	4.12112812661972e-07	7.14350767063628e-06	6.18708980489456
ZNF70	0.477579770925	-0.01383738586	5.79906057871418	4.12544872535371e-07	7.1453034690561e-06	6.18607099071938
ZNF251	0.67630400975	-0.0567950542	5.79834312436724	4.13612243273461e-07	7.1580912809633e-06	6.18355866297244
AGTPBP1	-0.77132085865	0.06478740608	-5.79780081310478	4.14420868565117e-07	7.16638439965466e-06	6.1816596779915
LOC100192378	1.114383821375	-0.1467950709	5.79715958404039	4.15379011869595e-07	7.17724783495724e-06	6.1794143616681
C1orf135	-1.5129600853	0.10117363796	-5.79615991015184	4.16877140922666e-07	7.19741692351721e-06	6.17591401715959
SEC16B	0.733770320225	-0.09075554712	5.79530613392817	4.18160869631306e-07	7.21385531955545e-06	6.17292462388716
DAGLA	1.125425373175	-0.10825249646	5.79481761711425	4.18897161943625e-07	7.22083111008051e-06	6.17121418025162
SMOC1	0.990025967325	-0.00656571314000001	5.79229098334841	4.22725887329048e-07	7.2810601369407e-06	6.16236812541445
NOP56	-0.6961985708875	-0.01844481401	-5.79094853986349	4.24774260666801e-07	7.30908052239017e-06	6.1576683709189
PLA2G10	1.07032942905	-0.03518466906	5.79078486412436	4.25024678717641e-07	7.30908052239017e-06	6.15709537373233
ALOX15B	-1.595162552275	0.09887395718	-5.78692079316058	4.30979309810971e-07	7.40562709765235e-06	6.14356892316122
THOC3	-0.6232062970375	-0.01489532993	-5.7823955020336	4.38058212486549e-07	7.52132466806029e-06	6.12773006708982
SPAG8	0.599174567575	-0.01612352394	5.77724042583577	4.46262948062457e-07	7.65615470989802e-06	6.10968987676696
PODNL1	1.191217593925	0.02376575514	5.77641301923213	4.47593961021706e-07	7.67293855639574e-06	6.10679466185616
MRI1	0.834997557325	-0.01370661624	5.77453946675557	4.50622438655349e-07	7.7187720712665e-06	6.1002391338736
HIST1H2AE	-1.4790127419	0.14636934348	-5.77161142103261	4.55396201551367e-07	7.79440516801609e-06	6.08999479289467
GFI1	-1.304468454425	0.03350547256	-5.76992582740548	4.58167043962681e-07	7.83566499556931e-06	6.08409787980126
ZNF345	0.6535032840875	-0.04783936473	5.76903279821381	4.59641810860527e-07	7.85471166807534e-06	6.0809738276055
TMEM97	-0.75659833245	-0.12935884396	-5.76375498802256	4.68454361527693e-07	7.99902368969657e-06	6.06251261295072
LIPC	1.503640414925	-0.08015165696	5.76209477316743	4.71260987194528e-07	8.04063648269e-06	6.05670605447993
KCNJ12	1.177147851925	-0.21294041546	5.75745117000363	4.79199980507982e-07	8.16968368022778e-06	6.04046694627655
NYNRIN	0.5707528791875	-0.0202192972	5.75670106438214	4.80494796248258e-07	8.18534361596289e-06	6.03784400350526
CRELD1	0.76109538315	0.02488856687	5.75487876633884	4.83654882914284e-07	8.23272951714972e-06	6.03147214162189
CNIH4	-0.655929671775	0.00220066058	-5.75237095225395	4.88037473170273e-07	8.30083439511033e-06	6.02270396106469
HPRT1	-1.1098601391	0.01516984872	-5.75069665687956	4.90985335126104e-07	8.34444920338536e-06	6.01685047642732
FAR2	-1.28807901485	0.08298539952	-5.75013986297824	4.91969567227033e-07	8.35464946561817e-06	6.01490395174931
DSG2	0.809568204375	-0.0602544525	5.74843423964336	4.9499675620654e-07	8.39950033893687e-06	6.00894141112359
WDR4	-0.844708290425	0.07159946436	-5.74371292515487	5.03472980986495e-07	8.53667282024957e-06	5.99243844106636
C14orf64	1.547460081075	0.10434990986	5.74285768979904	5.05023723628033e-07	8.55629757305626e-06	5.98944932918804
C3orf67	1.32540121985	-0.14243014412	5.7405844633479	5.0916868820209e-07	8.61980983902589e-06	5.98150467075952
PLCXD1	-0.7227400885	0.03576135745	-5.74014674429837	5.09970683788344e-07	8.62667360430143e-06	5.97997496761732
ENC1	0.8585528667	-0.02241220384	5.73977954814187	5.10644432588756e-07	8.63046426204574e-06	5.97869174013991
PHC2	-1.160400249325	0.08654362699	-5.73959236176712	5.10988230647923e-07	8.63046426204574e-06	5.97803759292898
ERO1L	-1.12429195275	-0.0127906246	-5.73801037443673	5.13902990810933e-07	8.67296017230491e-06	5.97250930508678
C9orf123	0.92221367695	-0.09542341444	5.73742405858454	5.14987442158818e-07	8.6845246641263e-06	5.97046049084872
BLZF1	0.4482546182	-0.0222090475066667	5.73497915529053	5.19534061781698e-07	8.7544105189768e-06	5.96191751356214
ZFAND5	-1.38083031486667	0.188798156006667	-5.73388644327127	5.21578955493271e-07	8.78206547817386e-06	5.95809960115306
RTP4	1.4424808082	-0.11099675844	5.73328063717719	5.22716094516946e-07	8.78788091121604e-06	5.95598299165815
SIGIRR	0.6344816450125	0.02846618061	5.73322381122186	5.22822886739886e-07	8.78788091121604e-06	5.95578445133733
EBF3	1.1245040771875	-0.05900119315	5.73305713668828	5.23136240692506e-07	8.78788091121604e-06	5.95520212089819
NARF	-0.8969358999	0.02657550788	-5.73280746773376	5.23605975589416e-07	8.78898487112049e-06	5.95432982955548
PRDM6	0.6990990194	-0.02515172148	5.73195174209783	5.25219140610779e-07	8.80926536996675e-06	5.95134016130364
HS3ST1	1.073140328	-0.2059293166	5.73142090535127	5.26222320017763e-07	8.81929148664593e-06	5.94948561069742
TESC	-1.828813546425	0.23726045906	-5.72999199861249	5.289321316448e-07	8.85710310854781e-06	5.94449370479207
KIF6	0.961743792933333	-0.09777340732	5.72961895985514	5.29641846202731e-07	8.85710310854781e-06	5.9431905305982
AKR7L	0.5313638778625	-0.05057718661	5.72958847926993	5.29699877917657e-07	8.85710310854781e-06	5.9430840504415
TSPAN11	1.0313889737625	0.03826659046	5.72862783574271	5.31532073471888e-07	8.88091300023614e-06	5.93972822055168
CLEC18B	1.5968799334	0.01974041972	5.72425164107374	5.39958461469685e-07	9.01477848872718e-06	5.9244422592955
SLC44A5	0.984834845525	-0.00942454337999999	5.72345125352031	5.41513881149615e-07	9.03381362770608e-06	5.92164678143852
ZG16B	-1.230671099675	0.17318216526	-5.72237082474111	5.43620564056015e-07	9.05641331686763e-06	5.91787334388076
PURA	0.57590527675	-0.0287157456	5.72232955518133	5.43701194806892e-07	9.05641331686763e-06	5.91772921132624
RPS16	-0.598910857075	0.000166282440000001	-5.71888896778238	5.50465149858392e-07	9.16206493498045e-06	5.90571383001124
MINPP1	-0.826099045375	0.0394911485	-5.71853195413916	5.51171774815137e-07	9.16681253006765e-06	5.90446713569532
LOC286161	0.76498453025	-0.0681020348	5.71586979516812	5.56469335027322e-07	9.24784867393763e-06	5.8951713647867
GOLIM4	0.7078974744	0.00463212952	5.71420509924586	5.59807621822672e-07	9.29622519475604e-06	5.88935900799497
UBE2S	-1.135906816675	0.06101426836	-5.7103405393704	5.67634151595373e-07	9.41900330572521e-06	5.87586708898595
CNTNAP2	2.54087188375	-0.291772193	5.70902200732654	5.70329198773043e-07	9.4565102058756e-06	5.87126427580087
ZNF366	0.83902265175	-0.0351722646	5.70562440732231	5.77332423420131e-07	9.565338567465e-06	5.85940474594747
MAPK1IP1L	-0.5566066272875	0.00756589337	-5.70521375426001	5.78184627691033e-07	9.57216772510711e-06	5.85797143635037
HHIPL1	1.2325603442375	0.01401887589	5.70413407218213	5.80431184307459e-07	9.59524559065973e-06	5.85420310601912
GTPBP2	-0.5618621299875	0.02993553671	-5.70411988980226	5.80460751921863e-07	9.59524559065973e-06	5.8541536073558
PSMA7	-0.808052466675	-0.02522243494	-5.70310048016683	5.82589947097496e-07	9.62312961971065e-06	5.85059578016535
TUBGCP4	-0.592804165475	0.00452234192	-5.70214303223936	5.8459677734435e-07	9.64895166490818e-06	5.84725432602207
BGN	1.32693428	-0.08946606	5.70041705025713	5.88231801337041e-07	9.70158802599392e-06	5.84123101676284
PTN	1.59117552015	0.02661521612	5.69906125579263	5.91102896623497e-07	9.74155485844511e-06	5.83649985161919
JAM2	0.640922662683333	-0.00964352312	5.69698104992677	5.95535076199387e-07	9.80716884757114e-06	5.82924124878278
APEX2	-0.4496105136	0.02432123022	-5.696184495175	5.97240962179224e-07	9.82782140033799e-06	5.82646192422209
QSER1	0.544982936	-0.0277697372	5.69402697135326	6.01885844316825e-07	9.89676844842647e-06	5.81893434235294
HSPA4L	-1.249722640425	-0.02580707234	-5.69342292755405	6.03192681320549e-07	9.90618254900179e-06	5.81682694662681
ARRB2	-0.66685254705	0.05244783336	-5.69334147295604	6.03369121882292e-07	9.90618254900179e-06	5.8165427703974
LDHB	-0.856377163425	0.02791411366	-5.69274588226508	6.04660799639606e-07	9.91990274159879e-06	5.81446491850519
HIST1H2AH	-1.4154920369	0.18513223578	-5.69080829873532	6.08881899561374e-07	9.98162535271902e-06	5.80770554118161
SNRPG	-0.89877986115	-0.0284831292533333	-5.69041297353912	6.09746712409496e-07	9.98827558867182e-06	5.80632648513266
MAPRE1	-0.621719489575	-0.02197562316	-5.68802808956743	6.14989774962542e-07	1.0066582065113e-05	5.79800746457405
BOP1	-0.987934183575	0.12697280924	-5.68731166508885	6.16573515251642e-07	1.00849174817926e-05	5.79550855665137
EXOSC5	-0.834635331275	0.02386287498	-5.68495222709092	6.21817970536493e-07	1.01630564470705e-05	5.78727924587864
ZNF45	0.4689099363125	0.0238061584	5.68372072932943	6.24572830513503e-07	1.02004184346777e-05	5.78298428355196
LOC728392	0.878674139525	-0.08944291838	5.68268660137572	6.26895518140945e-07	1.02306714941021e-05	5.7793778197072
GCLC	-1.145544668575	0.11359899314	-5.68129123134108	6.3004314605659e-07	1.02672821642499e-05	5.77451176582505
CADM1	1.15963338135	-0.11713900927	5.68127368721778	6.30082821056984e-07	1.02672821642499e-05	5.77445058607795
OPA3	-0.4795090003875	0.02111313384	-5.67952866865504	6.34041477771059e-07	1.03240556193351e-05	5.76836557072179
SUV39H2	-0.80817115625	0.012118719	-5.67894863872021	6.3536275498396e-07	1.03378319909657e-05	5.76634304966172
ARHGAP22	0.99053853105	0.06132511084	5.67782893050086	6.37921115805241e-07	1.03711458498519e-05	5.76243883562844
CRYGS	1.019207905225	-0.11311420442	5.67763567080808	6.3836371669356e-07	1.03711458498519e-05	5.76176499173276
SNORA33	-1.108795224375	0.063645889	-5.67714459068971	6.39489752174503e-07	1.03756832598635e-05	5.76005275123303
ZNF683	1.41762071125	0.197972955	5.67709790088379	6.39596913279258e-07	1.03756832598635e-05	5.75988996034953
KDM2B	0.470899007158333	0.04584332926	5.67598824800082	6.42149002386465e-07	1.04093214589532e-05	5.75602107654039
GAR1	-0.55019752445	0.03375345244	-5.67003108835485	6.56023410664592e-07	1.062000149727e-05	5.73525378926785
LINC00340	0.8807320347	0.05172794576	5.66998912758454	6.56122184992683e-07	1.062000149727e-05	5.73510752621882
H2BFM	0.76499936385	0.00806329708	5.66637690911351	6.6468072387669e-07	1.07505312023892e-05	5.72251725693363
FAM178A	0.85482246121875	-0.107311104725	5.66575612776037	6.66162662441283e-07	1.07664952145228e-05	5.72035371814288
CDK2AP2	-0.723574218875	-0.0003630227	-5.66291436306748	6.72988485201263e-07	1.08687390549876e-05	5.71045029232766
SLC25A19	-0.4142188604875	0.03180348671	-5.66156071312122	6.76264237858843e-07	1.09033367064516e-05	5.70573325950162
METAP2	-0.60810981555	-0.07022469994	-5.66146364592619	6.76499741064662e-07	1.09033367064516e-05	5.70539502106802
CFP	-1.65745411935	0.04167882952	-5.66140816217748	6.76634391546829e-07	1.09033367064516e-05	5.70520168405598
OXTR	1.613424991	0.0087395551	5.65996862295487	6.80137231372926e-07	1.09516693791907e-05	5.70018565233211
GK	-0.72300921635	-0.018326344855	-5.65906056459352	6.82356053986444e-07	1.09792704130334e-05	5.69702169226667
RHAG	-3.93340577225	0.6776855992	-5.65397248641043	6.9492204766787e-07	1.11731960273221e-05	5.67929527457101
MRGPRF	0.928954210375	-0.0282070847	5.65238505631061	6.98889253358295e-07	1.12286830262602e-05	5.67376551845183
NHP2	-0.702129999875	0.0254094759	-5.65122310004707	7.01807362053639e-07	1.12672452797896e-05	5.669718100125
CD53	-0.97998256295	0.02975210164	-5.65005057018615	7.04764265522844e-07	1.1306373032584e-05	5.66563403532668
NR2E3	1.0990595232125	0.00448595807	5.64950134290838	7.06153558155552e-07	1.13203128254354e-05	5.66372107333268
LIN7B	0.46373198435	0.01640270218	5.64824144925459	7.09350772993164e-07	1.13582779002718e-05	5.65933300973358
ADA	-0.730888719975	0.01518087302	-5.64815682293964	7.09566041485213e-07	1.13582779002718e-05	5.65903827376544
PEX2	1.218165967075	-0.09813572744	5.64697516634723	7.12578656959935e-07	1.13974962358604e-05	5.65492290910693
DMGDH	1.0694665311875	0.03316457245	5.64665631319258	7.1339373766256e-07	1.13974962358604e-05	5.65381246906681
CNNM4	0.6612795306	-0.04772302542	5.64612170898265	7.14762414143587e-07	1.13974962358604e-05	5.65195068387502
NOC4L	-0.68247706965	0.08563465228	-5.64611523454113	7.14779005738972e-07	1.13974962358604e-05	5.65192813655414
BMP8B	0.7761356433625	0.05043245769	5.64601291271452	7.15041269366222e-07	1.13974962358604e-05	5.65157180030915
LARP4	-0.796348838025	0.09155228588	-5.64596675074775	7.15159619469955e-07	1.13974962358604e-05	5.6514110415054
SLC2A14	-1.75739552125	0.417678243	-5.64431332891577	7.19411488726258e-07	1.14568649529656e-05	5.64565319901686
SLIT3	1.5924587982125	-0.08021129743	5.643247294181	7.22166131405696e-07	1.14923204261884e-05	5.64194105781797
ADCY9	0.555467594575	-0.01074067034	5.64041564295942	7.29534003223093e-07	1.16004420120855e-05	5.63208144421669
CCDC121	0.835870962875	-0.0120545383666667	5.64022722465736	7.30026896871614e-07	1.16004420120855e-05	5.6314254233992
ESR1	0.649182494175	-0.00364982752666667	5.63945732178789	7.32044359059326e-07	1.16240094795449e-05	5.62874488310312
CCDC148	1.2032962916625	-0.09985691367	5.63693587626233	7.38690339117805e-07	1.17209844180662e-05	5.61996663144243
PIAS2	-0.4292024386	-0.00387191688	-5.63385702332559	7.46886647772198e-07	1.18360676162795e-05	5.60924897817438
PCDHGC3	1.1086507725	-0.023041383	5.63380295422914	7.47031389038878e-07	1.18360676162795e-05	5.60906077231141
IFT140	0.581470471175	-0.00782977506	5.63273317212128	7.4990088417377e-07	1.1872884886693e-05	5.60533711446879
ENPP1	1.0364211633875	-0.04057518944	5.63228591497829	7.51103805029989e-07	1.18832815815435e-05	5.60378036487827
THY1	2.381845694875	0.2324995949	5.63008089988213	7.5706231292211e-07	1.19688470605433e-05	5.59610586026038
HDAC9	0.680356525575	-0.06355452784	5.62945807611336	7.5875380708597e-07	1.19868775013422e-05	5.59393825725246
PCBP4	0.783299314675	-0.02112840326	5.62772694164066	7.63474998621615e-07	1.20477694629092e-05	5.58791369934688
LOC283070	0.65984687825	-0.066237088	5.62763892108933	7.63715826484865e-07	1.20477694629092e-05	5.58760738816669
PRMT1	-0.89217703205	0.05938840896	-5.62705503168403	7.65315278900306e-07	1.20642525921719e-05	5.58557548228411
HES5	1.421300053525	-0.00616675518000001	5.62600970750125	7.68187037304589e-07	1.21007536636669e-05	5.58193792377031
UBE2J1	-0.687469868875	0.0895874795	-5.6256462376421	7.69188076613484e-07	1.21071843622623e-05	5.58067314293072
C16orf61	-0.787054040875	0.0385945503	-5.6254575065533	7.69708374230432e-07	1.21071843622623e-05	5.58001641487614
LOC729313	-0.770509411175	-0.01403421394	-5.62109675935539	7.81827757455737e-07	1.22889313841706e-05	5.56484368140811
NOD2	-0.78619832085	0.05276731232	-5.61867163002896	7.88649287234512e-07	1.23872033173282e-05	5.55640685305617
SRGAP1	0.9926065891	0.08067003358	5.61786520424841	7.90930682643404e-07	1.24140736437407e-05	5.55360154385875
ZBTB20	0.686179257625	-0.02689945705	5.61580871068262	7.9677818685641e-07	1.24968368254321e-05	5.5464480392717
LOC286052	0.6751406405	-0.0511868292	5.61538918113493	7.97976341274895e-07	1.25066119078488e-05	5.5449887796552
AGTRAP	-0.940282467175	-0.00437259573999999	-5.61352020399941	8.03335768198039e-07	1.25815452133766e-05	5.53848816976124
EVC	0.592061466825	-0.03402460954	5.6129330172636	8.05026919101582e-07	1.2591845528771e-05	5.5364459382094
FAM60A	-0.8179057904375	0.0814072582	-5.61281196374257	8.05376002468683e-07	1.2591845528771e-05	5.5360249208493
HIST1H2BC	-1.29821659835	0.24949263532	-5.61262715172858	8.05909236173394e-07	1.2591845528771e-05	5.53538215896807
PCDHGA12	0.7023542393	0.000504483439999999	5.61248876032765	8.0630876259897e-07	1.2591845528771e-05	5.53490084750684
ZNF260	0.62945696825	0.0394148343	5.61225824484768	8.06974680565259e-07	1.2593204591834e-05	5.53409914363955
GAS2	0.8955460773	-0.11304364516	5.61174706641967	8.08453328002987e-07	1.2605339932375e-05	5.53232135577589
SPATA17	0.80190286455	-0.14525564336	5.61158896000289	8.08911213827134e-07	1.2605339932375e-05	5.53177149710205
VSIG10L	0.6685550046125	-0.06851910651	5.61120171930119	8.10033772050895e-07	1.26137971919794e-05	5.53042477549988
FGF9	0.870887496575	-0.00154780898999999	5.61066249731015	8.11599474606481e-07	1.26291380333257e-05	5.52854953773197
DUS3L	-0.6287062713	-0.02282403844	-5.61035697298093	8.12487935277474e-07	1.26339260500544e-05	5.52748704205326
LILRA2	-1.093208551	-0.0084911263	-5.60931917340574	8.15513043974233e-07	1.26682339347409e-05	5.5238780732246
LRRC66	1.08787550725	-0.0425599472	5.60920074701544	8.15858956631975e-07	1.26682339347409e-05	5.52346625265704
RAPGEF4	0.99958872855	-0.00479354875999999	5.60715144479618	8.21867853880948e-07	1.27524345886777e-05	5.5163402399324
RGS2	-1.329306866575	0.13238409294	-5.60694459972617	8.22476788827736e-07	1.27527869309755e-05	5.51562101288457
SCUBE2	0.91775790405	-0.02043039276	5.60473501924591	8.29009566792876e-07	1.28449245840543e-05	5.50793839056591
G6PD	-0.899191703725	0.03426058902	-5.60396986923787	8.31283746904301e-07	1.2869578025486e-05	5.50527815467606
SLC26A10	1.28904547805	0.01450726544	5.60380187442149	8.31783888196806e-07	1.2869578025486e-05	5.50469408958743
FCN2	-1.7799582472	0.13570356224	-5.60345482392327	8.32818044523325e-07	1.2876420568984e-05	5.50348751683426
NOTCH2	0.479705047175	-0.01120885826	5.6008303090738	8.40680036280003e-07	1.29887453900818e-05	5.49436354902705
RAB44	-2.64794667185	0.39951601802	-5.59926422799616	8.45406364422282e-07	1.30493516373844e-05	5.48891962510577
HDX	0.59814966095	-0.01399240594	5.5991333885896	8.45802418346601e-07	1.30493516373844e-05	5.48846482411047
RHOH	-0.934380942675	-0.02015666114	-5.59767059898557	8.50242850007829e-07	1.31085634011838e-05	5.48338029616427
GRAMD1C	0.904866791875	-0.00699730610000001	5.59706552046021	8.52086365792009e-07	1.31276818707078e-05	5.48127718491124
MGAT3	-1.23209949415	0.11465875208	-5.59195959274285	8.67801296944869e-07	1.33603322107139e-05	5.46353224186078
HCN3	0.678814080325	-0.02296107474	5.58977313034483	8.74618224750392e-07	1.34557601564498e-05	5.45593462761702
DST	0.606207498391667	-0.112526474286667	5.58906245144425	8.76845372864599e-07	1.34804906298915e-05	5.45346527636012
NEDD4L	0.520080816566667	-0.00124568341333333	5.58740501825444	8.82061340242611e-07	1.35511033867498e-05	5.44770657733473
RBM8A	-0.5037931859375	0.003443094	-5.58673401232567	8.84181734911115e-07	1.35740927743517e-05	5.44537530000107
DFNB59	0.849272213425	-0.08219326186	5.58425339848442	8.92064456917617e-07	1.36796313239808e-05	5.43675745662143
STARD5	-0.569678346325	0.00676180894	-5.5841752522225	8.92313912325494e-07	1.36796313239808e-05	5.43648598479455
STK36	0.67729340705	-0.05498557936	5.58187520138922	8.99687066804502e-07	1.37829524304684e-05	5.42849624388261
PZP	1.0653906488	-0.10583700296	5.58020460535174	9.05080209901521e-07	1.38558162464445e-05	5.422693530633
RNF5	-0.731715422125	-0.0717475687	-5.57939704975973	9.07698688868023e-07	1.38861302936955e-05	5.41988867934273
PTPN21	0.8185085117	0.13385219476	5.57724558383734	9.14711441253634e-07	1.39757218131329e-05	5.41241653459354
C11orf52	0.885503339975	-0.00238157112	5.57720631657549	9.14839931134565e-07	1.39757218131329e-05	5.41228016369371
ATP1A1OS	0.9108624007625	0.09843806286	5.57607735294091	9.18541767553914e-07	1.40185271113699e-05	5.40835949165378
S100A2	0.8808415458	0.07921209604	5.57595898340515	9.18930755760479e-07	1.40185271113699e-05	5.40794842782357
EIF3B	-0.5478981574	0.05376625878	-5.5742934715114	9.24421320786939e-07	1.40899670174607e-05	5.40216479164022
CSF2RA	-1.044225771925	0.13188612946	-5.57414597764456	9.24909115607885e-07	1.40899670174607e-05	5.40165262554656
PCDHGA3	0.996856546325	-0.11657134894	5.57389117314255	9.25752411073008e-07	1.4092944681933e-05	5.40076783530183
TRPC3	0.582675488225	-0.05954872992	5.57244818211493	9.30542489341643e-07	1.41559589602364e-05	5.39575733012117
DPY19L4	0.6188774968	-0.04428863586	5.57088120282977	9.35771954995997e-07	1.42255647162704e-05	5.39031664101567
PIWIL4	-1.0162263202	0.06449392354	-5.5697115856249	9.3969426732052e-07	1.42752158458733e-05	5.38625585959313
UBQLNL	1.2053775415	-0.0931604128	5.56899907264404	9.42091655781009e-07	1.43004497407547e-05	5.38378219063477
DKFZp686M1136	1.11103843185	-0.12218166252	5.56882743153681	9.42670080364176e-07	1.43004497407547e-05	5.38318630614257
PCDHGB4	0.99527418885	-0.05829924692	5.56774750605195	9.4631746788992e-07	1.43457771404023e-05	5.3794372391369
GNG5	-0.733987128475	0.00953682022	-5.56709251755838	9.485364596649e-07	1.43694026069291e-05	5.37716346500168
AMT	1.04259676555	-0.04304680506	5.56660197180675	9.50201720749299e-07	1.4384612549186e-05	5.37546059005404
ZNF519	0.848668413525	-0.06255624538	5.56081216132785	9.70076548137345e-07	1.46752748457439e-05	5.35536455543087
BMS1P1	0.92484296695	-0.07777132144	5.56004532073599	9.72739585106615e-07	1.4705334909249e-05	5.35270327125312
ANGPTL5	1.4486099044	-0.06422399048	5.55916844582092	9.75793615028452e-07	1.47411988257016e-05	5.34966022353322
SHISA2	1.3956502185	-0.1237153402	5.55897541099426	9.76467201794428e-07	1.47411988257016e-05	5.34899034356634
ABCB1	1.0984573766625	0.17252603333	5.55780417617808	9.80564058569192e-07	1.47927812275411e-05	5.34492597771385
MTX1	-0.4553806952	-0.01886827516	-5.55722704947856	9.82589042382712e-07	1.4813057538457e-05	5.34292333277382
C20orf24	-0.961089714625	0.0134318551	-5.55403975675974	9.93847210876656e-07	1.49724045882346e-05	5.33186422277679
SYCP2	0.89642019205	-0.06195922536	5.55347323046378	9.95861623707709e-07	1.49923693855623e-05	5.329898674176
HPR	-2.913920475	0.291607894	-5.55009795794381	1.00794723830588e-06	1.5163820347238e-05	5.3181892311637
ADSL	-0.855652976075	-0.02688813286	-5.54864159122927	1.01320669639485e-06	1.52324108316334e-05	5.31313734513026
TMEM182	0.7995797844	-0.09223700588	5.54837736867047	1.01416380588193e-06	1.52362703267649e-05	5.31222083601362
ABCB10	-1.3718933208125	0.19878634295	-5.54787674070143	1.01597971661644e-06	1.52530177745162e-05	5.31048433544698
SLC6A8	-0.997641850091667	0.148521982926667	-5.54534697152665	1.02520521318677e-06	1.53809063501139e-05	5.30171003185133
BTG3	-0.911975004425	0.00285436976	-5.54512785057402	1.0260081900486e-06	1.53823447045605e-05	5.30095007280431
SNRNP70	-0.7759629702	0.07902315024	-5.54458437929132	1.02800244912465e-06	1.54016289795163e-05	5.29906522708527
MRPS15	-0.580513814275	0.01343471558	-5.54431249814701	1.02900155228132e-06	1.54059874523936e-05	5.29812231602764
ANKRD65	1.00463801805	-0.14624586096	5.54273529120706	1.03481643285237e-06	1.54823911143539e-05	5.29265262058097
MYOZ3	0.889752657225	0.03584754978	5.54011695154496	1.04454170091722e-06	1.56171547503458e-05	5.2835731310809
TMEM37	0.77139441155	-0.03442307876	5.53577031947147	1.06088651995066e-06	1.5850635546021e-05	5.26850277957996
CDC7	-1.10751292515	0.07841024988	-5.53270003648192	1.07258417004904e-06	1.60144104565866e-05	5.25785940033827
UBAP1	-0.66902944185	-0.01786553148	-5.53211426343781	1.07483040164447e-06	1.60369413973758e-05	5.25582893194065
ZNF155	0.4407794178	-0.00532991876	5.53086293439306	1.07964441514376e-06	1.60977276264821e-05	5.25149161531336
RBBP8	-0.821677670875	-0.0106612227	-5.52949887602074	1.08491642907463e-06	1.61652547932119e-05	5.24676382751119
STOML2	-0.95126953185	-0.05411712748	-5.52898580153157	1.08690602369965e-06	1.61838149483656e-05	5.24498559812882
C20orf108	-1.078472687875	0.19854763945	-5.52801932430243	1.09066363328975e-06	1.62286570988956e-05	5.24163605900024
ARMCX2	0.857500333425	-0.01444080326	5.52377382173213	1.10732280296693e-06	1.64652770032416e-05	5.22692400272557
ALDOA	-0.697491912025	-0.01066791462	-5.52311836733282	1.10991712593779e-06	1.64864719056139e-05	5.22465288083982
SATB2	1.1598863527	0.18700132256	5.52303086461495	1.11026392119722e-06	1.64864719056139e-05	5.2243496925164
GPR20	1.241295927125	-0.0239062893	5.52188109170138	1.11483073641796e-06	1.65429930696019e-05	5.22036594975899
FLJ46906	1.1182827372	-0.10574506424	5.52137246955815	1.1168568741947e-06	1.65617617186309e-05	5.21860373527628
LYPLA2	-0.43903081718125	-0.063462011845	-5.52006964819632	1.12206341012666e-06	1.66262645881363e-05	5.21409005079699
LOC100132495	1.26323675875	-0.068850434	5.51989996178398	1.12274330308814e-06	1.66262645881363e-05	5.21350218333497
C16orf5	0.3795559770625	-0.01515876755	5.51971134158985	1.12349953776594e-06	1.66262645881363e-05	5.21284872614362
ZNF132	0.624630498675	0.04340080194	5.51857521692181	1.12806527697772e-06	1.6672165089932e-05	5.20891284148407
ZNF672	-0.4201704985875	0.01074709018	-5.51855815115581	1.12813399891422e-06	1.6672165089932e-05	5.20885372192261
SPCS3	-0.907693780425	-0.05183967634	-5.51821529106325	1.12951553652502e-06	1.66812498177633e-05	5.2076659886182
POLR3C	-0.4508538833875	0.01771931679	-5.51751760636891	1.13233199515793e-06	1.67114994726361e-05	5.20524912970611
HNRNPC	-0.5916592316	0.02466748552	-5.51709065699999	1.134058959247e-06	1.6725639728447e-05	5.20377016509869
ADIPOR2	-1.03185742065	0.02922798148	-5.51673653174001	1.13549333538093e-06	1.67354485215966e-05	5.20254348624531
SLC22A15	-1.1720367834375	0.0611007054	-5.51390404984996	1.14703104592488e-06	1.68940510311779e-05	5.1927325431603
MYH6	1.115124583875	0.0678381448	5.51318943585788	1.14996020708094e-06	1.69257336568598e-05	5.19025750842861
LOC283911	0.65424355635	-0.07033559692	5.51224024002112	1.15386235627681e-06	1.69716847183541e-05	5.18697012988501
SLC8A3	2.4070208179	-0.07779684368	5.51173066338906	1.15596263195018e-06	1.69910885780028e-05	5.18520535443336
LINC00094	0.41215444405	-0.05302304276	5.51116282750092	1.15830748706025e-06	1.70140587937264e-05	5.18323886107522
DYNLRB2	0.6479126878375	-0.01787018273	5.51073468064009	1.16007861444358e-06	1.70285763688297e-05	5.18175616245954
FKBP4	-0.6288259765625	0.06310263545	-5.50999685894027	1.16313707425837e-06	1.70562101499431e-05	5.17920110670715
FAM82A2	-0.4838896130375	0.02759425602	-5.50990238335741	1.16352927565117e-06	1.70562101499431e-05	5.17887394643027
MCART6	0.71126374645	-0.12418791684	5.50901404631344	1.16722348270883e-06	1.70988415103353e-05	5.17579778343285
UBE2K	-0.421885035025	-0.00272323632	-5.50715152272495	1.17500663321129e-06	1.72012747637135e-05	5.16934856665645
BMPR1A	0.571782529541667	-0.00202904503333333	5.5061529272389	1.17920071306648e-06	1.72429474755774e-05	5.16589102575885
NCKAP5	1.3262898661	0.01540508958	5.50609640855395	1.17943853285185e-06	1.72429474755774e-05	5.16569533981201
GATA1	-2.7105168676	0.45173376762	-5.5059016581739	1.18025836874012e-06	1.72433448983026e-05	5.16502105482793
MYL3	0.864528708475	-0.08999458422	5.50563864156477	1.18136647854989e-06	1.72479505868283e-05	5.16411042064565
WDR26	-0.5446305965625	-0.01441293675	-5.50543223111769	1.18223682314551e-06	1.7249081053459e-05	5.16339577963562
C6orf195	1.137533161775	-0.07331144358	5.50523381936606	1.18307403882973e-06	1.72497269709799e-05	5.16270883812901
DAP3	-0.550450137725	-0.04098152138	-5.50488681086656	1.18453968216881e-06	1.72595286308777e-05	5.16150743922079
LOC283143	0.775020796475	-0.15309789682	5.50349191972316	1.19044936922317e-06	1.73340264913526e-05	5.15667828948061
FOXK2	-0.450527501916667	0.0107733434666667	-5.4994622295691	1.20768621769853e-06	1.75732481470327e-05	5.14272907637273
TTPAL	-0.5032840905125	-0.03037600061	-5.49838101272974	1.21235295709379e-06	1.7629362452285e-05	5.13898675152543
RPS3	-0.779644758875	-0.0356942365	-5.49669580840152	1.21966222966286e-06	1.77223531698137e-05	5.13315425525629
ZNF14	0.535970069675	0.00744784474	5.49653150981154	1.22037717423834e-06	1.77223531698137e-05	5.13258564089873
TMEM200B	1.1329335105	0.0653590764	5.49626318919979	1.22154566198269e-06	1.77274878791003e-05	5.13165702989282
ANKHD1	-0.6499038943	0.01993379656	-5.49606366755021	1.22241526034971e-06	1.77282810490984e-05	5.13096652735096
C17orf80	0.43488270045	0.06683347126	5.49432446960225	1.23002139874542e-06	1.78267058682931e-05	5.1249477890723
ROR1	0.788172007091666	0.0290985862066667	5.49329236575236	1.23455728347569e-06	1.78805320537484e-05	5.12137627036176
ATG3	-0.758763190675	-0.04145593754	-5.49217903969559	1.23946868134728e-06	1.79397216859805e-05	5.11752387326926
MAP3K12	0.84580257075	0.0964581256	5.49086764402753	1.24527866107268e-06	1.80118297825632e-05	5.1129863504819
NHSL1	0.86369340225	-0.000505314199999999	5.4905854271864	1.24653250803714e-06	1.80179855015548e-05	5.11200989493123
RPA3	-0.89172298545	-0.05087867936	-5.48434704388349	1.27456993738428e-06	1.84110188697593e-05	5.09042857771665
DKC1	-0.807202123975	0.03737085452	-5.48315344308281	1.28000506991664e-06	1.84772596489494e-05	5.08630007791471
DCLK2	0.7341867854125	0.02858700163	5.48211291280374	1.28476189224377e-06	1.85336274561478e-05	5.0827012094627
SCARA5	1.3440781453125	0.0750901226	5.48174061788106	1.28646809730778e-06	1.85459423385244e-05	5.0814135990128
NBPF1	1.08891176055	0.12050046804	5.48145940363345	1.28775837130626e-06	1.85522487479447e-05	5.08044101241569
FDFT1	-0.6231328813	0.03191448396	-5.48124921043167	1.28872362094753e-06	1.85538674057528e-05	5.07971406198577
SNRPF	-0.77699420985	-0.02815664288	-5.48017240942883	1.29367974720668e-06	1.86129029237659e-05	5.07599006832657
DLX3	1.225448827625	-0.0626508409	5.47909107086174	1.29867573544032e-06	1.86680808015704e-05	5.07225056481091
PNO1	-0.88788051255	-0.00566601704	-5.47897111151007	1.29923114524123e-06	1.86680808015704e-05	5.07183573062539
SIX4	1.03736566025	0.0438423992	5.47764307896755	1.3053956386575e-06	1.87442750649209e-05	5.06724338165589
TIA1	0.563568987775	1.14782200000026e-05	5.47706557508208	1.30808533004075e-06	1.87705067742127e-05	5.06524645417345
ACPL2	0.73293703605	0.00971377089	5.47671128776708	1.3097381159503e-06	1.87705116356817e-05	5.06402140422547
NR3C1	0.6416486065125	0.00653010216	5.47669559425797	1.30981137551553e-06	1.87705116356817e-05	5.06396713987527
PIP5K1B	-0.9240618988125	-0.0102599673	-5.4764103273307	1.31114374956504e-06	1.87772357656602e-05	5.06298076273785
ABCF1	-0.664160845825	-0.02473421036	-5.47581725146834	1.31391807626324e-06	1.88045880467306e-05	5.06093010513336
C1QBP	-0.90264712435	-0.03615167348	-5.47553386551895	1.31524576631828e-06	1.88060250529701e-05	5.05995027100181
CD5L	-2.48187074665	0.24060084668	-5.47542685738334	1.31574745474949e-06	1.88060250529701e-05	5.05958028338251
SDF2L1	-1.0256324812	0.04384071484	-5.47455643754939	1.31983530158001e-06	1.88520664153457e-05	5.05657081686585
ALG13	0.45924763205	-0.02800399276	5.46929198979903	1.34482847951805e-06	1.91964558683961e-05	5.03837159445346
ZMYM4	0.399906279125	0.0416768068	5.46874287693978	1.34746222865893e-06	1.92104951025159e-05	5.03647356054138
GSTM2P1	0.944907069425	0.02445783454	5.46871872847077	1.34757817074741e-06	1.92104951025159e-05	5.03639009133961
TMEM121	0.8895899259	-0.05734985328	5.46829211899348	1.34962804431498e-06	1.92271175350544e-05	5.03491553056202
THNSL1	0.76816295645	-0.10893488984	5.46797120129627	1.35117209797641e-06	1.92365168974992e-05	5.03380630871397
C16orf47	1.06976832955	-0.09019626736	5.46737033381116	1.35406779427638e-06	1.92651345956105e-05	5.03172951057847
PEG3	1.04153485945	0.04045054166	5.46651021854252	1.35822354264236e-06	1.93116306840796e-05	5.02875676526478
PTGER2	-0.968916253275	0.11245239148	-5.46606314684722	1.36038860340978e-06	1.93297803256541e-05	5.02721163461324
LINC00256A	1.192096756	-0.0576557752	5.4646706875485	1.36715385003738e-06	1.94132277113011e-05	5.02239933990682
TAF4B	-0.7908005583	0.01308797881	-5.46413724099404	1.36975440197058e-06	1.94374672279635e-05	5.02055584721788
C8orf42	0.626749341275	-0.07601718998	5.46190230301258	1.38070302767288e-06	1.95800610586674e-05	5.01283280608906
P2RX7	1.1428596086	-0.07952253657	5.46144583549133	1.38294981715503e-06	1.95991467898309e-05	5.01125553674552
CTSG	-4.35162602525	0.6268530238	-5.45938287586466	1.39314915167627e-06	1.97308376598734e-05	5.00412763833375
ZNF234	0.5612217189	-0.02397422838	5.45901373406757	1.39498203237991e-06	1.97386658722394e-05	5.00285225822271
FAM104A	-0.6066749337	0.06832664504	-5.45890616267266	1.39551659977494e-06	1.97386658722394e-05	5.00248060453969
HSPA12B	0.8882156014	0.04283243312	5.45869429013958	1.39657007596702e-06	1.97407312752349e-05	5.00174860114072
RPS21	-0.478993415216667	-0.01573519464	-5.45555277465566	1.41228299480807e-06	1.99498729019836e-05	4.99089574621805
MYO1B	1.0923589805875	0.14363642752	5.45294007636333	1.42548402635227e-06	2.01232832636387e-05	4.98187097464117
FAM171B	0.9704497226125	0.07050202109	5.45272956487768	1.42655296371455e-06	2.01253133415346e-05	4.98114387433543
PGF	1.1721889483	0.06193612679	5.44950039922112	1.44304976515123e-06	2.03375899534261e-05	4.96999132476205
CASC2	0.521264235258333	0.00138540260666667	5.44941868513296	1.4434696556077e-06	2.03375899534261e-05	4.96970913104081
HILS1	1.155513316725	-0.11624429822	5.44788066737076	1.45139539029753e-06	2.04360228611861e-05	4.96439789770293
ZSWIM3	0.961769512075	-0.18284049034	5.44714064838107	1.4552241891356e-06	2.04766798256506e-05	4.96184252738699
CRIP2	0.7913058089	-0.05295455688	5.44608465091298	1.46070514050042e-06	2.05405168884591e-05	4.95819619992503
PTGIS	0.894756008475	-0.09870601622	5.44575032232439	1.46244466034114e-06	2.05516932435795e-05	4.95704181082759
NOV	1.13403219515	-0.02124052088	5.44459809284924	1.46845545207908e-06	2.06228404806509e-05	4.95306346432659
PRAM1	-2.35824771865	0.39809173808	-5.44340566743601	1.47470166067176e-06	2.06971999524215e-05	4.94894655737612
PLXNB3	0.966581426725	-0.04455801602	5.44309124925811	1.47635303136878e-06	2.07070173077991e-05	4.94786105152474
EIF3J	-0.73192594985	0.01178238142	-5.44236779589992	1.48015966404009e-06	2.07470317857785e-05	4.94536344218239
AHCY	-1.155820812	-0.0517647446	-5.44133445456625	1.48561369138164e-06	2.08100709866814e-05	4.94179613993131
DLEU2L	0.839228245325	-0.04852922124	5.43894671233493	1.49829245784104e-06	2.09664784629921e-05	4.93355383434251
TMEM54	0.77090294685	-0.04770979052	5.43886896437819	1.49870708880908e-06	2.09664784629921e-05	4.93328546980558
LRRC3B	1.4727967415	-0.00278277730000001	5.43803746673511	1.50314858056249e-06	2.10150991141108e-05	4.93041543021989
NAPA	-0.55762727255	0.05511220896	-5.43781693130696	1.50432876561571e-06	2.10180911799642e-05	4.92965423773058
EPX	-3.432929812725	0.43636803882	-5.4368873648068	1.50931337766423e-06	2.10741997546262e-05	4.92644586477458
ATXN1	0.47032033235	-0.0875112948533333	5.43525480970915	1.51810718968571e-06	2.11704807690404e-05	4.92081148592472
ARHGAP28	0.8647948233	0.09503028814	5.43520764556124	1.51836199257498e-06	2.11704807690404e-05	4.92064871643176
C10orf54	-0.81254802925	-0.067323113	-5.43506581953871	1.51912845823628e-06	2.11704807690404e-05	4.92015925890961
GDF10	1.581994577125	0.0577365295	5.43251391259766	1.53298520980554e-06	2.13499105340011e-05	4.91135290104586
SLC25A21	-1.558122356725	0.18614351962	-5.43147738702829	1.53864913175803e-06	2.14150820295996e-05	4.90777626518789
GULP1	0.730035716258333	0.02325163734	5.43005298512807	1.5464663132556e-06	2.15101203187739e-05	4.90286150893688
PACS2	0.48323960355	0.05684181254	5.42963917288064	1.54874468685522e-06	2.15280459538968e-05	4.90143375327782
SHC4	1.329046896575	-0.11634517674	5.42885860800892	1.55305137221816e-06	2.1574124873074e-05	4.89874068558433
GARNL3	0.757404997766667	-0.139037341786667	5.42799323327281	1.55783983104278e-06	2.16268332383565e-05	4.89575512737263
NUP50	-0.5587748363625	0.02349981786	-5.42757714249682	1.56014741979096e-06	2.16356859008114e-05	4.8943196504147
COLEC12	1.22914465405	-0.07120773276	5.42751963141326	1.5604666350268e-06	2.16356859008114e-05	4.89412124441107
CDK20	0.4887419805	-0.08160680935	5.42678160079053	1.56456881066541e-06	2.16677211938729e-05	4.89157517965878
VSIG10	0.9733201471125	-0.06451874196	5.42666300270876	1.56522900493979e-06	2.16677211938729e-05	4.89116604723519
VANGL2	0.7653455086	-0.04711231952	5.42656670354799	1.56576527152561e-06	2.16677211938729e-05	4.89083384196287
DPH3	-0.8282110996	0.06050698192	-5.4257964215358	1.57006132859024e-06	2.17071825273855e-05	4.88817663832423
APBB2	0.49724562555	0.04301709279	5.42569773951287	1.57061254473222e-06	2.17071825273855e-05	4.88783622687173
NSDHL	-0.611551167375	0.0566319471	-5.42504758120586	1.57424897323847e-06	2.17362432461692e-05	4.88559349421326
ZNF879	0.569204725225	-0.05293685982	5.42489552797485	1.57510062925464e-06	2.17362432461692e-05	4.88506899388553
TEX21P	1.018588433725	-0.06278671102	5.42465399681447	1.57645439135065e-06	2.17362432461692e-05	4.88423585152796
SMAP2	-0.804661016225	-0.04389132498	-5.42460806709591	1.57671195377654e-06	2.17362432461692e-05	4.88407742173202
HSP90B1	-0.7287473376625	0.01162083642	-5.42225114691327	1.58998498071516e-06	2.19053408932726e-05	4.87594793508258
RUFY3	0.57757028105	0.02574183564	5.41950542909259	1.60558690485066e-06	2.21062895747602e-05	4.86647855958507
SRGAP2	0.514335680241667	-0.0225954580066667	5.41789288255905	1.6148202973492e-06	2.2219355312166e-05	4.86091782076465
RNF4	-0.621219761925	0.000752927259999997	-5.41768448491823	1.61601740056878e-06	2.22217715119932e-05	4.8601992093162
GUSBP1	0.539284932645	-0.058828876564	5.41736357895049	1.61786250404916e-06	2.22330896481904e-05	4.85909265272909
NOP14	-0.5925273076625	0.09473130222	-5.41678715873292	1.62118196284355e-06	2.22646416791027e-05	4.85710506771676
PVT1	-0.9151013981625	-0.05532285078	-5.41568616994621	1.62754100634275e-06	2.23378719570853e-05	4.85330884258052
UBQLN1	-0.6552057274125	0.05031942902	-5.41479388540858	1.63271271299106e-06	2.23826351397449e-05	4.85023237963776
VNN2	-1.75415728325	0.3300010955	-5.41470309535805	1.63323984461506e-06	2.23826351397449e-05	4.84991935657102
GSTA7P	-1.8868500815	0.2956605728	-5.41444337215323	1.63474874008456e-06	2.23826351397449e-05	4.84902389864246
MRPL20	-0.58773438485	-0.05708402628	-5.41441424414192	1.63491804895902e-06	2.23826351397449e-05	4.84892347354585
KIAA1009	0.5332975709	-0.09381353428	5.41331934920568	1.64129480252026e-06	2.2455803228947e-05	4.84514868910404
LOC440905	1.224411785425	-0.22632637106	5.4130059458964	1.64312461053503e-06	2.24667082197228e-05	4.84406822932726
SHF	0.614897337425	0.02873670794	5.41255421266376	1.64576560841237e-06	2.24886840737454e-05	4.84251090493729
SRM	-0.788417312875	0.0332668477	-5.41211683175719	1.64832669633279e-06	2.25095410872715e-05	4.84100309158129
CLLU1	0.98162394345	-0.09087606324	5.41173172295351	1.65058496649411e-06	2.25262392478751e-05	4.8396755056971
CA8	-1.079772152375	-0.0001494199	-5.41146364482149	1.65215877677379e-06	2.25335812099918e-05	4.83875137425451
KRT222	0.90862075905	-0.05464794276	5.41117655455238	1.65384584714909e-06	2.25424577436599e-05	4.83776171650062
PCMT1	-0.73662084235	0.02424566012	-5.40866532381466	1.66867575529428e-06	2.27303521481977e-05	4.82910558346101
FAM59B	0.664718374525	-0.01094342038	5.40700561569853	1.67854913535569e-06	2.28505368526456e-05	4.82338519712883
BST1	-1.450551579	0.2939678674	-5.40655705270782	1.68122747608036e-06	2.28726844994697e-05	4.82183924877018
RPL14	-0.570203372775	-0.00893713122	-5.40596081210281	1.68479413206027e-06	2.29068822180244e-05	4.81978438926918
LOC283867	1.91302190065	0.15324545052	5.40573231417243	1.68616296734183e-06	2.29111737611207e-05	4.81899691893849
ZBTB7B	-0.67591376565	0.07418526678	-5.40519734356515	1.68937205398434e-06	2.29404492274503e-05	4.81715328864431
TBX18	0.6257452877	-0.00631657584	5.40414849918563	1.69568120931313e-06	2.29919934345579e-05	4.8135388709945
MAGED4B	1.60155740135	-0.00874149192	5.40412939065527	1.69579636941443e-06	2.29919934345579e-05	4.81347302288006
XK	-2.7435043239	0.43251065018	-5.40403943887221	1.69633857968491e-06	2.29919934345579e-05	4.81316304929452
BORA	-0.7832798053	0.07633396866	-5.4036083571203	1.69893942888242e-06	2.30129068094074e-05	4.81167756155486
PABPC4L	0.660020174375	-0.0489436635	5.40219308590192	1.70750594560681e-06	2.31145515499257e-05	4.80680082061907
C13orf33	-1.5818320936	0.25092378232	-5.40073535522309	1.7163741095707e-06	2.32201507335827e-05	4.80177812275212
NAMPT	-1.808765623275	0.268246792046667	-5.39918441754198	1.7258592978877e-06	2.33263987624005e-05	4.79643466487887
IPP	0.6262029634875	0.02592725384	5.39910078369937	1.72637225372184e-06	2.33263987624005e-05	4.79614653198183
SLC28A3	-1.8613877365	-0.0754808432	-5.3985754074414	1.72959802046386e-06	2.33554781732904e-05	4.79433654768278
KIAA1107	1.3145152104	-0.12989340368	5.39797110668875	1.73331574611482e-06	2.3391160509294e-05	4.79225471621724
TMEM93	-0.532809259525	0.01022310338	-5.39724060360689	1.73782043070233e-06	2.34348802650757e-05	4.78973819625262
TCEB1	-0.66156224815	-0.01555875812	-5.39709657218163	1.7387099727789e-06	2.34348802650757e-05	4.78924203100697
MRPL12	-0.766617633225	0.05584465992	-5.39664627803161	1.74149390636861e-06	2.3447581783342e-05	4.78769086206156
LY6G6F	-1.767327591175	0.10149505006	-5.39659551196005	1.74180804274527e-06	2.3447581783342e-05	4.78751598572205
IKBKAP	0.5624171898	-0.00538923306	5.39371222972146	1.75974180090798e-06	2.36743494971875e-05	4.77758451452029
TTLL7	0.7767996654625	-0.03210102413	5.39321371211581	1.76286099069103e-06	2.36879732464512e-05	4.77586751138068
CIRH1A	-0.774715262975	0.13086475592	-5.3932023296316	1.76293227388087e-06	2.36879732464512e-05	4.77582830811587
C1orf98	1.237321871525	-0.13413437678	5.39284789825209	1.7651533385809e-06	2.37031763749931e-05	4.77460759541617
DLX1	1.0493972286625	0.01978268773	5.39196868835263	1.77067490676742e-06	2.37568760643401e-05	4.77157956124434
LOC153684	0.913739048025	-0.11332399298	5.39186353255805	1.77133644278568e-06	2.37568760643401e-05	4.77121740918524
DYNC2H1	0.727169210925	-0.01438765406	5.39084172744459	1.77777736231432e-06	2.38285697718951e-05	4.76769845310034
LOC100130373	1.1305571137	-0.14141673844	5.38642317496179	1.80589712887732e-06	2.41905702842348e-05	4.75248359529073
TMEM175	0.6084255388	-0.03228956356	5.38584555000788	1.8096054905956e-06	2.42253279030257e-05	4.75049484358029
EXD2	0.643612321875	0.0515536673	5.38534411643563	1.81283080496177e-06	2.42535801544517e-05	4.74876846314298
DNM3	0.6939360136375	0.01926995786	5.38348932924568	1.82481060021525e-06	2.43988505206408e-05	4.74238300579379
STIP1	-0.7544151507125	0.04123139823	-5.38313089849259	1.82713465686215e-06	2.44149185045327e-05	4.74114910706385
LRRC15	2.04720170535	0.09305758828	5.3828007605856	1.82927785155727e-06	2.44285514934174e-05	4.74001262580792
NCAM1	1.229176997475	-0.13352285632	5.3801951955333	1.84628012341229e-06	2.46404771808042e-05	4.73104376346786
GPRASP2	0.69635196645	-0.13735316204	5.37844065263454	1.8578170675788e-06	2.47792473869462e-05	4.72500493543139
KLHDC9	1.1100669868	-0.09722639956	5.37784673315127	1.86173848651022e-06	2.48163351933477e-05	4.72296088776592
ZFP62	0.4386883275125	0.02818592976	5.37744158630697	1.86441820589211e-06	2.48368362835132e-05	4.72156655906231
EFR3B	0.71399206353125	-0.0430673807	5.37582389453813	1.87515598322299e-06	2.49645919577925e-05	4.71599948854009
C10orf10	-1.9918814539	0.22665266688	-5.37513814721946	1.87972620401276e-06	2.50066225703555e-05	4.71363971532413
RPL18A	-0.66658503635	-0.01080947908	-5.37500541954817	1.88061204951281e-06	2.50066225703555e-05	4.71318298609417
LRP1	0.63388732685	0.08167193258	5.37366234766189	1.88959916751084e-06	2.51107759865795e-05	4.70856151030791
C7orf58	0.7483557319	0.0509667748533333	5.372434410511	1.89785300259386e-06	2.52050636254132e-05	4.70433648001501
PLEKHH3	0.8248998593	0.01543975894	5.3718034039855	1.9021082936247e-06	2.52461646244733e-05	4.70216544180745
NUP93	-0.5480807524	-0.05051065492	-5.37129023246947	1.90557589726968e-06	2.52767671153687e-05	4.70039987646141
ZNF565	0.4311288094	-0.04223331348	5.37015734705524	1.91325316830309e-06	2.53631379788333e-05	4.69650234668129
LOC643623	1.465435063375	-0.0109922693	5.36977206731223	1.91587106864828e-06	2.5375016265279e-05	4.69517689710991
LOC100131929	1.30024530765	-0.09164755908	5.36968221512458	1.91648210553707e-06	2.5375016265279e-05	4.69486778889534
CLPP	-0.528984301325	0.06571255494	-5.36724553648177	1.9331262897377e-06	2.55798231794124e-05	4.68648568997802
LINC00263	0.591502209725	-0.04368719122	5.36400268588534	1.95549892853959e-06	2.58601359826445e-05	4.67533196718774
AHSP	-3.894490696	0.7090733322	-5.36357879641333	1.95844221509775e-06	2.58833243907876e-05	4.67387414120672
DYNC2LI1	0.5150517413625	-0.08713525221	5.36332095883956	1.96023465723719e-06	2.58912839912191e-05	4.67298741030343
PRKCA	0.5383862021	0.01242770008	5.3623244260751	1.96717763448995e-06	2.5967222245567e-05	4.6695603356365
SMCHD1	-0.538606850558333	-0.0159495919133333	-5.36199812482386	1.96945629598384e-06	2.59815356354351e-05	4.66843822334926
SAMD9L	1.3410809811375	-0.14029844664	5.36175920679053	1.97112638761689e-06	2.59878081431623e-05	4.66761662349778
MNDA	-1.8291326732	0.23229160144	-5.36146830255181	1.97316176421203e-06	2.59896934638033e-05	4.66661626492891
B4GALT5	-0.72675163575	-0.0225317586	-5.36135657665358	1.97394403134399e-06	2.59896934638033e-05	4.66623206691651
SLC25A39	-1.274528558175	0.17403608496	-5.36122673673285	1.97485351179861e-06	2.59896934638033e-05	4.66578558192248
AOX2P	-1.62147900655	0.19187092076	-5.36103716790221	1.9761821147772e-06	2.59914544890345e-05	4.66513371030175
OAS3	1.2132718469875	0.07835637759	5.36083735921596	1.97758344044307e-06	2.59941692830202e-05	4.66444663353724
TMEM25	0.4737539196125	-0.07024146456	5.35924950711972	1.98875454590387e-06	2.61252212509618e-05	4.65898677436272
C6orf165	1.189658963325	0.00199466366	5.35907069881941	1.99001642583891e-06	2.61260213202774e-05	4.65837196597412
PTPN13	0.79305773305	0.00714963764	5.35789143337844	1.99835853686764e-06	2.62197174975987e-05	4.65431735824281
RPL21P44	-0.495395807275	0.01622245778	-5.35753958787173	2.00085417452801e-06	2.62285296608507e-05	4.65310767254379
MRC2	1.2558663289	-0.12043894088	5.35745684181324	2.00144153888996e-06	2.62285296608507e-05	4.65282318510152
ZNF827	1.1380329428	-0.04604276896	5.35577178555089	2.01343986856864e-06	2.63698801329573e-05	4.64703008746145
ZNF790	0.506335595425	-0.02674719796	5.35425073962733	2.02433139186135e-06	2.64965734648326e-05	4.64180126788774
SIGLECP3	0.91057968315	-0.04149133198	5.34958828230833	2.05808116313965e-06	2.69221272537222e-05	4.62577588812457
CDNF	0.91137927735	-0.05903925742	5.34915606082094	2.06123786730165e-06	2.69472166858655e-05	4.62429048685498
NNMT	-1.59159192085	0.16010924932	-5.34888234147814	2.06323943399784e-06	2.69571835718852e-05	4.623349821495
TIGD6	0.78615114635	-0.11458704252	5.34819489797213	2.06827482158885e-06	2.70023553255183e-05	4.62098740706151
LCP1	-1.067880401525	0.07241876278	-5.34807159259951	2.06917929243537e-06	2.70023553255183e-05	4.62056367420698
TBC1D22B	-0.817025517875	-0.0379084383	-5.3471449965123	2.07598858379901e-06	2.70749734124483e-05	4.61737955715335
SALL4	1.274853503875	-0.0411967914	5.34471444502317	2.09395540060066e-06	2.72929333640903e-05	4.60902802153875
MGC4294	2.224553649025	0.46840938622	5.34428508728704	2.09714517290852e-06	2.7318141372127e-05	4.60755282730181
C1orf212	-0.53698187135	-0.00470642008	-5.34324137868435	2.10491909606403e-06	2.74029982141094e-05	4.60396697097061
SNHG13	-0.930239051775	-0.04081675642	-5.34263343275423	2.10946041442743e-06	2.74456948896257e-05	4.60187834680105
RNF148	0.96070576045	-0.02909301764	5.34014441939885	2.12815435011583e-06	2.76723668454392e-05	4.59332791084306
MXD4	0.7223837690625	-0.00224363255	5.33953243827625	2.13277569515647e-06	2.7703332571878e-05	4.59122575618518
ZNF169	0.555363024341667	0.0292570780066667	5.33949182351889	2.13308274606489e-06	2.7703332571878e-05	4.59108624685383
PTEN	-0.7597847809625	0.04057820223	-5.33862796745997	2.13962392181153e-06	2.77717057249928e-05	4.58811902011806
OSGEPL1	0.8079709656	-0.15277506852	5.33792165409844	2.1449868959029e-06	2.78247137349264e-05	4.58569302832822
RPGR	-0.920129460308333	0.0642398117533333	-5.33629942732918	2.15735464728814e-06	2.79684702008976e-05	4.58012145853983
CUL7	0.78631267555	-0.11852995656	5.3360566308058	2.15921176325053e-06	2.79758741499416e-05	4.57928760894794
CCT3	-0.9014445695875	0.07572954803	-5.33567390014385	2.16214242296246e-06	2.79848583962763e-05	4.5779731968491
INTU	0.9004315978625	-0.07609072341	5.33563010472213	2.1624780253811e-06	2.79848583962763e-05	4.57782279185606
PSMB6	-0.4926676272	-0.00361648576	-5.33356278365255	2.17837850188581e-06	2.81738679726659e-05	4.57072345237412
PAG1	-0.7739690560625	0.0829792177	-5.33339247360175	2.17969355273306e-06	2.81741256958734e-05	4.5701386281712
LDHA	-1.4632928182375	0.16787887821	-5.33320102756768	2.18117274160187e-06	2.81765034565363e-05	4.56948123165817
TAF9	-0.59691582015	-0.01099431862	-5.33294848242225	2.18312552368083e-06	2.81849926659661e-05	4.56861404000079
NAPEPLD	0.785794308175	-0.07522521846	5.33274693113175	2.18468523960388e-06	2.81884001793255e-05	4.56792195955222
KAZALD1	2.17855815935	-0.23842130602	5.33212293660153	2.18952103916376e-06	2.82340490136149e-05	4.56577935234514
SLC25A12	0.53315715735	-0.05055109072	5.3311309061386	2.19723080116168e-06	2.83166817822696e-05	4.56237316342151
PTPN20A	1.534512284025	0.02003050652	5.33069183028304	2.20065172236924e-06	2.83439772459565e-05	4.56086562884413
CKS1B	-0.6746898919125	-0.06621442373	-5.32929356583269	2.21158095426749e-06	2.84678888042219e-05	4.55606501816548
BCL2L1	-0.8447524751	0.05552450092	-5.32641420081115	2.2342560572918e-06	2.87427594738769e-05	4.54618048923813
ADCY1	0.7398334773	-0.01055358716	5.32465413654669	2.24822956061053e-06	2.89054289961711e-05	4.54013911528962
RPS6KA6	1.034114283725	-0.00116464802	5.32354351979599	2.25709135590391e-06	2.90022240734398e-05	4.53632723591257
GPX8	1.3155064678	0.07318597724	5.32308176504977	2.26078592033617e-06	2.90325483535969e-05	4.53474245726853
TP63	1.73560025075	-0.0797432784	5.31888980334011	2.29460083670599e-06	2.94387378789263e-05	4.52035705152198
WDR66	0.6626648292	-0.10817012774	5.31882558703773	2.29512271042838e-06	2.94387378789263e-05	4.52013670708757
QRICH2	0.942402626025	0.04892250932	5.31842972361814	2.29834240733071e-06	2.94626639534899e-05	4.51877840313304
L3MBTL1	0.92140753845	-0.03446280099	5.31704872207226	2.30960954825947e-06	2.95896620216941e-05	4.51404006907553
FNDC3A	0.4948397307	0.01574735606	5.31588208068476	2.3191702922821e-06	2.96946618824631e-05	4.51003748859507
GMPR	-1.599423798325	0.31889283234	-5.31380059917967	2.33632542903987e-06	2.98967196372549e-05	4.50289682681799
TJP1	0.623665717975	-0.01619184732	5.31104350279405	2.35924193305334e-06	3.01722216411772e-05	4.49343961830931
STK38L	0.75723168245	-0.06311233654	5.31056794909315	2.36321703940321e-06	3.02053016892935e-05	4.49180854359831
CLEC16A	-0.3731332084125	-0.02713124808	-5.30978715009832	2.36975801211493e-06	3.02711190813553e-05	4.48913061344976
PDE5A	0.921299094925	-0.05531006506	5.30821562727551	2.38297735846153e-06	3.04221182253358e-05	4.48374104594001
SRXN1	-0.685891310525	0.04965836468	-5.30798798579951	2.38489826366732e-06	3.04287840632369e-05	4.48296038199336
TMEM38B	-0.7870112294375	0.03517558985	-5.3076317584423	2.38790728340738e-06	3.04493171414093e-05	4.48173876984101
PDE4B	-1.3228141358	0.07053612066	-5.30645100809481	2.39790780843737e-06	3.0558925872728e-05	4.47768978051869
HEMGN	-3.157686068175	0.34419081186	-5.30526744775491	2.40797364113993e-06	3.06662604666652e-05	4.47363140739632
LOC440104	0.5519040010125	0.08349712356	5.30512950188355	2.40914954203966e-06	3.06662604666652e-05	4.47315841388252
VASP	-0.711470341975	-0.08980691798	-5.3043635667954	2.41568897545222e-06	3.0731519281864e-05	4.47053221195196
DLG2	0.732140867355	-0.133353565236	5.30396248503698	2.41912033856287e-06	3.07571851812371e-05	4.46915704406473
CD300A	-0.806667940575	-0.01592484811	-5.30331919289406	2.42463393112463e-06	3.08092795196759e-05	4.46695148285078
SMPD3	3.036259312625	-0.3703197499	5.30191614270932	2.43670242064842e-06	3.09445560179718e-05	4.46214131028273
TTF2	-0.815066450875	-0.0548861507	-5.30160827836251	2.43935847545796e-06	3.09545981227172e-05	4.46108588557313
FAM122A	-0.4363595586	-0.03057005888	-5.30149470278309	2.44033905398823e-06	3.09545981227172e-05	4.46069652856725
ING4	0.50588537095	-0.04375658224	5.29984090286129	2.45466166095167e-06	3.11019499324968e-05	4.45502727685007
SNAP25	0.531520444475	-0.04144825142	5.29982323538611	2.4548151160291e-06	3.11019499324968e-05	4.45496671514504
NUP153	-0.48954929825	0.0034148959	-5.29556101913709	2.49211378931098e-06	3.1556137003883e-05	4.44035807063623
ZNF788	-0.5019349536375	0.06215428904	-5.29448872571738	2.50158519940604e-06	3.16576407375677e-05	4.43668332983198
FARSB	-0.6919132195	0.0043727004	-5.29415337322428	2.50455460870419e-06	3.16767912545063e-05	4.4355341224915
ZNF391	0.712482870025	0.00419760002	5.29337210801866	2.51148589887985e-06	3.1745998979798e-05	4.43285691234859
GABRB2	1.8685331197	-0.21478806924	5.29290364208898	2.51565115225977e-06	3.17683686786849e-05	4.43125164424776
NOX5	2.4361746648	0.30115011484	5.29278775501921	2.5166825865428e-06	3.17683686786849e-05	4.43085454615257
DHX58	0.71581091575	-0.0078167694	5.29268060313822	2.51763664622841e-06	3.17683686786849e-05	4.43048738219079
ODZ4	0.89428603605	-0.11618189916	5.29113996890715	2.53139370343328e-06	3.19234426808624e-05	4.42520851463197
CDKL3	0.514510761025	0.01340800282	5.29017545427434	2.54004406766114e-06	3.20139737241601e-05	4.42190389788975
ZNF138	0.5142448819	0.08261830352	5.28983986923951	2.5430606411858e-06	3.20215740977074e-05	4.42075415738846
CCT6A	-0.73307322705	-0.000238610040000003	-5.28978090170251	2.5435910655897e-06	3.20215740977074e-05	4.42055213213091
CENPN	-0.909894983641667	-0.00176844921333333	-5.28910040528471	2.54972017260286e-06	3.2080169250898e-05	4.41822076876444
CALHM2	0.8502277267875	0.08736713843	5.2882903453805	2.55703524832957e-06	3.21536097064518e-05	4.41544563445551
PTPRS	0.536686307725	-0.000935599120000001	5.28672727311909	2.57120886166506e-06	3.23131586231437e-05	4.41009114049705
LINC00087	0.449085948675	-0.06462631166	5.28637576366805	2.57440694434691e-06	3.23346701312487e-05	4.40888706370565
LOC644554	0.8096378897	0.04316834296	5.28613575777255	2.57659280793374e-06	3.23434506311544e-05	4.40806494935955
C1orf38	-0.875243921025	-0.00145731982	-5.28561907041356	2.58130478025844e-06	3.23839124508316e-05	4.40629512824307
SLC22A17	0.62138261965	-0.05152147328	5.28458386174567	2.59077106436787e-06	3.24802346758976e-05	4.40274935124491
SEMA5A	1.11441307145	0.00544895316	5.28445315609558	2.59196871367832e-06	3.24802346758976e-05	4.40230167470349
NUDT12	0.6091711575	-0.1002222557	5.28326659162461	2.60286618064865e-06	3.25980143315088e-05	4.39823774669317
RPLP0	-0.8136537789625	-0.07604871767	-5.28232486523982	2.61154722967728e-06	3.26879162453392e-05	4.39501256153581
FOXL1	0.73577337985	-0.01400971312	5.28177243557377	2.61665294895328e-06	3.27252480710629e-05	4.3931206992615
HOXA3	1.1046570525	0.0505873664	5.28167673324963	2.61753845930172e-06	3.27252480710629e-05	4.39279296076072
OR2G6	-1.64974331155	-0.07701678324	-5.28100117727669	2.62379763566763e-06	3.27767476080454e-05	4.39047952559556
BCOR	0.537804654983333	-0.02289303638	5.28090703422376	2.6246710643199e-06	3.27767476080454e-05	4.39015714024045
E2F8	-2.958458595475	0.32898775362	-5.27875921519973	2.64467599689182e-06	3.30076199864513e-05	4.38280254846371
CDKN2D	-1.02185555065	0.12967542748	-5.27829602793051	2.64900984707289e-06	3.30427524158392e-05	4.3812166074325
TPPP3	1.6825723154	0.04220134832	5.27705070452462	2.66069661676719e-06	3.31695095708616e-05	4.37695284876107
ITPRIP	-1.02995702005	0.22731632296	-5.27653165954842	2.66558262371138e-06	3.32045304098852e-05	4.37517581845032
COL6A1	1.2953615791	0.15261949328	5.2764280989031	2.66655854675322e-06	3.32045304098852e-05	4.37482126859599
AMIGO2	0.5521589617	-0.02250522664	5.27451453206416	2.6846550103735e-06	3.34029977271564e-05	4.36827034406397
QSOX2	-0.787344205125	-0.0131500111	-5.27441635364482	2.68558673938683e-06	3.34029977271564e-05	4.36793425727489
LOC375295	1.321753608825	0.08432597306	5.27425661803152	2.68710333835266e-06	3.34029977271564e-05	4.36738745018393
NTN4	0.932475974425	-0.07281042046	5.27395506616144	2.68996870726405e-06	3.34195198502696e-05	4.36635519040559
GPAT2	-1.11581125935	0.0214168934866667	-5.27362800657411	2.69307986247002e-06	3.34390749590028e-05	4.36523563266526
CHD9	0.415093125925	-0.03868856306	5.27330472224309	2.69615859652546e-06	3.34523210750619e-05	4.36412901743137
MAGI3	0.668558487125	-0.0253481293	5.27319312537403	2.69722217365351e-06	3.34523210750619e-05	4.36374702135676
MT1A	-1.391494617125	0.2589006393	-5.27272620631519	2.70167665269537e-06	3.34884751582536e-05	4.36214878242082
TNFAIP2	0.936744753775	-0.04387201398	5.2724079603402	2.70471692901955e-06	3.35070683792092e-05	4.36105946659216
PIGM	0.631578932525	0.01210752532	5.26518080585122	2.77467607896336e-06	3.43541852144387e-05	4.33632688040851
KIAA0240	0.526156259	-0.0527550128	5.26454940178583	2.78087227303247e-06	3.44113170805167e-05	4.33416656594805
KCNT2	0.843090329575	-0.10653893234	5.26437825636829	2.78255413584952e-06	3.44125541053272e-05	4.33358101404368
ATP11A	-0.606741603875	0.0266564949	-5.26303696685225	2.79576993624955e-06	3.45563518143027e-05	4.32899215430266
CBFA2T2	0.391146015816667	-0.03765791878	5.26201722090328	2.80585899190383e-06	3.46613608801113e-05	4.32550359324632
JAGN1	-0.543903899775	0.07680477168	-5.26069539883619	2.81899019665376e-06	3.47631883508392e-05	4.3209819153058
FAM26E	0.7175253959	-0.01499989748	5.26068495600695	2.8190941786213e-06	3.47631883508392e-05	4.32094619386005
PPWD1	0.670770641925	-0.02531223326	5.26061423229045	2.81979849271686e-06	3.47631883508392e-05	4.32070427208272
HIAT1	-0.490620370975	0.00579261722	-5.26054440557463	2.82049404427834e-06	3.47631883508392e-05	4.32046541955536
PUF60	-0.488708663975	0.04732357042	-5.25849130753698	2.84102104457785e-06	3.49963600247715e-05	4.31344290338859
TSPAN10	0.7956310268375	-0.09664452138	5.25764429516087	2.84953242874456e-06	3.50813403819519e-05	4.31054597066176
RIN3	-0.83443732005	0.03203996496	-5.25323132672515	2.89428589434612e-06	3.5603311790786e-05	4.29545500778248
LOC100652763	1.6296153949	0.17298542492	5.25314154417505	2.89520357441852e-06	3.5603311790786e-05	4.29514801761637
CDV3	-0.709349888325	0.03191188784	-5.25035146056818	2.92386498368482e-06	3.5923129050371e-05	4.28560874203277
E2F4	-1.223548887375	-0.0285917299	-5.25028866548908	2.92451326414485e-06	3.5923129050371e-05	4.2853940629482
DOK7	1.20601022255	-0.14385903001	5.24984424725602	2.92910538175954e-06	3.59592316449193e-05	4.28387474058186
SHROOM3	1.10157347865833	0.06232337346	5.24900629929326	2.93778315994383e-06	3.60299702621456e-05	4.28101016829768
MIB1	0.580908349425	0.01272887054	5.2489680399653	2.93817997816706e-06	3.60299702621456e-05	4.28087937978614
MAP9	0.5922170679375	0.0018511643	5.24773245286436	2.95102372428589e-06	3.61670817454171e-05	4.27665570581727
FES	-0.85038852575	-0.0193677896	-5.24662105662467	2.96262385161646e-06	3.62888058941805e-05	4.27285680592326
PDGFB	0.803707527175	-0.02016268526	5.24477122941727	2.98203117015438e-06	3.65059685287216e-05	4.26653436759563
SLC16A10	-2.006245637125	-0.04940651955	-5.24167020241364	3.01484719586682e-06	3.68869437001613e-05	4.25593696193605
TRIM22	0.745151354825	0.00570522286	5.24139082937193	3.01782104841561e-06	3.69025739669664e-05	4.25498232579368
RRP8	-0.4724680908	-0.00472665794	-5.24099531763749	3.02203611755724e-06	3.69333560119889e-05	4.25363086133532
BCL11A	-1.18955132064375	-0.067546511165	-5.2402889200404	3.02957883620692e-06	3.70047490190036e-05	4.25121717292451
TMEM237	0.5185210081375	0.04120423331	5.23995480547516	3.03315288812521e-06	3.70276138766979e-05	4.25007557053063
LOC100131089	0.75504466805	0.01606621329	5.23932490104527	3.03990234993143e-06	3.70891955807113e-05	4.24792337110454
SH3D21	0.8079108342375	-0.08399612961	5.23836890182733	3.05017426248939e-06	3.71936608218578e-05	4.24465714481384
ZNF167	0.5655477392	-0.08598925214	5.2377670826537	3.05665818134092e-06	3.72518443007789e-05	4.24260108395613
MARCKS	0.608503410725	0.03435045278	5.23624440470426	3.07312411321606e-06	3.74315464495533e-05	4.23739929940521
ZNF214	1.01070266475	-0.0105990502	5.23466812683871	3.09026186858029e-06	3.76192259032432e-05	4.23201487063077
UNC5C	0.63750540525	-0.02446845105	5.23436646974317	3.0935523075756e-06	3.76382197421697e-05	4.23098448998165
LOC728147	1.0106060191	-0.03722064972	5.23326073513572	3.10564311578234e-06	3.77642036560811e-05	4.22720774189759
MYEF2	0.52376026885	-0.00464362292	5.23301620423587	3.1083232626184e-06	3.7775678354749e-05	4.22637255338625
HLA-DPB2	1.24271148435	-0.07795537352	5.23239976571101	3.11508978414705e-06	3.78153786158355e-05	4.22426717525403
CASC1	1.1589082481875	-0.20806066365	5.23236586192091	3.11546236062274e-06	3.78153786158355e-05	4.2241513826808
LINC00482	0.748732253425	0.05781544474	5.23224372615691	3.11680490292328e-06	3.78153786158355e-05	4.22373425076807
C20orf46	0.81063290195	0.00631123156	5.22932785378486	3.1490268389658e-06	3.81850222156422e-05	4.21377647772309
C7orf40	-1.0904595947	0.15638980954	-5.22684005381102	3.1767780374078e-06	3.84886416595456e-05	4.20528186609148
TAF10	-0.519941567175	0.02520208326	-5.22676632580819	3.17760413811455e-06	3.84886416595456e-05	4.20503013933753
FHAD1	0.728040216	-0.0314670902	5.22622082878961	3.18372286195839e-06	3.85412950133794e-05	4.20316770166558
ZNF823	0.55482084785	-0.06596831382	5.22518297611402	3.1953963511027e-06	3.86462096039339e-05	4.19962441908978
RMND5A	-0.437427024558333	-0.000105917880000003	-5.2251345198438	3.19594240495896e-06	3.86462096039339e-05	4.19945899192617
ZFP90	0.4324842227	-0.05682205184	5.22166380520482	3.23529430455164e-06	3.91003290562313e-05	4.18761132569714
ZCCHC5	1.3347316133	-0.16589134536	5.22140785763887	3.2382151621304e-06	3.91138992987144e-05	4.18673771208878
ERCC6	0.432034013775	0.00734748902	5.22097915044765	3.24311337137884e-06	3.91513253501528e-05	4.18527445450427
CCNA1	-1.165790323925	0.07914385986	-5.21950437216841	3.26001939585629e-06	3.93335895382461e-05	4.18024103114067
SLC30A4	0.664055166825	-0.07313928554	5.21931536481592	3.26219234542304e-06	3.93379890700292e-05	4.1795959786441
C9orf170	0.72552053155	-0.00228196016	5.21840314849512	3.27269987621088e-06	3.9442832746311e-05	4.17648282388533
SEPT8	0.4492470757	0.0392245898933333	5.21679996479806	3.29124741051901e-06	3.96229121689184e-05	4.1710119673494
DFFB	0.42937568085	-0.01275630072	5.21679677071972	3.29128446672959e-06	3.96229121689184e-05	4.1710010680672
LINC00310	1.48691563705	-0.12427912636	5.21655552484568	3.29408447903273e-06	3.96346868124325e-05	4.17017786073769
HIST1H1D	-1.498388488125	0.1445371772	-5.21459615248771	3.31691309523799e-06	3.98776933470158e-05	4.16349227767934
NDUFAF3	-0.561439033575	-0.01490573986	-5.21450770474063	3.31794727213839e-06	3.98776933470158e-05	4.16319050221622
ENPEP	0.97548153955	-0.03534396236	5.21416645212994	3.32194035673313e-06	3.99036391608904e-05	4.16202619430233
BRMS1	-0.5428322953	0.03159715261	-5.21340761625655	3.3308366909209e-06	3.99884223919941e-05	4.15943722923323
SIM2	0.7892514058125	-0.07701674635	5.21240238002311	3.34265793940981e-06	4.01082078400006e-05	4.15600777695759
PRDX2	-1.1758013024	0.12067066988	-5.21188669017845	3.34873833566334e-06	4.01590152999009e-05	4.15424853132638
UBE2O	-0.808396312325	0.09504215174	-5.21157221035509	3.35245165915355e-06	4.01813958089402e-05	4.15317572713363
PON3	0.87273720875	-0.154779109	5.2107304765221	3.36241070569177e-06	4.0278569653975e-05	4.15030436340952
RAB36	0.549340320325	0.06728464206	5.21039400202964	3.36639989291388e-06	4.03041625043746e-05	4.14915660351404
STRA13	-0.46892585975	0.00977705	-5.20715865389026	3.40499672631077e-06	4.07438387151619e-05	4.13812151478235
TMEM8A	-0.558451035775	0.05642368208	-5.20587708607794	3.42040590507952e-06	4.09057229571742e-05	4.13375091969726
PRPS1	-0.520431380741667	-0.0755581210266667	-5.20510441812215	3.42972944560654e-06	4.099468920864e-05	4.13111600561816
ELK3	0.6251401801	-0.04296632882	5.20416894659953	3.44105104055759e-06	4.11074268733057e-05	4.12792606227497
EGR3	1.2780702531	0.13057301168	5.20150106122578	3.4735421506845e-06	4.14727968968115e-05	4.11882955064608
LOC100190939	0.79494588075	-0.0414505604	5.20108268945149	3.4786647082715e-06	4.15111750212497e-05	4.11740318202649
NDUFB8	-0.45629388215	-0.01848535492	-5.20033848453371	3.4877952006264e-06	4.15973118390497e-05	4.11486602418023
C3orf32	1.0223154513	0.09433074504	5.19959178663786	3.49698003563627e-06	4.16840020247843e-05	4.11232047587648
ARHGAP44	0.618731648675	-0.02589804556	5.19773953838958	3.51986692776682e-06	4.19338363344136e-05	4.10600649494033
LTF	-3.516464342575	0.85016653644	-5.19603323679988	3.54108117128071e-06	4.21634810071377e-05	4.10019061362197
BICD1	0.67001938255	-0.09322461856	5.19517850836831	3.55175526620167e-06	4.22674420464722e-05	4.09727750990521
PFDN2	-0.79466826125	-0.0134008973	-5.19424853731319	3.56340506350591e-06	4.23828943419943e-05	4.09410812527361
NEK11	0.465204322125	-0.0439786303	5.19296381709521	3.57956084080483e-06	4.25517849895455e-05	4.08973001794763
ARHGDIB	-0.92292189545	0.18750353004	-5.18918383495232	3.62751550424779e-06	4.30982917965082e-05	4.07685036343424
SEMA6C	0.5385653415125	0.02020388036	5.18898681866029	3.63003224611501e-06	4.31046514639661e-05	4.07617914052936
LRP6	0.426985140575	-0.03908138154	5.18834942655732	3.63818627701764e-06	4.3177907403296e-05	4.0740076355165
HOXB3	0.95227652945	-0.00186934504	5.18747176086139	3.64944364967546e-06	4.32878937595638e-05	4.07101768318586
LRFN4	0.5963448933	0.06019640674	5.18701141216046	3.65536203688377e-06	4.33344663489752e-05	4.06944946943276
TFRC	-1.402268590425	-0.01566940734	-5.1864460919631	3.66264292144103e-06	4.33971318698411e-05	4.06752371923763
LOC100653080	0.778336585275	0.03477063042	5.18606695037103	3.66753398115684e-06	4.34314285389689e-05	4.06623221746575
LRRC10B	-1.3492765294625	0.14922661618	-5.18497588409546	3.68164508821178e-06	4.35605445438913e-05	4.06251578522507
NUDT9P1	0.903618414275	-0.08991578358	5.18484555997212	3.68333418727874e-06	4.35605445438913e-05	4.06207188585193
APCDD1L	3.29717805925	0.4960644024	5.18475993787675	3.68444433027305e-06	4.35605445438913e-05	4.0617802486966
LOC221442	0.9647287249	-0.00729904308	5.18276119917773	3.71045316628345e-06	4.38442141115319e-05	4.05497276243184
ISYNA1	0.8821289554375	0.04326299825	5.181350618356	3.7289174221918e-06	4.40217843271455e-05	4.05016895319666
SIX1	1.02626708705	0.01041826264	5.18130410347172	3.72952783464784e-06	4.40217843271455e-05	4.0500105509492
HK3	-1.78573886085	0.23338586632	-5.18052753983333	3.73973320695727e-06	4.41183059566966e-05	4.04736609671506
PTPN4	0.78617200125	0.0550414827	5.17904288618366	3.75932080372645e-06	4.43253467556993e-05	4.04231069592767
ARL3	0.4597697153	-0.01088524846	5.17888488732968	3.76141128925076e-06	4.43259703068045e-05	4.04177271904266
ANKH	1.041096756875	0.0193201155	5.17865289753301	3.76448282768364e-06	4.43381480419219e-05	4.04098281628208
CACNA1G	0.835877600375	-0.0822746517	5.17794606353294	3.77385654681084e-06	4.44244996316684e-05	4.03857618086532
POP7	-0.5223223406	-0.09562486708	-5.17739467080009	3.78118485047146e-06	4.44866929351845e-05	4.03669886224451
ABCF2	-0.91343589305	0.01948473926	-5.17593129314215	3.80070203182762e-06	4.46921470272314e-05	4.03171681482934
ZC4H2	0.408783802125	0.0055442907	5.17553556658733	3.80599690980275e-06	4.47267277022933e-05	4.03036964275097
HDGF	-0.8138286034375	0.11238316585	-5.17533808604942	3.80864194770051e-06	4.47267277022933e-05	4.02969737131403
HSP90B3P	-0.764983579825	0.07624717734	-5.17525085388039	3.8098109052289e-06	4.47267277022933e-05	4.02940041441519
NDUFV2	-0.6523304058	-0.02617485464	-5.17456101761855	3.81906754848107e-06	4.48112165316382e-05	4.0270521180196
SARDH	0.861639754316667	-0.00654468934666666	5.17410626955127	3.82518176018297e-06	4.48587622700918e-05	4.02550414555359
ZNF674	1.165633815125	-0.0134580418	5.17229120321678	3.84968211793281e-06	4.51217590482276e-05	4.01932602966735
BHLHE22	1.800806218675	0.12887643794	5.17212903934061	3.85187857400068e-06	4.51231914371626e-05	4.01877408881085
EMB	-1.3513084108375	0.23040942048	-5.17178550101914	3.85653576957359e-06	4.51534333322411e-05	4.01760483932745
SOX8	0.943308866075	0.02691642686	5.1701953519711	3.87816514159957e-06	4.53822509361792e-05	4.01219299576797
FAP	2.25599330655	0.15622962824	5.16862997694526	3.8995743557361e-06	4.56055906330273e-05	4.00686595984961
RPL8	-0.622232105925	0.01508815866	-5.16849370579454	3.90144360430559e-06	4.56055906330273e-05	4.00640224664444
SLC1A3	-1.298146650225	0.09006696982	-5.16661993176935	3.92723617082189e-06	4.58824359076581e-05	4.00002641094589
PFN1	-0.70157192185	0.00485994412	-5.16635938383983	3.93083591114142e-06	4.58998413370748e-05	3.99913990778233
HIST1H4F	-1.40494325605	0.14114282016	-5.16561697615325	3.94111089624716e-06	4.59951322086699e-05	3.99661397195162
METTL15	0.666767255925	-0.06610392206	5.16504366802433	3.94906364599971e-06	4.60632335415966e-05	3.99466344865322
IFIT1B	-3.5523607297	0.69476762084	-5.16378445005859	3.96658670524049e-06	4.62222847986257e-05	3.99037953682505
DZIP1	0.687465258025	-0.01868735738	5.1637584825597	3.96694887004846e-06	4.62222847986257e-05	3.99029119765926
PRRT3	0.521627860025	-0.01649612518	5.16211431899821	3.98994627777609e-06	4.64653593826236e-05	3.98469817201538
UBE2MP1	-0.619920792925	-0.03697171174	-5.16178527018109	3.99456454294686e-06	4.64720645545083e-05	3.9835788968917
FLJ38109	1.11316129995	-0.21863114144	5.16176889186415	3.99479455350421e-06	4.64720645545083e-05	3.98352318583938
NCLN	-0.553490555775	-0.01849577742	-5.16080717029796	4.00832350743379e-06	4.65682067446263e-05	3.98025197220813
ELOVL6	-0.66839718695	-0.02123241336	-5.16079650992591	4.00847372435892e-06	4.65682067446263e-05	3.98021571290564
FLJ31662	0.519507789925	-0.01188753106	5.16072503217185	4.00948107165051e-06	4.65682067446263e-05	3.97997259501007
ANO8	0.883571552825	-0.01457510774	5.15912851636528	4.03204617948581e-06	4.68053002073289e-05	3.97454261976801
AP3M2	0.469126796925	-0.03186675996	5.15666925921419	4.06705044441904e-06	4.71793097028649e-05	3.96617934297038
HINT1	-0.666846879225	-0.01687040338	-5.15656068183923	4.06860278581293e-06	4.71793097028649e-05	3.96581012838937
FLJ34503	1.6918471384	-0.14328704528	5.15501101103784	4.09082234966415e-06	4.74116938703217e-05	3.96054077155675
RBM38	-1.8050275519	0.17763277348	-5.15456871421648	4.09718602629767e-06	4.74360298203875e-05	3.9590369153248
PCDHB5	0.681383425125	-0.1061543949	5.15441671161349	4.09937526129492e-06	4.74360298203875e-05	3.95852009942329
IFIT5	0.765310407025	0.02595796712	5.15441056411489	4.0994638256104e-06	4.74360298203875e-05	3.95849919774098
CHMP4C	1.194334612975	-0.02862388162	5.15362530725831	4.11079219968945e-06	4.75418253652548e-05	3.95582936325882
MSRA	-0.608327057275	0.08983266948	-5.15290514839478	4.12120857530845e-06	4.763696670949e-05	3.95338096820015
LOC284080	1.065807754775	-0.02309112318	5.15223478760463	4.1309280530366e-06	4.77239558501105e-05	3.95110197072794
SSR4P1	0.93868218925	-0.0746355635	5.15143850162809	4.14250267103384e-06	4.78322734106529e-05	3.94839498872327
C8orf31	0.81315830235	0.10017492088	5.15105948048492	4.14802325450182e-06	4.78706089540756e-05	3.94710654766737
FAM13C	1.45498459185	-0.05030455452	5.15059759869535	4.1547605390961e-06	4.79229378406663e-05	3.94553647016803
TNFSF10	0.87541102045	-0.09067417084	5.14924128049072	4.17460702020102e-06	4.81263386949937e-05	3.94092617927215
HAT1	-0.68527002115	-0.02871356992	-5.14817597006257	4.19026079976048e-06	4.82812147446979e-05	3.93730532057003
MYB	-1.909161982975	0.26169966822	-5.14790131806101	4.19430593717917e-06	4.83022399986213e-05	3.93637184960362
C6orf70	0.535625174025	-0.01048235008	5.1459625627886	4.22297006695507e-06	4.86066089082226e-05	3.9297829581957
HNRNPA2B1	-0.497790113425	-0.0534028140733333	-5.14520766420619	4.23418325646132e-06	4.87099008784028e-05	3.92721762944959
PPP1R26	0.4696130199875	-0.01878118441	5.14080366343353	4.3001873163093e-06	4.94430628324485e-05	3.91225407510689
LOC100130539	0.609070275225	0.01767900518	5.13879494306996	4.33062839141081e-06	4.97667670505814e-05	3.90543032095964
FAM43A	0.74082954055	0.07920490384	5.13860334815755	4.33354298096836e-06	4.97739672692638e-05	3.90477950354399
TIMM50	-0.533622646675	0.06051500466	-5.13841334542713	4.33643525923891e-06	4.97809037622603e-05	3.90413410191736
LOC401164	1.5396540789	0.26059164782	5.13657734045972	4.36448167986818e-06	5.00764422277702e-05	3.89789793670768
COL6A2	1.0244045785125	-0.04647661799	5.13578923383628	4.37657540223594e-06	5.01887302584294e-05	3.89522126906187
PWWP2A	0.42423975855	0.01773541424	5.1355774604079	4.3798307525123e-06	5.01995986249486e-05	3.89450203894469
C4orf11	0.666898325775	-0.03056214088	5.1346821221433	4.39362015603858e-06	5.03216220363329e-05	3.8914613705552
CEP19	0.637552990925	-0.06813968656	5.13458597350553	4.39510351517112e-06	5.03216220363329e-05	3.89113484883637
LOC100508384	-0.8950968858	-0.07036046064	-5.13443213076407	4.39747799250703e-06	5.03223231188837e-05	3.89061240131113
DNAJC5	-0.55291886	0.03491915645	-5.13415464440409	4.40176403786158e-06	5.03448868978133e-05	3.88967007425919
TRA2B	-0.6289538356	0.0353084435533333	-5.13359177999774	4.41047067352271e-06	5.04179606052617e-05	3.88775866889611
MSI2	-0.5654211688625	-0.02740505764	-5.13177483827485	4.43869192278044e-06	5.07139202143727e-05	3.88158904307168
IFIT3	1.3768670625	0.024165352	5.13114994384072	4.44843903030547e-06	5.07986050736301e-05	3.8794673016248
SF3A3	-0.50246894055	0.01918411186	-5.13093342966775	4.45182113815171e-06	5.08105545851796e-05	3.8787321767953
LOC100131840	0.89341546775	-0.0589252858	5.13033268241808	4.46121852093496e-06	5.08911104899943e-05	3.87669252598177
LMO1	1.059755454875	0.1770575629	5.12958256303115	4.47297995596076e-06	5.09985356194813e-05	3.87414583248316
EPT1	-0.5438663935375	0.01367893482	-5.12935496039116	4.47655467189642e-06	5.10125564863461e-05	3.87337313279282
ZNF365	0.964705459775	-0.14663847643	5.12868393019574	4.48711023451862e-06	5.10842359559272e-05	3.87109508047478
PCMTD1	1.1148218767	-0.16224514864	5.12863728377522	4.48784491180263e-06	5.10842359559272e-05	3.87093672593527
GABPB1	-0.66532151	0.0220498162	-5.12837245952997	4.49201811944606e-06	5.10842359559272e-05	3.87003771320489
SLC35A5	0.61265089285	0.02808029128	5.12835851906129	4.49223790492272e-06	5.10842359559272e-05	3.86999038916554
HSD17B11	-0.6562469576	-1.32070799999969e-05	-5.12755309159551	4.50495428810273e-06	5.12020771073076e-05	3.86725625332719
CDKN3	-1.9584286455875	-0.06352575567	-5.12728249961475	4.50923444934463e-06	5.12239614679076e-05	3.86633772106765
ZNF836	0.536140171325	-0.00396924494	5.12647816508179	4.52198090257811e-06	5.13419480974343e-05	3.86360747334098
KPNB1	-0.508079920175	0.01239821416	-5.1262440827636	4.52569711894306e-06	5.13573370503324e-05	3.86281292509668
LOC389033	0.8478955432	0.07456983706	5.12301358164131	4.57729195646291e-06	5.19157503758572e-05	3.85184875212148
ERCC4	0.4645129542	0.00731199221	5.12285108450065	4.57990247990155e-06	5.19182900196865e-05	3.85129730112465
RASSF2	-0.51399966905	0.01247932851	-5.12228372930036	4.58902857460767e-06	5.19946497979246e-05	3.84937196481771
ST8SIA1	0.8550076729	0.03766364957	5.11707733690117	4.67361626620187e-06	5.29254806116374e-05	3.83170702887599
IQCK	0.520220493225	-0.02180406542	5.11655312374822	4.68221776192786e-06	5.29756926090019e-05	3.82992872024369
TMTC2	1.053620338975	0.05525793818	5.11651032560706	4.68292069904894e-06	5.29756926090019e-05	3.82978353696349
ENO3	0.87150626165	0.07112564232	5.11628097656887	4.68668940939982e-06	5.29907699647005e-05	3.82900552726992
NOP58	-0.682622144575	0.06306213164	-5.1144444844146	4.71697499943699e-06	5.33054930585726e-05	3.82277607698992
EXOSC8	-0.359607818675	-0.03896007494	-5.11368845830723	4.72949858563547e-06	5.34192690716064e-05	3.82021181154211
WDR43	-0.731962084	0.1202966688	-5.112072639058	4.75637460411856e-06	5.36890777705773e-05	3.81473172514505
ZNF193	0.5203451965	0.0282692339	5.11195589481741	4.75832223690691e-06	5.36890777705773e-05	3.81433580552501
HSPA4	-0.57823901285	0.01850696477	-5.10803173687418	4.82424768966866e-06	5.4404709300701e-05	3.80102929569978
HRH1	0.6900900967	-0.10425135514	5.10734756571055	4.83583346909182e-06	5.45071094749344e-05	3.79870965391259
TPI1	-0.82059140095	-0.00375162116	-5.10470300744043	4.88087486042499e-06	5.49863033214321e-05	3.78974435490889
ZNF177	0.9780781889	-0.01346344788	5.10437821898626	4.88643498825239e-06	5.50204486203118e-05	3.78864339255736
AGPAT1	0.413164810075	-0.01506065424	5.10205864249958	4.92632618744719e-06	5.54409207872355e-05	3.78078117358363
ATP1B3	-1.1293327533	0.12195856436	-5.10143120027045	4.93717172135955e-06	5.55342469630071e-05	3.77865464784583
ZFYVE19	0.4724689532	-0.02966501274	5.10065219971053	4.95066972587536e-06	5.56572967528127e-05	3.77601457578698
POLR1C	-0.375839878908333	0.03918656774	-5.10001104503219	4.96180649891497e-06	5.57536872817129e-05	3.77384176581986
LOC646903	0.863381535175	0.08549917014	5.09856148746606	4.98707618529754e-06	5.60087017733417e-05	3.76892967617055
DENND3	-0.868124514133333	0.01178096686	-5.09821089257621	4.99320701277142e-06	5.60318854011748e-05	3.7677416878293
KIAA1704	0.4108981503125	0.0017197601	5.09814889736673	4.99429189081907e-06	5.60318854011748e-05	3.76753162018038
ZNF137P	0.39673898205	0.01433012964	5.09586339931054	5.03444918939551e-06	5.64533029206752e-05	3.75978788881908
TPI1P2	-0.836470774325	-0.02546037716	-5.09555644585442	5.03986668149952e-06	5.64849354916747e-05	3.75874795187982
KLRAP1	0.658714825175	-0.04091277086	5.09170197341529	5.10838595447725e-06	5.72233924066416e-05	3.74569095688963
CCDC3	0.6589641808	0.05131856864	5.09038920482167	5.13193131689537e-06	5.74575573174173e-05	3.74124467894926
LOC400548	0.638813003875	-0.0206816765	5.08928410003041	5.15183494358483e-06	5.76242660032976e-05	3.73750202952689
RBMX	-0.475537987558333	0.00980365482	-5.08926835722835	5.15211902989858e-06	5.76242660032976e-05	3.73744871537147
SELRC1	-0.542488202075	0.03379059884	-5.08835289182189	5.16866560300057e-06	5.77796256565644e-05	3.73434851465922
VPS36	0.4604684333	0.06347677204	5.08553429036414	5.21993977889132e-06	5.83228402413979e-05	3.72480450490995
PPME1	-0.6410302503	-0.12628608374	-5.08508323578435	5.22819144553316e-06	5.83850496438031e-05	3.72327735426104
GPX3	-2.265894070625	0.0472673797	-5.08396882623391	5.24863376497368e-06	5.85698218237135e-05	3.71950444535528
TUFM	-0.546588993775	-0.00863464402	-5.08388786596776	5.25012193418412e-06	5.85698218237135e-05	3.71923035916282
PKD1L1	1.8732614831	-0.06530773552	5.08351021892315	5.25706913709072e-06	5.85887050113137e-05	3.7179518758059
PIAS3	0.503591110825	-0.06345420874	5.08350305159968	5.25720107484069e-06	5.85887050113137e-05	3.71792761189763
SCAI	0.592292072925	-0.02648977756	5.08269058802069	5.27217825162646e-06	5.87255328652749e-05	3.71517720789643
ZEB2	0.578624890825	0.09676212426	5.0825251497741	5.27523313193439e-06	5.8729489023593e-05	3.71461717287148
ACVR2B	0.670451312375	-0.0651226695	5.08163201911636	5.29175526767906e-06	5.88832962112994e-05	3.71159388262445
RPL5	-0.573207995266667	-0.04063509488	-5.08123446280372	5.29912609514698e-06	5.89351682381531e-05	3.71024818989679
DKFZp761E198	-1.329264028375	0.0168788533	-5.08100768380029	5.30333518245334e-06	5.8951841368978e-05	3.70948057820664
ATP5B	-0.84624501215	-0.03593202572	-5.07947897481448	5.33179452790834e-06	5.92134011066492e-05	3.70430642119087
MYL4	-0.989679480625	-0.00874201559999999	-5.07945140683855	5.33230912788111e-06	5.92134011066492e-05	3.70421311758626
ENPP6	1.39616086835	0.05645415508	5.07905942945765	5.3396313019099e-06	5.9246981713243e-05	3.70288649062833
ZNF577	0.736641866075	0.04717717636	5.0789979769128	5.34078013880985e-06	5.9246981713243e-05	3.70267851066823
WDR78	0.6676612968125	0.00477846834999999	5.07830538575312	5.35374476832492e-06	5.93605319521612e-05	3.70033456111976
SLFN12	0.71968930235	-0.01420379312	5.07804107737404	5.35870053025078e-06	5.93852120912254e-05	3.69944008413661
TOMM5	-0.751029165775	-0.00123626642	-5.0776959944381	5.3651776098301e-06	5.94267177822016e-05	3.69827227090449
RPL21	-0.448531556730556	-0.0145794619955556	-5.07739063095519	5.37091560007082e-06	5.94599989638374e-05	3.69723889551655
NCOA7	-1.02877283395	0.09220085384	-5.07655053583573	5.38673277168857e-06	5.95467981120082e-05	3.69439604642787
HIST1H3H	-1.744399314575	0.27422245034	-5.07654235354328	5.38688705190663e-06	5.95467981120082e-05	3.69436835860965
S1PR5	0.878949189925	0.01524636294	5.07653806830283	5.38696785347211e-06	5.95467981120082e-05	3.69435385791651
RPL3	-0.47351983825	-0.0345419219	-5.07569797164531	5.40283161164837e-06	5.96918226916194e-05	3.69151115637868
CELSR2	0.745451113075	-0.12952415104	5.075295357295	5.41045058069499e-06	5.97456558032685e-05	3.69014885172267
ASPRV1	0.768781355475	-0.10459762662	5.07496606059193	5.41668997159314e-06	5.97842078346205e-05	3.68903465379389
DCXR	-1.0390295667	0.06463882564	-5.07402827829901	5.43449757323936e-06	5.99503347912014e-05	3.68586173010183
TREML1	-1.61284665185	0.15507724152	-5.07367797523054	5.44116427915272e-06	5.99934555137802e-05	3.68467655128432
RPGRIP1L	0.810219620325	-0.03213518174	5.07324109092994	5.449490021879e-06	6.0054815570393e-05	3.683198479316
ABCC9	0.9193184139	0.16119711412	5.070941248761	5.49352561648068e-06	6.05094462080611e-05	3.67541829997425
ENTPD3	1.9776230991	0.07167081528	5.0700481087499	5.51072107956363e-06	6.06681307514308e-05	3.67239718502348
CRTC1	0.6021989338125	-0.0337116548	5.06912637467104	5.52852263793746e-06	6.0833323958367e-05	3.66927952763018
NMNAT2	1.342105061525	0.01201214022	5.06855933944787	5.53950197863326e-06	6.09233195364954e-05	3.66736168798683
GPN2	-0.517726971125	0.0335583099	-5.0679681820512	5.55097125261216e-06	6.10186097166877e-05	3.66536233518966
RSPO2	2.499893200525	-0.34824055358	5.06705247625378	5.56878339933894e-06	6.11636385952151e-05	3.6622654756292
MTX3	0.8030626743	-0.01807680156	5.0670009168608	5.56978799563855e-06	6.11636385952151e-05	3.66209111034906
MAFG	-0.588020282075	-0.03656884786	-5.06676837280761	5.5743211611222e-06	6.11825340762121e-05	3.66130469218233
ANGPTL2	0.972253243275	0.05966266262	5.06626888447476	5.58407036989709e-06	6.12586317835307e-05	3.65961556032085
NRK	1.5370975234	-0.07216273228	5.06467576950348	5.61527773214557e-06	6.15699353755518e-05	3.65422844276194
AP2S1	-0.8095210178	0.00632556786	-5.06444346548912	5.61984263573418e-06	6.15761612906647e-05	3.65344295242202
NR1D2	0.6982973417	-0.0662414063066667	5.06435882990512	5.62150668030063e-06	6.15761612906647e-05	3.6531567767236
MRPL4	-0.553044260725	0.08530076702	-5.0619545148501	5.66898181618198e-06	6.20649373071076e-05	3.64502778405456
MANEAL	0.4850545367625	-0.04372633384	5.06162016130429	5.67561508888574e-06	6.21063031406542e-05	3.64389743282779
EXOC3L2	0.690919773725	0.10064578728	5.05833592188117	5.74117903208143e-06	6.27921612186523e-05	3.63279566444917
ILF3	-0.614599135483333	-0.01982611842	-5.05709620093322	5.76612124270383e-06	6.30332670923513e-05	3.62860562079253
ZBED5	0.41689844365	-0.02107004268	5.05682386803748	5.77161464356646e-06	6.30616298122274e-05	3.62768522692578
RPS2P32	-0.833019979825	-0.08683048336	-5.05611246884567	5.78598905615089e-06	6.31602153067397e-05	3.62528101187329
BCAS3	0.4945267743	-0.0149234362266667	5.05608996741149	5.78644429099624e-06	6.31602153067397e-05	3.62520496875019
ENHO	1.3364933384875	-0.13198875171	5.05539885157821	5.80044370086548e-06	6.32812699441462e-05	3.62286941069456
C3orf45	1.02406638915	-0.01720070768	5.05459863935138	5.81669465836472e-06	6.34267546857474e-05	3.62016530123855
DHX9	-0.592483015425	-0.00543047864	-5.05276598895529	5.85408178125962e-06	6.38024524396402e-05	3.61397285760338
AVPR2	1.15170189915	0.13423158832	5.05211170985849	5.86748668448638e-06	6.39165274583459e-05	3.61176225418075
DLGAP3	-0.64312939065	0.06004855328	-5.04957339094697	5.91977855059422e-06	6.44538851799933e-05	3.60318695170913
ZNF622	-0.58599844295	0.00405977244	-5.04861642231292	5.93961191904369e-06	6.46374775822293e-05	3.59995435027382
[truncated: 19,755 more rows]
