# Supplementary material for: Aberrantly hydroxymethylated differentially expressed genes and the associated protein pathways in osteoarthritis
Source: PeerJ. 2019 Feb 25;7:e6425. doi: 10.7717/peerj.6425 (PMC6394344; doi:10.7717/peerj.6425)
Supplement: Supplemental Information 1 [file peerj-07-6425-s001.zip › Supplemental Information 1/GSE64393_NormOAall5hmCpeaks.txt]

Chrom	Start	End	Length	Treatment.cnt	Control.cnt	Treatment.avg	Control.avg	Treatment.enr	Control.enr	Event	log2FC	pval	minuslog10 pVal	padj	winSta	winEnd	winFC	winP	winQ	GName	TName	Strand	TSS	TES	Feature	D2TSS
chr1	566801	568700	1900	3.20;2.06;3.40;28.03	648.29;2000.22;650.91;1067.74	9.17	1091.79	NA	NA	Down	-6.9	1.31E-07	6.88E+00	1.47E-06	567301	568300	-7.2	1.18E-07	9.27E-07						OtherIntergenic	NA
chr4	9249001	9250900	1900	1.60;4.11;0.00;4.98	99.53;77.60;49.15;114.40	2.67	85.17	NA	NA	Down	-4.99	1.12E-08	7.95E+00	2.04E-07	9249001	9250000	-4.99	1.07E-08	1.37E-07						OtherIntergenic	NA
chrY	13824801	13826700	1900	3.20;0.00;0.00;14.32	51.11;116.04;99.63;157.11	4.38	105.97	NA	NA	Down	-4.6	3.28E-08	7.48E+00	4.96E-07	13825501	13826500	-5.99	2.06E-08	2.36E-07						Pericentromere	NA
chr6	40192601	40193700	1100	1.60;0.00;0.00;4.98	29.59;39.16;41.18;44.23	1.65	38.54	NA	NA	Down	-4.55	4.20E-13	1.24E+01	8.74E-11	40192701	40193700	-4.46	8.38E-14	3.90E-11						OtherIntergenic	NA
chr12	24192801	24193800	1000	60.00;22.63;34.01;20.55	0.00;5.08;0.00;1.53	34.3	1.65	NA	NA	Up	4.38	3.87E-08	7.41E+00	5.67E-07	24192801	24193800	4.38	3.87E-08	3.94E-07	SOX5	NM_152989	-	23685230	24715380	Genebody	522079.5
chr16	2138001	2139900	1900	140.79;132.70;88.41;36.75	9.42;6.53;2.66;1.53	99.66	5.03	NA	NA	Up	4.31	8.70E-08	7.06E+00	1.08E-06	2138101	2139100	4.34	3.20E-08	3.38E-07	PKD1	NM_000296	-	2138710	2185899	Genebody	46948.5
chr2	129104101	129106000	1900	221.59;124.47;89.55;31.76	9.42;10.15;3.99;1.53	116.84	6.27	NA	NA	Up	4.22	1.37E-07	6.86E+00	1.52E-06	129105001	129106000	2.12	9.15E-12	3.54E-10						Genedesert	NA
chr21	47548701	47549900	1200	176.79;125.50;82.75;21.80	4.04;5.80;9.30;3.05	101.71	5.55	NA	NA	Up	4.2	1.18E-07	6.93E+00	1.36E-06	47548701	47549700	4.39	1.06E-07	8.57E-07	COL6A2	NM_058174	+	47518032	47549719	Genebody	31268.5
chr18	77272901	77274700	1800	215.19;126.53;78.21;31.76	6.73;7.98;5.31;6.10	112.92	6.53	NA	NA	Up	4.11	1.34E-07	6.87E+00	1.50E-06	77272901	77273900	5.23	5.02E-08	4.85E-07	NFATC1	NM_172389	+	77160325	77289323	Genebody	113475.5
chr1	2214101	2215400	1300	167.19;103.90;77.08;26.16	2.69;10.88;2.66;6.10	93.58	5.58	NA	NA	Up	4.07	1.26E-07	6.90E+00	1.44E-06	2214401	2215400	4.03	1.10E-07	8.82E-07	SKI	NM_003036	+	2160133	2241652	Genebody	54617.5
chr19	1155701	1157200	1500	110.39;57.61;49.87;29.89	8.07;2.90;2.66;1.53	61.94	3.79	NA	NA	Up	4.03	6.66E-08	7.18E+00	8.77E-07	1156201	1157200	3.44	4.16E-08	4.17E-07	SBNO2	NM_014963	-	1107632	1174282	Genebody	17831.5
chr5	158521701	158523600	1900	117.59;84.35;122.42;54.18	6.73;10.88;2.66;3.05	94.64	5.83	NA	NA	Up	4.02	3.26E-08	7.49E+00	4.93E-07	158522501	158523500	3.68	3.03E-08	3.23E-07	EBF1	NM_024007	-	158122922	158526788	Genebody	4137.5
chr11	65359801	65361400	1600	102.39;91.55;111.08;23.67	2.69;14.50;1.33;3.05	82.17	5.39	NA	NA	Up	3.93	1.09E-07	6.96E+00	1.29E-06	65359801	65360800	3.68	9.22E-08	7.71E-07	KCNK7	NM_033348	-	65360325	65363467	Promoter3k	2866.5
chr10	43698801	43700500	1700	87.19;57.61;123.55;21.18	5.38;5.80;3.99;4.58	72.38	4.94	NA	NA	Up	3.87	1.11E-07	6.95E+00	1.31E-06	43699501	43700500	3.27	8.10E-08	6.99E-07	RASGEF1A	NM_145313	-	43689983	43762367	Genebody	62716.5
chr21	47476701	47478600	1900	291.98;146.07;170.03;36.12	16.14;10.15;10.63;7.63	161.05	11.14	NA	NA	Up	3.85	2.22E-07	6.65E+00	2.14E-06	47477601	47478600	3.72	1.14E-07	9.05E-07						OtherIntergenic	NA
chr8	144565101	144566800	1700	139.99;98.75;68.01;23.04	1.35;10.88;5.31;6.10	82.45	5.91	NA	NA	Up	3.8	1.26E-07	6.90E+00	1.43E-06	144565801	144566800	2.76	2.25E-08	2.53E-07	ZC3H3	NM_015117	-	144519824	144623620	Genebody	57669.5
chr17	79017201	79019100	1900	194.39;139.90;75.94;42.97	12.11;8.70;7.97;4.58	113.3	8.34	NA	NA	Up	3.76	1.55E-07	6.81E+00	1.66E-06	79018101	79019100	2.66	5.96E-13	4.81E-11	BAIAP2	NM_017450	+	79008946	79084312	Genebody	9204.5
chr19	1106801	1108700	1900	192.79;113.16;100.88;41.73	14.80;11.60;2.66;4.58	112.14	8.41	NA	NA	Up	3.74	1.52E-07	6.82E+00	1.64E-06	1107701	1108700	5.02	5.31E-08	5.07E-07	SBNO2	NM_001100122	-	1107632	1132273	Genebody	24522.5
chr21	47503101	47504800	1700	157.59;72.01;90.68;28.65	12.11;10.15;0.00;4.58	87.23	6.71	NA	NA	Up	3.7	1.35E-07	6.87E+00	1.50E-06	47503801	47504800	3.47	6.83E-08	6.16E-07						OtherIntergenic	NA
chr6	1595001	1596300	1300	147.19;81.27;81.61;26.16	5.38;10.15;2.66;7.63	84.06	6.45	NA	NA	Up	3.7	1.28E-07	6.89E+00	1.45E-06	1595101	1596100	4.37	9.07E-08	7.61E-07						OtherIntergenic	NA
chr10	20350201	20352100	1900	76.80;66.87;75.94;27.40	4.04;7.98;2.66;4.58	61.75	4.81	NA	NA	Up	3.68	4.21E-08	7.38E+00	6.07E-07	20350401	20351400	2.86	2.13E-09	3.52E-08	PLXDC2	NM_032812	+	20105371	20569115	Genebody	245779.5
chr19	14675101	14676600	1500	114.39;76.12;72.54;21.18	2.69;9.43;2.66;7.63	71.06	5.6	NA	NA	Up	3.67	1.04E-07	6.98E+00	1.24E-06	14675101	14676100	3.49	6.51E-08	5.94E-07	TECR	NM_138501	+	14640378	14676792	Genebody	35472.5
chr17	79505701	79507200	1500	94.39;70.98;48.74;24.91	4.04;9.43;2.66;3.05	59.76	4.79	NA	NA	Up	3.64	7.88E-08	7.10E+00	1.00E-06	79505701	79506700	3.11	1.37E-08	1.68E-07	C17orf70	NR_033338	-	79506910	79519429	Genebody	12978.5
chr2	108293101	108294400	1300	1.60;0.00;0.00;4.98	26.90;39.89;39.85;38.13	1.65	36.19	NA	NA	Down	-4.46	6.18E-13	1.22E+01	9.43E-11	108293401	108294400	-4.44	4.54E-13	4.22E-11						OtherIntergenic	NA
chr14	105916501	105918100	1600	136.79;76.12;56.68;23.67	4.04;10.88;3.99;4.58	73.31	5.87	NA	NA	Up	3.64	1.24E-07	6.90E+00	1.42E-06	105917101	105918100	3.4	7.22E-08	6.43E-07	MTA1	NM_001203258	+	105886185	105937057	Genebody	31115.5
chr19	13207001	13208500	1500	146.39;83.32;83.88;26.78	1.35;11.60;3.99;10.68	85.09	6.9	NA	NA	Up	3.62	1.33E-07	6.88E+00	1.49E-06	13207501	13208500	2.74	1.03E-07	8.39E-07	NFIX	NM_002501	+	13106583	13209610	Genebody	101167.5
chr18	77216401	77218200	1800	212.79;95.67;73.68;42.97	12.11;13.78;1.33;7.63	106.28	8.71	NA	NA	Up	3.61	1.73E-07	6.76E+00	1.80E-06	77217201	77218200	3.61	9.69E-08	8.00E-07	NFATC1	NM_172390	+	77155771	77228177	Genebody	61529.5
chr10	20433801	20435100	1300	72.00;54.52;103.15;26.16	6.73;8.70;1.33;4.58	63.96	5.33	NA	NA	Up	3.58	9.62E-08	7.02E+00	1.17E-06	20434101	20435100	2.58	3.66E-09	5.56E-08	PLXDC2	NM_032812	+	20105371	20569115	Genebody	329079.5
chr5	72739701	72741700	2000	137.59;78.18;99.75;61.04	13.45;9.43;3.99;4.58	94.14	7.86	NA	NA	Up	3.58	3.74E-08	7.43E+00	5.52E-07	72740701	72741700	3.32	5.86E-09	8.28E-08						OtherIntergenic	NA
chr14	105337401	105339200	1800	57.60;41.15;28.34;21.18	5.38;5.80;1.33;0.00	37.06	3.13	NA	NA	Up	3.57	3.53E-08	7.45E+00	5.26E-07	105337401	105338400	3.92	2.21E-08	2.50E-07	KIAA0284	NM_001112726	+	105331649	105363107	Genebody	6651.5
chr2	242784401	242785800	1400	119.19;63.78;41.94;21.80	6.73;7.25;5.31;1.53	61.68	5.2	NA	NA	Up	3.57	1.09E-07	6.96E+00	1.28E-06	242784801	242785800	3.63	9.36E-08	7.79E-07						OtherIntergenic	NA
chr11	3108201	3109500	1300	56.00;31.89;72.54;21.80	0.00;5.80;6.64;3.05	45.56	3.87	NA	NA	Up	3.56	6.73E-08	7.17E+00	8.85E-07	3108201	3109200	3.13	3.15E-08	3.33E-07	OSBPL5	NM_145638	-	3108345	3186582	Genebody	77731.5
chr2	240015701	240017500	1800	104.79;66.87;73.68;32.39	4.04;13.78;0.00;6.10	69.43	5.98	NA	NA	Up	3.54	6.99E-08	7.16E+00	9.12E-07	240015701	240016700	3.09	6.43E-09	8.94E-08	HDAC4	NM_006037	-	239969863	240322643	Genebody	306042.5
chr12	125026201	125028100	1900	133.59;50.41;64.61;47.33	6.73;11.60;1.33;6.10	73.99	6.44	NA	NA	Up	3.52	1.07E-07	6.97E+00	1.27E-06	125026201	125027200	3.01	2.45E-08	2.72E-07	NCOR2	NM_001077261	-	124808956	125052010	Genebody	24859.5
chr7	157578201	157579200	1000	111.19;30.86;26.07;21.80	2.69;5.08;2.66;6.10	47.48	4.13	NA	NA	Up	3.52	7.18E-08	7.14E+00	9.32E-07	157578201	157579200	3.52	7.18E-08	6.40E-07	PTPRN2	NM_002847	-	157331749	158380482	Genebody	801781.5
chr17	80393401	80395300	1900	105.59;76.12;56.68;36.75	5.38;11.60;2.66;4.58	68.78	6.05	NA	NA	Up	3.51	6.55E-08	7.18E+00	8.65E-07	80393401	80394400	2.88	1.06E-08	1.36E-07	HEXDC	NM_173620	+	80376251	80400516	Genebody	18099.5
chr16	1580701	1582400	1700	175.99;75.09;55.54;36.75	10.76;10.88;2.66;6.10	85.84	7.6	NA	NA	Up	3.5	1.47E-07	6.83E+00	1.60E-06	1580801	1581800	2.92	1.15E-07	9.09E-07	IFT140	NM_014714	-	1560427	1662109	Genebody	80558.5
chr18	77246701	77248500	1800	127.19;56.58;41.94;41.73	8.07;5.80;5.31;4.58	66.86	5.94	NA	NA	Up	3.49	1.01E-07	7.00E+00	1.21E-06	77246701	77247700	3.01	2.30E-08	2.58E-07	NFATC1	NM_172389	+	77160325	77289323	Genebody	87275.5
chr11	1876601	1877600	1000	149.59;111.10;53.27;20.55	5.38;15.96;2.66;6.10	83.63	7.52	NA	NA	Up	3.47	1.68E-07	6.77E+00	1.77E-06	1876601	1877600	3.47	1.68E-07	1.20E-06	LSP1	NM_002339	+	1874199	1913493	Promoter3k	2901.5
chr9	138979601	138981400	1800	156.79;106.98;113.35;30.52	5.38;14.50;7.97;9.15	101.91	9.25	NA	NA	Up	3.46	1.58E-07	6.80E+00	1.69E-06	138979601	138980600	3.25	8.48E-08	7.24E-07	NACC2	NM_144653	-	138898382	138987131	Genebody	6630.5
chr7	27183801	27185600	1800	182.39;104.93;73.68;28.03	10.76;10.88;6.64;7.63	97.25	8.98	NA	NA	Up	3.44	1.72E-07	6.76E+00	1.79E-06	27184601	27185600	3	1.16E-07	9.15E-07	LOC100133311	NR_038832	+	27179982	27195547	Genebody	4718.5
chr4	1755801	1757500	1700	172.79;111.10;112.22;23.04	17.49;9.43;2.66;9.15	104.79	9.68	NA	NA	Up	3.44	1.78E-07	6.75E+00	1.84E-06	1755801	1756800	2.38	7.36E-08	6.52E-07						OtherIntergenic	NA
chr11	1911001	1912800	1800	129.59;70.98;48.74;28.65	6.73;11.60;1.33;6.10	69.49	6.44	NA	NA	Up	3.43	1.29E-07	6.89E+00	1.45E-06	1911801	1912800	2.55	7.82E-10	1.51E-08	LSP1	NM_001013255	+	1892153	1913493	Genebody	19747.5
chr17	73620701	73621700	1000	80.00;84.35;71.41;19.93	6.73;7.25;6.64;3.05	63.92	5.92	NA	NA	Up	3.43	8.74E-08	7.06E+00	1.08E-06	73620701	73621700	3.43	8.74E-08	7.40E-07	MYO15B	NR_003587	+	73584138	73622927	Genebody	37062.5
chr3	196951201	196952800	1600	88.79;58.64;63.48;19.93	8.07;5.08;5.31;3.05	57.71	5.38	NA	NA	Up	3.42	8.10E-08	7.09E+00	1.02E-06	196951701	196952700	3.71	7.05E-08	6.31E-07	DLG1	NM_004087	-	196769430	197025447	Genebody	73446.5
chr1	2018201	2020000	1800	136.79;100.81;53.27;28.03	6.73;11.60;5.31;6.10	79.73	7.44	NA	NA	Up	3.42	1.44E-07	6.84E+00	1.58E-06	2018201	2019200	2.82	2.07E-08	2.37E-07	PRKCZ	NM_001242874	+	2005424	2116834	Genebody	13676.5
chr1	10692801	10694700	1900	156.79;102.87;134.89;35.50	10.76;12.33;3.99;13.73	107.51	10.2	NA	NA	Up	3.4	1.55E-07	6.81E+00	1.66E-06	10692801	10693800	2.69	6.12E-08	5.66E-07						OtherIntergenic	NA
chr8	145617701	145620100	2400	147.19;78.18;77.08;78.47	21.52;6.53;5.31;3.05	95.23	9.1	NA	NA	Up	3.39	4.07E-08	7.39E+00	5.91E-07	145619101	145620100	4.51	6.54E-09	9.08E-08	CPSF1	NM_013291	-	145618445	145634733	Genebody	15832.5
chr22	47530601	47532500	1900	139.99;106.98;94.08;57.92	10.76;17.41;5.31;4.58	99.74	9.51	NA	NA	Up	3.39	4.48E-08	7.35E+00	6.38E-07	47530801	47531800	3.37	1.11E-08	1.41E-07	TBC1D22A	NM_014346	+	47158517	47571342	Genebody	373033.5
chr10	21456701	21458200	1500	58.40;53.49;79.35;28.03	9.42;8.70;0.00;3.05	54.82	5.29	NA	NA	Up	3.37	4.95E-08	7.31E+00	6.91E-07	21457101	21458100	3.31	1.31E-08	1.62E-07	NEBL	NM_001173484	-	21068902	21463116	Genebody	5665.5
chr7	216801	218700	1900	193.59;117.27;107.68;48.58	13.45;15.23;10.63;6.10	116.78	11.35	NA	NA	Up	3.36	1.72E-07	6.76E+00	1.79E-06	217601	218600	4.25	5.66E-08	5.33E-07	FAM20C	NM_020223	+	192968	300740	Genebody	24782.5
chr19	1229501	1231400	1900	99.99;61.72;58.94;29.89	6.73;10.88;3.99;3.05	62.64	6.16	NA	NA	Up	3.35	7.88E-08	7.10E+00	1.00E-06	1229501	1230500	2.96	3.66E-09	5.56E-08	C19orf26	NM_152769	-	1229946	1237990	Genebody	7539.5
chr16	1407001	1408700	1700	66.40;36.00;55.54;22.42	5.38;2.18;3.99;6.10	45.09	4.41	NA	NA	Up	3.35	4.54E-08	7.34E+00	6.45E-07	1407301	1408300	5.17	1.16E-08	1.47E-07	GNPTG	NM_032520	+	1401899	1413352	Genebody	5951.5
chr22	38616201	38618000	1800	78.40;73.04;47.61;28.03	8.07;8.70;3.99;1.53	56.77	5.57	NA	NA	Up	3.35	5.38E-08	7.27E+00	7.40E-07	38616301	38617300	3.17	1.11E-08	1.41E-07	TMEM184B	NM_001195071	-	38615297	38668670	Genebody	51569.5
chr22	19709501	19711300	1800	109.59;55.55;75.94;28.03	5.38;10.15;6.64;4.58	67.28	6.69	NA	NA	Up	3.33	1.08E-07	6.97E+00	1.27E-06	19709501	19710500	2.48	1.18E-08	1.49E-07	5-Sep	NM_001009939	+	19705957	19710845	Genebody	4443.5
chr11	68820801	68822300	1500	86.39;93.61;73.68;28.65	8.07;7.25;5.31;7.63	70.58	7.07	NA	NA	Up	3.32	7.14E-08	7.15E+00	9.27E-07	68821101	68822100	2.85	1.81E-08	2.11E-07	TPCN2	NM_139075	+	68816349	68858072	Genebody	5201.5
chr10	833101	834400	1300	48.80;49.38;35.14;21.18	4.04;2.90;3.99;4.58	38.62	3.87	NA	NA	Up	3.32	1.76E-08	7.75E+00	2.98E-07	833201	834200	3.23	1.35E-08	1.66E-07						OtherIntergenic	NA
chr9	138951201	138953100	1900	150.39;142.99;117.88;41.11	10.76;8.70;17.27;9.15	113.09	11.47	NA	NA	Up	3.3	1.32E-07	6.88E+00	1.49E-06	138951801	138952800	2.35	1.74E-11	5.95E-10	NACC2	NM_144653	-	138898382	138987131	Genebody	34980.5
chr11	1508401	1510200	1800	87.19;39.09;47.61;40.48	6.73;7.98;2.66;4.58	53.59	5.48	NA	NA	Up	3.29	4.81E-08	7.32E+00	6.75E-07	1508401	1509400	2.82	1.24E-12	7.80E-11	MOB2	NM_053005	-	1490684	1785501	Genebody	276200.5
chr14	101943701	101945600	1900	64.80;60.69;87.28;29.89	9.42;4.35;6.64;4.58	60.67	6.25	NA	NA	Up	3.28	5.30E-08	7.28E+00	7.30E-07	101943701	101944700	4.12	3.50E-08	3.63E-07						OtherIntergenic	NA
chr18	77214101	77216000	1900	243.98;126.53;103.15;57.30	20.18;9.43;10.63;15.25	132.74	13.87	NA	NA	Up	3.26	2.24E-07	6.65E+00	2.16E-06	77214201	77215200	2.37	7.27E-12	2.97E-10	NFATC1	NM_172390	+	77155771	77228177	Genebody	59279.5
chr6	132521101	132522200	1100	60.80;64.81;106.55;28.03	10.76;6.53;3.99;6.10	65.04	6.84	NA	NA	Up	3.25	1.10E-07	6.96E+00	1.29E-06	132521101	132522100	3.25	1.10E-07	8.77E-07						OtherIntergenic	NA
chr14	104746501	104748400	1900	49.60;39.09;60.08;50.45	8.07;8.70;1.33;3.05	49.8	5.29	NA	NA	Up	3.24	1.49E-11	1.08E+01	9.09E-10	104746701	104747700	3.23	1.19E-12	7.54E-11						OtherIntergenic	NA
chr14	104899201	104901000	1800	88.79;52.46;65.74;34.25	8.07;5.80;1.33;10.68	60.31	6.47	NA	NA	Up	3.22	4.07E-08	7.39E+00	5.91E-07	104900001	104901000	2.85	5.59E-09	7.95E-08						OtherIntergenic	NA
chr2	121633601	121634900	1300	151.19;95.67;45.34;21.80	8.07;10.15;5.31;10.68	78.5	8.55	NA	NA	Up	3.2	1.63E-07	6.79E+00	1.73E-06	121633601	121634600	3.31	1.24E-07	9.58E-07	GLI2	NM_005270	+	121554866	121750229	Genebody	79384.5
chr20	55965001	55966600	1600	111.19;60.69;81.61;35.50	9.42;10.88;6.64;4.58	72.25	7.88	NA	NA	Up	3.2	9.08E-08	7.04E+00	1.12E-06	55965501	55966500	2.83	2.59E-08	2.84E-07	MIR5095	NR_039970	+	55913212	55998278	Genebody	52588.5
chr22	24574801	24576700	1900	139.19;88.47;44.21;34.88	8.07;14.50;9.30;1.53	76.69	8.35	NA	NA	Up	3.2	1.62E-07	6.79E+00	1.72E-06	24575701	24576700	4.02	6.91E-08	6.21E-07	SUSD2	NM_019601	+	24577443	24585074	Promoter3k	-1692.5
chr17	81032301	81034100	1800	68.00;48.35;30.60;28.65	4.04;5.08;3.99;6.10	43.9	4.8	NA	NA	Up	3.19	3.92E-08	7.41E+00	5.73E-07	81033101	81034100	3.04	9.89E-09	1.28E-07						OtherIntergenic	NA
chr4	95488101	95489300	1200	89.59;95.67;66.88;33.01	8.07;13.05;2.66;7.63	71.29	7.85	NA	NA	Up	3.18	7.20E-08	7.14E+00	9.34E-07	95488201	95489200	3.34	3.43E-08	3.57E-07	PDLIM5	NM_001011516	+	95373037	95509370	Genebody	115663.5
chr1	3200201	3201900	1700	73.60;84.35;74.81;23.04	2.69;13.05;7.97;4.58	63.95	7.07	NA	NA	Up	3.18	9.19E-08	7.04E+00	1.13E-06	3200201	3201200	2.92	7.03E-08	6.30E-07	PRDM16	NM_022114	+	2985741	3355185	Genebody	215309.5
chr4	1546001	1547200	1200	147.99;87.44;94.08;22.42	10.76;9.43;7.97;10.68	87.98	9.71	NA	NA	Up	3.18	1.71E-07	6.77E+00	1.78E-06	1546201	1547200	3.52	1.35E-07	1.02E-06						OtherIntergenic	NA
chr17	79404501	79408100	3600	272.78;218.08;165.49;101.52	20.18;23.21;14.61;25.93	189.47	20.98	NA	NA	Up	3.17	1.47E-07	6.83E+00	1.60E-06	79405401	79406400	2.41	6.81E-09	9.39E-08	BAHCC1	NM_001080519	+	79373539	79433358	Genebody	32761.5
chr2	240003301	240005300	2000	158.39;87.44;85.01;41.73	8.07;17.41;6.64;9.15	93.14	10.32	NA	NA	Up	3.17	1.60E-07	6.80E+00	1.70E-06	240004301	240005300	2.3	2.67E-08	2.91E-07	HDAC4	NM_006037	-	239969863	240322643	Genebody	318342.5
chr9	34037801	34039000	1200	79.20;23.66;48.74;21.18	4.04;5.08;3.99;6.10	43.19	4.8	NA	NA	Up	3.17	8.53E-08	7.07E+00	1.06E-06	34038001	34039000	3.5	7.33E-08	6.50E-07	UBAP2	NM_018449	-	33921690	34048947	Genebody	10546.5
chr7	414501	416000	1500	110.39;65.84;66.88;21.18	12.11;11.60;2.66;3.05	66.07	7.35	NA	NA	Up	3.17	1.33E-07	6.88E+00	1.49E-06	414901	415900	2.81	8.60E-08	7.32E-07						OtherIntergenic	NA
chr20	3731001	3732900	1900	45.60;45.26;87.28;23.67	10.76;7.25;0.00;4.58	50.45	5.65	NA	NA	Up	3.16	1.03E-07	6.99E+00	1.23E-06	3731001	3732000	2.68	1.50E-08	1.81E-07	HSPA12B	NM_052970	+	3713316	3733758	Genebody	18634.5
chr17	61774801	61775800	1000	115.19;125.50;75.94;19.93	13.45;10.88;9.30;4.58	84.14	9.55	NA	NA	Up	3.14	1.77E-07	6.75E+00	1.83E-06	61774801	61775800	3.14	1.77E-07	1.24E-06	LIMD2	NM_030576	-	61773248	61777519	Promoter3k	2218.5
chr2	128393201	128394400	1200	41.60;68.92;47.61;19.93	2.69;7.98;7.97;1.53	44.51	5.04	NA	NA	Up	3.14	6.92E-08	7.16E+00	9.04E-07	128393201	128394200	3.14	6.92E-08	6.22E-07	MYO7B	NM_001080527	+	128293377	128395303	Genebody	100423.5
chr18	77230601	77232800	2200	268.78;139.90;114.48;86.57	14.80;24.66;11.96;18.30	152.44	17.43	NA	NA	Up	3.13	2.52E-07	6.60E+00	2.34E-06	77230801	77231800	2.45	3.09E-08	3.28E-07	NFATC1	NM_172389	+	77160325	77289323	Genebody	71375.5
chr1	3085601	3087500	1900	213.59;151.22;102.02;46.71	17.49;11.60;13.28;16.78	128.38	14.79	NA	NA	Up	3.12	2.28E-07	6.64E+00	2.18E-06	3086501	3087500	2.91	1.16E-08	1.46E-07	PRDM16	NM_022114	+	2985741	3355185	Genebody	100809.5
chr19	1943201	1944300	1100	84.79;58.64;83.88;23.04	12.11;7.25;6.64;3.05	62.59	7.26	NA	NA	Up	3.11	9.48E-08	7.02E+00	1.15E-06	1943201	1944200	2.54	7.01E-08	6.29E-07	CSNK1G2	NM_001319	+	1941160	1981336	Promoter3k	2590.5
chr12	24635701	24637500	1800	91.99;121.39;139.42;26.78	10.76;9.43;11.96;12.20	94.9	11.09	NA	NA	Up	3.1	1.93E-07	6.71E+00	1.94E-06	24635701	24636700	2.66	8.30E-08	7.12E-07	SOX5	NM_152989	-	23685230	24715380	Genebody	78779.5
chr9	130670001	130671700	1700	146.39;92.58;63.48;41.11	12.11;11.60;1.33;15.25	85.89	10.07	NA	NA	Up	3.09	1.46E-07	6.84E+00	1.59E-06	130670701	130671700	3.08	2.00E-10	4.79E-09	ST6GALNAC4	NM_175039	-	130670164	130679305	Genebody	8454.5
chr16	1586101	1589700	3600	227.99;160.48;137.15;82.21	21.52;31.19;7.97;10.68	151.96	17.84	NA	NA	Up	3.09	1.47E-07	6.83E+00	1.60E-06	1587101	1588100	3.44	3.29E-08	3.45E-07	TMEM204	NM_024600	+	1584230	1605243	Genebody	3670.5
chr14	105648001	105649100	1100	61.60;66.87;46.47;20.55	1.35;10.15;3.99;7.63	48.87	5.78	NA	NA	Up	3.08	6.39E-08	7.19E+00	8.48E-07	105648101	105649100	3.06	6.43E-08	5.88E-07	NUDT14	NM_177533	-	105639275	105647660	Promoter1k	-890.5
chr1	201253101	201254300	1200	117.59;89.50;102.02;22.42	8.07;9.43;7.97;13.73	82.88	9.8	NA	NA	Up	3.08	1.50E-07	6.82E+00	1.63E-06	201253301	201254300	2.82	1.32E-07	1.01E-06	PKP1	NM_000299	+	201252579	201302121	Promoter3k	1121.5
chr2	161239701	161240700	1000	45.60;57.61;94.08;26.16	6.73;10.88;2.66;6.10	55.86	6.59	NA	NA	Up	3.08	1.18E-07	6.93E+00	1.36E-06	161239701	161240700	3.08	1.18E-07	9.23E-07	RBMS1	NM_016836	-	161128661	161350318	Genebody	110117.5
chr10	134331101	134332800	1700	132.79;79.21;44.21;42.35	10.76;5.80;7.97;10.68	74.64	8.8	NA	NA	Up	3.08	1.25E-07	6.90E+00	1.43E-06	134331801	134332800	3.41	7.40E-08	6.55E-07						OtherIntergenic	NA
chr2	63278601	63280700	2100	179.99;121.39;171.16;60.41	16.14;21.76;13.28;12.20	133.24	15.85	NA	NA	Up	3.07	1.56E-07	6.81E+00	1.67E-06	63279601	63280600	2.13	1.44E-09	2.52E-08	OTX1	NM_014562	+	63277936	63284966	Promoter3k	1714.5
chr15	23272801	23274200	1400	90.39;41.15;43.07;22.42	8.07;7.98;1.33;6.10	49.26	5.87	NA	NA	Up	3.07	1.04E-07	6.98E+00	1.23E-06	23272901	23273900	3.78	7.17E-08	6.39E-07						OtherIntergenic	NA
chr3	70119501	70121300	1800	97.59;67.89;167.76;29.27	8.07;10.15;6.64;18.30	90.63	10.79	NA	NA	Up	3.07	2.15E-07	6.67E+00	2.10E-06	70119501	70120500	2.31	1.13E-07	8.94E-07						OtherIntergenic	NA
chr15	31773701	31775700	2000	139.99;91.55;120.15;46.09	10.76;20.31;5.31;12.20	99.45	12.15	NA	NA	Up	3.03	1.19E-07	6.93E+00	1.37E-06	31774701	31775700	5.11	5.86E-08	5.47E-07	OTUD7A	NM_130901	-	31775328	31947542	Genebody	172841.5
chr17	79802601	79804000	1400	95.19;72.01;74.81;24.91	6.73;15.96;3.99;6.10	66.73	8.19	NA	NA	Up	3.03	1.07E-07	6.97E+00	1.27E-06	79803001	79804000	2.84	6.65E-08	6.04E-07	P4HB	NM_000918	-	79801033	79818544	Genebody	15243.5
chr9	134377001	134378500	1500	58.40;28.80;53.27;28.65	5.38;8.70;6.64;0.00	42.28	5.18	NA	NA	Up	3.03	3.24E-08	7.49E+00	4.90E-07	134377001	134378000	2.97	2.21E-08	2.49E-07	POMT1	NM_007171	+	134378288	134399193	Promoter1k	-537.5
chr7	1117101	1118200	1100	106.39;72.01;48.74;23.67	8.07;11.60;6.64;4.58	62.7	7.72	NA	NA	Up	3.02	1.33E-07	6.88E+00	1.49E-06	1117201	1118200	3.06	1.25E-07	9.63E-07	C7orf50	NM_001134396	-	1036622	1177893	Genebody	60242.5
chr15	93462601	93463600	1000	29.60;25.72;71.41;22.42	4.04;5.80;3.99;4.58	37.29	4.6	NA	NA	Up	3.02	9.14E-08	7.04E+00	1.12E-06	93462601	93463600	3.02	9.14E-08	7.65E-07	CHD2	NM_001042572	+	93443550	93492463	Genebody	19550.5
chr20	61915901	61917300	1400	50.40;59.66;27.20;23.04	13.45;5.08;1.33;0.00	40.08	4.96	NA	NA	Up	3.01	5.38E-08	7.27E+00	7.39E-07	61916101	61917100	2.78	2.82E-08	3.05E-07	ARFGAP1	NM_175609	+	61904164	61921142	Genebody	12436.5
chr2	239981501	239982500	1000	68.80;58.64;29.47;19.93	6.73;12.33;1.33;1.53	44.21	5.48	NA	NA	Up	3.01	9.27E-08	7.03E+00	1.13E-06	239981501	239982500	3.01	9.27E-08	7.74E-07	HDAC4	NM_006037	-	239969863	240322643	Genebody	340642.5
chr11	2593801	2595600	1800	129.59;128.59;74.81;34.25	6.73;13.78;15.94;9.15	91.81	11.4	NA	NA	Up	3.01	1.67E-07	6.78E+00	1.75E-06	2594501	2595500	2.87	8.97E-08	7.55E-07	KCNQ1	NR_040711	+	2482683	2870340	Genebody	112017.5
chr19	810901	812900	2000	270.38;153.28;188.16;86.57	36.32;23.93;18.60;7.63	174.6	21.62	NA	NA	Up	3.01	2.21E-07	6.66E+00	2.14E-06	810901	811900	4.7	1.03E-07	8.37E-07	PTBP1	NM_002819	+	797391	812327	Genebody	14509.5
chr19	18977801	18979000	1200	124.79;69.95;73.68;20.55	14.80;10.88;3.99;6.10	72.24	8.94	NA	NA	Up	3.01	1.61E-07	6.79E+00	1.71E-06	18977901	18978900	2.49	1.18E-07	9.27E-07	UPF1	NM_002911	+	18942743	18979039	Genebody	35657.5
chr16	70695801	70696900	1100	88.79;59.66;30.60;25.54	6.73;8.70;3.99;6.10	51.15	6.38	NA	NA	Up	3	1.07E-07	6.97E+00	1.27E-06	70695901	70696900	3.03	8.23E-08	7.08E-07	MTSS1L	NM_138383	-	70695106	70719954	Genebody	23603.5
chr13	81050301	81051300	1000	44.80;40.12;71.41;27.40	5.38;6.53;6.64;4.58	45.93	5.78	NA	NA	Up	2.99	5.35E-08	7.27E+00	7.36E-07	81050301	81051300	2.99	5.35E-08	5.10E-07						Genedesert	NA
chr2	241856801	241858200	1400	41.60;31.89;54.41;21.80	5.38;5.80;0.00;7.63	37.42	4.7	NA	NA	Up	2.99	3.20E-08	7.50E+00	4.85E-07	241857001	241858000	2.92	3.05E-08	3.25E-07						OtherIntergenic	NA
chr12	132671601	132673400	1800	102.39;57.61;54.41;45.47	9.42;11.60;2.66;9.15	64.97	8.21	NA	NA	Up	2.98	5.53E-08	7.26E+00	7.57E-07	132671601	132672600	2.71	7.94E-12	3.16E-10						OtherIntergenic	NA
chr4	1243501	1245300	1800	78.40;57.61;40.81;27.40	6.73;7.98;5.31;6.10	51.05	6.53	NA	NA	Up	2.97	6.18E-08	7.21E+00	8.26E-07	1244301	1245300	3.52	1.33E-08	1.64E-07	C4orf42	NR_033339	+	1243227	1246795	Promoter3k	1173.5
chr10	21787501	21789700	2200	251.98;184.14;242.57;71.00	26.90;28.28;19.93;21.35	187.42	24.12	NA	NA	Up	2.96	2.86E-07	6.54E+00	2.56E-06	21787901	21788900	2.44	1.12E-07	8.88E-07	C10orf114	NM_001010911	-	21783420	21786213	Promoter3k	-2387.5
chr1	18584401	18586000	1600	0.00;0.00;1.13;9.34	37.66;70.35;62.43;53.39	2.62	55.96	NA	NA	Down	-4.42	3.81E-10	9.42E+00	1.29E-08	18584401	18585400	-5.28	2.29E-10	5.35E-09	IGSF21	NM_032880	+	18434239	18704977	Genebody	150961.5
chr17	79279301	79281100	1800	88.79;88.47;49.87;42.35	10.76;15.23;1.33;7.63	67.37	8.74	NA	NA	Up	2.95	5.22E-08	7.28E+00	7.22E-07	79279301	79280300	2.47	1.45E-09	2.54E-08	LINC00482	NR_038080	-	79276623	79283048	Promoter3k	2847.5
chr10	39119501	39122400	2900	20.00;18.52;13.60;75.36	228.65;385.83;541.98;1368.23	31.87	631.17	NA	NA	Down	-4.31	5.25E-07	6.28E+00	3.96E-06	39121201	39122200	-4.09	3.89E-08	3.96E-07						Pericentromere	NA
chr15	20042801	20044700	1900	1.60;5.14;7.93;13.08	69.94;158.83;224.50;96.10	6.94	137.34	NA	NA	Down	-4.31	6.16E-08	7.21E+00	8.24E-07	20043701	20044700	-4.5	5.41E-08	5.14E-07						Pericentromere	NA
chr4	3372101	3374600	2500	247.98;155.33;117.88;55.43	17.49;32.64;10.63;13.73	144.16	18.62	NA	NA	Up	2.95	3.24E-07	6.49E+00	2.78E-06	3372401	3373400	2.98	1.56E-08	1.87E-07	RGS12	NM_198227	+	3371723	3441640	Promoter3k	1627.5
chr21	47575101	47576400	1300	47.20;56.58;49.87;19.93	6.73;8.70;2.66;4.58	43.39	5.67	NA	NA	Up	2.94	4.41E-08	7.36E+00	6.30E-07	47575401	47576400	2.89	3.57E-08	3.69E-07	FTCD	NM_206965	-	47556693	47575481	Promoter1k	-269.5
chr16	11767301	11768800	1500	73.60;27.77;32.87;28.65	9.42;2.90;1.33;7.63	40.72	5.32	NA	NA	Up	2.94	6.71E-08	7.17E+00	8.82E-07	11767501	11768500	3.46	3.94E-08	4.00E-07	SNN	NM_003498	+	11762288	11773015	Genebody	5762.5
chr4	154487201	154488500	1300	66.40;56.58;94.08;23.67	4.04;13.05;5.31;9.15	60.18	7.89	NA	NA	Up	2.93	1.24E-07	6.91E+00	1.41E-06	154487201	154488200	2.33	2.26E-08	2.54E-07	KIAA0922	NM_015196	+	154387497	154557862	Genebody	100353.5
chr17	81121001	81122400	1400	106.39;99.78;52.14;21.80	10.76;14.50;3.99;7.63	70.03	9.22	NA	NA	Up	2.93	1.71E-07	6.77E+00	1.79E-06	81121401	81122400	2.92	1.69E-07	1.20E-06						OtherIntergenic	NA
chrX	61722601	61724300	1700	6.40;2.06;2.27;8.72	44.39;196.54;61.11;77.79	4.86	94.96	NA	NA	Down	-4.29	5.34E-08	7.27E+00	7.35E-07	61722701	61723700	-4.45	3.68E-08	3.78E-07						Pericentromere	NA
chr9	138999001	139001000	2000	187.99;82.30;74.81;75.36	21.52;13.78;10.63;9.15	105.11	13.77	NA	NA	Up	2.93	1.76E-07	6.75E+00	1.83E-06	138999001	139000000	2.09	3.40E-10	7.48E-09						OtherIntergenic	NA
chr20	61923301	61924700	1400	59.20;43.21;45.34;19.93	6.73;5.08;2.66;7.63	41.92	5.52	NA	NA	Up	2.92	4.12E-08	7.39E+00	5.97E-07	61923601	61924600	3.15	2.26E-08	2.54E-07	COL20A1	NM_020882	+	61924537	61962285	Promoter1k	-536.5
chr18	77208001	77209100	1100	123.19;83.32;69.14;37.99	16.14;8.70;10.63;6.10	78.41	10.39	NA	NA	Up	2.92	1.07E-07	6.97E+00	1.27E-06	77208001	77209000	2.84	8.54E-08	7.28E-07	NFATC1	NM_172390	+	77155771	77228177	Genebody	52779.5
chr1	2184801	2186800	2000	187.99;67.89;106.55;49.82	10.76;15.23;14.61;13.73	103.06	13.58	NA	NA	Up	2.92	2.26E-07	6.65E+00	2.17E-06	2185701	2186700	3.28	7.59E-08	6.67E-07	SKI	NM_003036	+	2160133	2241652	Genebody	25667.5
chr16	586401	587500	1100	96.79;86.41;46.47;23.04	6.73;17.41;0.00;9.15	63.18	8.32	NA	NA	Up	2.92	1.49E-07	6.83E+00	1.61E-06	586501	587500	2.91	1.24E-07	9.59E-07	SOLH	NM_005632	+	577855	604636	Genebody	9095.5
chr20	62487701	62488800	1100	78.40;46.29;39.67;19.93	4.04;10.15;3.99;6.10	46.07	6.07	NA	NA	Up	2.92	9.36E-08	7.03E+00	1.14E-06	62487701	62488700	2.92	9.90E-08	8.14E-07						OtherIntergenic	NA
chr6	169096701	169097800	1100	44.80;22.63;34.01;21.80	2.69;6.53;3.99;3.05	30.81	4.06	NA	NA	Up	2.92	1.92E-08	7.72E+00	3.18E-07	169096701	169097700	3.27	1.37E-08	1.68E-07						OtherIntergenic	NA
chr9	131831201	131832500	1300	60.80;59.66;71.41;21.18	8.07;10.15;3.99;6.10	53.26	7.08	NA	NA	Up	2.91	7.76E-08	7.11E+00	9.90E-07	131831501	131832500	2.76	6.32E-08	5.81E-07	FAM73B	NM_032809	+	131799252	131834351	Genebody	32598.5
chr17	77808801	77811500	2700	212.79;137.85;121.28;84.70	22.87;29.01;10.63;12.20	139.15	18.68	NA	NA	Up	2.9	1.30E-07	6.88E+00	1.47E-06	77810401	77811400	2.41	2.07E-12	1.14E-10	CBX4	NM_003655	-	77806954	77813213	Genebody	3062.5
chr9	124687401	124689400	2000	256.78;119.33;56.68;57.92	13.45;20.31;19.93;12.20	122.68	16.47	NA	NA	Up	2.9	3.07E-07	6.51E+00	2.68E-06	124687401	124688400	2.28	8.81E-08	7.45E-07	TTLL11	NM_001139442	-	124584203	124855885	Genebody	167484.5
chr16	88805801	88807700	1900	79.20;50.41;71.41;32.39	8.07;10.88;7.97;4.58	58.35	7.87	NA	NA	Up	2.89	4.69E-08	7.33E+00	6.63E-07	88806601	88807600	2.44	2.08E-08	2.37E-07	PIEZO1	NM_001142864	-	88781745	88851372	Genebody	44621.5
chr7	592001	593000	1000	91.99;43.21;61.21;19.93	5.38;10.88;5.31;7.63	54.08	7.3	NA	NA	Up	2.89	1.24E-07	6.90E+00	1.42E-06	592001	593000	2.89	1.24E-07	9.61E-07	PRKAR1B	NM_002735	-	588833	752161	Genebody	159660.5
chr18	60224801	60226500	1700	31.20;54.52;89.55;26.78	6.73;3.63;9.30;7.63	50.51	6.82	NA	NA	Up	2.89	1.21E-07	6.92E+00	1.39E-06	60225501	60226500	2.28	3.95E-08	4.01E-07	ZCCHC2	NM_017742	+	60190657	60245818	Genebody	34993.5
chr4	1234401	1236100	1700	95.19;29.83;70.28;26.78	12.11;6.53;3.99;7.63	55.52	7.56	NA	NA	Up	2.88	1.24E-07	6.91E+00	1.42E-06	1234501	1235500	2.71	9.06E-08	7.60E-07	CTBP1	NM_001328	-	1205227	1242908	Genebody	7657.5
chr4	24559901	24561500	1600	86.39;81.27;138.29;19.93	10.76;12.33;11.96;9.15	81.47	11.05	NA	NA	Up	2.88	2.25E-07	6.65E+00	2.16E-06	24560501	24561500	2.71	2.03E-07	1.37E-06	DHX15	NM_001358	-	24529087	24586184	Genebody	25483.5
chr4	1812401	1814100	1700	145.59;59.66;69.14;25.54	6.73;10.88;6.64;16.78	74.98	10.26	NA	NA	Up	2.87	1.87E-07	6.73E+00	1.90E-06	1812901	1813900	2.31	8.13E-08	7.01E-07	LETM1	NM_012318	-	1813205	1857974	Genebody	44723.5
chr10	77156401	77158500	2100	147.99;68.92;58.94;47.33	8.07;15.23;13.28;7.63	80.8	11.05	NA	NA	Up	2.87	1.75E-07	6.76E+00	1.81E-06	77156401	77157400	3.54	8.09E-08	6.99E-07	ZNF503	NM_032772	-	77157602	77161513	Genebody	4062.5
chr17	80691901	80693200	1300	59.20;36.00;38.54;21.18	5.38;7.25;2.66;6.10	38.73	5.35	NA	NA	Up	2.86	4.31E-08	7.37E+00	6.18E-07	80691901	80692900	2.91	4.15E-08	4.17E-07	FN3K	NM_022158	+	80693451	80709073	Promoter1k	-900.5
chr1	949501	951300	1800	102.39;78.18;71.41;29.89	10.76;15.23;6.64;6.10	70.47	9.68	NA	NA	Up	2.86	1.03E-07	6.99E+00	1.23E-06	949601	950600	2.63	2.15E-08	2.44E-07	ISG15	NM_005101	+	948846	949919	Promoter3k	1554.5
chr9	137314501	137319400	4900	323.18;194.42;165.49;97.78	21.52;37.71;29.22;19.83	195.22	27.07	NA	NA	Up	2.85	3.43E-07	6.46E+00	2.90E-06	137317501	137318500	2.9	1.97E-08	2.27E-07	RXRA	NM_002957	+	137218315	137332431	Genebody	98635.5
chr1	246281301	246282900	1600	37.60;38.06;91.81;26.16	0.00;12.33;5.31;9.15	48.41	6.7	NA	NA	Up	2.85	1.45E-07	6.84E+00	1.58E-06	246281901	246282900	2.75	1.65E-08	1.96E-07	SMYD3	NM_022743	-	245912641	246580714	Genebody	298613.5
chr2	162095601	162097300	1700	114.39;67.89;105.42;24.29	5.38;17.41;5.31;15.25	78	10.84	NA	NA	Up	2.85	1.83E-07	6.74E+00	1.88E-06	162095601	162096600	3.23	1.31E-07	9.98E-07						OtherIntergenic	NA
chr3	14565701	14566800	1100	52.80;48.35;27.20;24.91	6.73;6.53;6.64;1.53	38.32	5.35	NA	NA	Up	2.84	3.08E-08	7.51E+00	4.71E-07	14565701	14566700	3.11	2.91E-08	3.13E-07	GRIP2	NM_001080423	-	14530618	14583588	Genebody	17337.5
chr19	4502201	4503900	1700	115.99;83.32;61.21;36.75	21.52;13.78;0.00;6.10	74.32	10.35	NA	NA	Up	2.84	1.17E-07	6.93E+00	1.36E-06	4502801	4503800	3	5.12E-08	4.93E-07	PLIN4	NM_001080400	-	4502191	4517716	Genebody	14665.5
chr12	55058601	55060200	1600	44.80;40.12;100.88;23.04	1.35;7.98;10.63;9.15	52.21	7.28	NA	NA	Up	2.84	1.53E-07	6.82E+00	1.65E-06	55058801	55059800	4.31	6.31E-08	5.80E-07						OtherIntergenic	NA
chr7	43917001	43918400	1400	115.99;91.55;60.08;23.04	13.45;13.78;1.33;12.20	72.67	10.19	NA	NA	Up	2.83	1.68E-07	6.77E+00	1.77E-06	43917301	43918300	2.58	1.28E-07	9.79E-07	URGCP	NM_017920	-	43915500	43946231	Genebody	28530.5
chr14	104889801	104891600	1800	139.99;130.64;49.87;20.55	16.14;18.86;5.31;7.63	85.27	11.98	NA	NA	Up	2.83	2.49E-07	6.60E+00	2.32E-06	104890301	104891300	2.55	1.97E-07	1.34E-06						OtherIntergenic	NA
chr22	24825401	24827100	1700	133.59;95.67;43.07;37.99	6.73;19.58;5.31;12.20	77.58	10.96	NA	NA	Up	2.82	1.93E-07	6.71E+00	1.94E-06	24826001	24827000	3.27	1.14E-07	9.01E-07	ADORA2A	NM_000675	+	24823529	24838325	Promoter3k	2721.5
chr9	138946801	138948700	1900	164.79;134.76;105.42;35.50	16.14;18.86;10.63;16.78	110.12	15.6	NA	NA	Up	2.82	2.28E-07	6.64E+00	2.18E-06	138946901	138947900	1.97	2.58E-08	2.84E-07	NACC2	NM_144653	-	138898382	138987131	Genebody	39380.5
chr10	20323401	20324900	1500	38.40;31.89;77.08;24.29	2.69;10.15;5.31;6.10	42.91	6.06	NA	NA	Up	2.82	1.14E-07	6.94E+00	1.33E-06	20323501	20324500	2.99	3.85E-08	3.92E-07	PLXDC2	NM_032812	+	20105371	20569115	Genebody	218779.5
chr14	31625901	31627800	1900	60.00;32.92;65.74;29.89	4.04;5.80;7.97;9.15	47.14	6.74	NA	NA	Up	2.81	4.67E-08	7.33E+00	6.59E-07	31625901	31626900	2.65	6.93E-10	1.37E-08	HECTD1	NM_015382	-	31569323	31676689	Genebody	49838.5
chr19	18528401	18529400	1000	41.60;73.04;45.34;26.78	10.76;10.15;2.66;3.05	46.69	6.66	NA	NA	Up	2.81	6.76E-08	7.17E+00	8.88E-07	18528401	18529400	2.81	6.76E-08	6.11E-07	SSBP4	NM_032627	+	18530145	18545372	Promoter3k	-1244.5
chr13	114545101	114546800	1700	103.19;113.16;73.68;29.89	14.80;15.23;6.64;9.15	79.98	11.45	NA	NA	Up	2.8	1.49E-07	6.83E+00	1.62E-06	114545201	114546200	2.51	5.64E-08	5.31E-07	FLJ41484	NR_044995	+	114545292	114548719	Promoter1k	658.5
chr1	167193401	167195000	1600	76.00;42.18;122.42;29.89	8.07;10.88;10.63;9.15	67.62	9.68	NA	NA	Up	2.8	1.87E-07	6.73E+00	1.90E-06	167193401	167194400	1.96	3.01E-08	3.21E-07	POU2F1	NR_037163	+	167190122	167396582	Genebody	4078.5
chr22	46345101	46346700	1600	67.20;68.92;69.14;26.16	2.69;11.60;5.31;13.73	57.86	8.33	NA	NA	Up	2.8	5.79E-08	7.24E+00	7.84E-07	46345701	46346700	2.59	1.76E-08	2.07E-07	WNT7B	NM_058238	-	46316247	46373008	Genebody	27107.5
chr6	75346601	75348200	1600	70.40;43.21;86.15;37.37	2.69;8.70;11.96;10.68	59.28	8.51	NA	NA	Up	2.8	6.35E-08	7.20E+00	8.44E-07	75347101	75348100	2.78	4.05E-08	4.09E-07						Genedesert	NA
chr4	1318601	1319800	1200	78.40;63.78;58.94;21.80	12.11;10.15;5.31;4.58	55.73	8.04	NA	NA	Up	2.79	8.75E-08	7.06E+00	1.08E-06	1318701	1319700	2.45	7.82E-08	6.81E-07	MAEA	NM_005882	+	1283671	1333925	Genebody	35529.5
chr16	1592101	1593400	1300	145.59;131.67;119.02;29.27	22.87;18.13;6.64;13.73	106.39	15.34	NA	NA	Up	2.79	2.30E-07	6.64E+00	2.19E-06	1592101	1593100	2.92	1.54E-07	1.12E-06	TMEM204	NM_024600	+	1584230	1605243	Genebody	8520.5
chr7	1061501	1063100	1600	80.79;39.09;54.41;23.04	10.76;10.88;3.99;3.05	49.33	7.17	NA	NA	Up	2.78	1.03E-07	6.99E+00	1.22E-06	1061601	1062600	2.24	6.27E-08	5.77E-07	C7orf50	NM_001134396	-	1036622	1177893	Genebody	115592.5
chr2	48128101	48130200	2100	146.39;110.07;158.69;64.77	26.90;18.86;10.63;13.73	119.98	17.53	NA	NA	Up	2.78	9.70E-08	7.01E+00	1.17E-06	48128501	48129500	2.28	4.92E-11	1.43E-09	FBXO11	NM_001190274	-	48034058	48132932	Genebody	3781.5
chr7	17844001	17845000	1000	28.80;26.75;29.47;21.18	1.35;2.90;6.64;4.58	26.55	3.87	NA	NA	Up	2.78	2.56E-13	1.26E+01	8.74E-11	17844001	17845000	2.78	2.56E-13	3.90E-11	SNX13	NM_015132	-	17830384	17980131	Genebody	135630.5
chr1	3647901	3649200	1300	74.40;51.43;63.48;20.55	10.76;12.33;1.33;6.10	52.46	7.63	NA	NA	Up	2.78	9.14E-08	7.04E+00	1.12E-06	3648201	3649200	3.42	5.58E-08	5.27E-07	TP73	NM_001204192	+	3614609	3652765	Genebody	33941.5
chr11	2112601	2114500	1900	72.00;46.29;48.74;31.76	6.73;6.53;7.97;7.63	49.7	7.21	NA	NA	Up	2.78	2.59E-08	7.59E+00	4.08E-07	2112601	2113600	2.4	5.18E-13	4.47E-11						OtherIntergenic	NA
chr6	168812601	168814000	1400	55.20;60.69;29.47;42.35	4.04;11.60;3.99;7.63	46.93	6.81	NA	NA	Up	2.78	1.17E-08	7.93E+00	2.12E-07	168812701	168813700	2.77	1.09E-08	1.39E-07						OtherIntergenic	NA
chr16	75299701	75301600	1900	87.19;77.15;70.28;34.25	14.80;8.70;6.64;9.15	67.22	9.82	NA	NA	Up	2.77	4.58E-08	7.34E+00	6.49E-07	75300301	75301300	2.67	3.10E-08	3.29E-07	BCAR1	NM_001170716	-	75262927	75300707	ProximalPromoter	56.5
chr6	2215801	2217700	1900	72.80;101.84;138.29;36.75	14.80;17.41;5.31;13.73	87.42	12.81	NA	NA	Up	2.77	2.09E-07	6.68E+00	2.06E-06	2215801	2216800	2.76	7.12E-08	6.36E-07	GMDS	NM_001500	-	1624034	2245868	Genebody	29117.5
chr15	74243901	74245600	1700	85.59;67.89;71.41;28.03	6.73;13.05;6.64;10.68	63.23	9.27	NA	NA	Up	2.77	7.56E-08	7.12E+00	9.71E-07	74244601	74245600	3.88	4.12E-08	4.15E-07	LOXL1	NM_005576	+	74218788	74244478	Genebody	25962.5
chr21	45733801	45735700	1900	89.59;94.64;51.01;36.75	10.76;12.33;10.63;6.10	68	9.95	NA	NA	Up	2.77	9.25E-08	7.03E+00	1.13E-06	45734501	45735500	2.74	5.67E-08	5.33E-07	PFKL	NM_002626	+	45719929	45747256	Genebody	14821.5
chr14	71922001	71923800	1800	77.60;58.64;87.28;23.67	10.76;9.43;3.99;12.20	61.79	9.09	NA	NA	Up	2.76	1.13E-07	6.95E+00	1.32E-06	71922601	71923600	2.72	6.70E-08	6.07E-07						OtherIntergenic	NA
chr17	78939601	78941500	1900	141.59;127.56;116.75;46.71	12.11;22.48;14.61;15.25	108.15	16.11	NA	NA	Up	2.75	1.35E-07	6.87E+00	1.50E-06	78940501	78941500	2.01	6.07E-10	1.22E-08	RPTOR	NM_001163034	+	78518624	78940173	Genebody	421926.5
chr1	25861601	25862600	1000	61.60;79.21;94.08;20.55	13.45;10.15;6.64;7.63	63.86	9.47	NA	NA	Up	2.75	1.52E-07	6.82E+00	1.64E-06	25861601	25862600	2.75	1.52E-07	1.11E-06						OtherIntergenic	NA
chr16	85213901	85215300	1400	107.19;76.12;64.61;23.04	5.38;22.48;9.30;3.05	67.74	10.05	NA	NA	Up	2.75	1.72E-07	6.77E+00	1.79E-06	85214101	85215100	2.48	1.62E-07	1.16E-06						OtherIntergenic	NA
chr22	46306801	46308500	1700	102.39;78.18;69.14;24.29	10.76;12.33;3.99;13.73	68.5	10.2	NA	NA	Up	2.75	1.32E-07	6.88E+00	1.49E-06	46307401	46308400	3.1	7.37E-08	6.53E-07						OtherIntergenic	NA
chr7	399901	401400	1500	78.40;24.69;29.47;20.55	5.38;2.90;5.31;9.15	38.28	5.69	NA	NA	Up	2.75	9.13E-08	7.04E+00	1.12E-06	400301	401300	2.94	8.40E-08	7.19E-07						OtherIntergenic	NA
chr19	33885601	33887600	2000	164.79;114.19;88.41;52.32	26.90;15.23;14.61;6.10	104.93	15.71	NA	NA	Up	2.74	1.62E-07	6.79E+00	1.72E-06	33885701	33886700	2.42	2.26E-09	3.70E-08	PEPD	NM_001166056	-	33877854	34012799	Genebody	126198.5
chr11	16126101	16127800	1700	26.40;31.89;47.61;20.55	5.38;3.63;5.31;4.58	31.61	4.72	NA	NA	Up	2.74	3.09E-08	7.51E+00	4.71E-07	16126501	16127500	2.77	1.13E-08	1.43E-07	SOX6	NM_001145819	-	15987994	16424413	Genebody	297462.5
chr11	61318701	61319800	1100	95.19;70.98;60.08;23.04	12.11;12.33;5.31;7.63	62.32	9.34	NA	NA	Up	2.74	1.23E-07	6.91E+00	1.41E-06	61318801	61319800	2.74	1.21E-07	9.45E-07	SYT7	NM_004200	-	61281187	61348344	Genebody	29093.5
chr7	41528101	41529200	1100	24.00;37.03;31.74;25.54	4.04;5.08;3.99;4.58	29.58	4.42	NA	NA	Up	2.74	3.21E-10	9.49E+00	1.12E-08	41528101	41529100	2.73	2.73E-10	6.23E-09						OtherIntergenic	NA
chr5	49491001	49492900	1900	3.20;2.06;0.00;16.82	90.12;91.38;99.63;141.86	5.52	105.75	NA	NA	Down	-4.26	3.01E-09	8.52E+00	6.90E-08	49491201	49492200	-4.25	2.11E-10	4.99E-09						Pericentromere	NA
chr1	8080301	8081600	1300	69.60;51.43;57.81;22.42	6.73;7.98;7.97;7.63	50.32	7.57	NA	NA	Up	2.73	6.33E-08	7.20E+00	8.42E-07	8080401	8081400	2.52	5.49E-08	5.20E-07	ERRFI1	NM_018948	-	8071778	8086393	Genebody	5442.5
chr22	29707801	29709500	1700	107.99;91.55;90.68;28.03	9.42;13.78;7.97;16.78	79.56	11.99	NA	NA	Up	2.73	1.41E-07	6.85E+00	1.55E-06	29708401	29709400	2.15	9.15E-08	7.66E-07	GAS2L1	NM_152236	+	29702996	29708774	Genebody	5654.5
chr17	79886601	79888400	1800	119.19;96.70;39.67;29.27	12.11;17.41;11.96;1.53	71.21	10.75	NA	NA	Up	2.73	2.05E-07	6.69E+00	2.03E-06	79887301	79888300	2.69	1.47E-07	1.08E-06	MAFG-AS1	NR_015454	+	79885704	79888629	Promoter3k	1796.5
chr3	61806201	61807800	1600	123.99;95.67;81.61;29.89	14.80;18.13;9.30;7.63	82.79	12.46	NA	NA	Up	2.73	1.68E-07	6.77E+00	1.76E-06	61806401	61807400	3.97	6.79E-08	6.13E-07	PTPRG	NM_002841	+	61547242	62280573	Genebody	259758.5
chr11	2189301	2191000	1700	50.40;45.26;105.42;29.27	10.76;12.33;3.99;7.63	57.59	8.68	NA	NA	Up	2.73	1.71E-07	6.77E+00	1.78E-06	2190001	2191000	2.79	1.42E-07	1.06E-06	TH	NM_000360	-	2185158	2193035	Promoter3k	2884.5
chr8	64093901	64095300	1400	68.80;83.32;87.28;26.16	9.42;10.88;10.63;9.15	66.39	10.02	NA	NA	Up	2.73	1.13E-07	6.95E+00	1.32E-06	64094201	64095200	2.54	7.71E-08	6.74E-07	YTHDF3	NM_152758	+	64081120	64125346	Genebody	13480.5
chrY	13674801	13676000	1200	1.60;2.06;0.00;5.61	28.25;44.24;58.45;42.71	2.32	43.41	NA	NA	Down	-4.23	2.26E-09	8.65E+00	5.44E-08	13674801	13675800	-4.2	1.75E-09	2.99E-08						Pericentromere	NA
chr5	49541901	49543800	1900	3.20;6.17;5.67;13.08	68.60;97.18;163.39;186.09	7.03	128.82	NA	NA	Down	-4.2	6.82E-08	7.17E+00	8.94E-07	49541901	49542900	-5.64	3.68E-08	3.78E-07						Pericentromere	NA
chrY	28787101	28788500	1400	2.40;3.09;0.00;6.23	28.25;38.44;53.14;89.99	2.93	52.45	NA	NA	Down	-4.16	4.03E-08	7.40E+00	5.85E-07	28787301	28788300	-4.15	3.38E-08	3.53E-07						Genedesert	NA
chr17	79088901	79092500	3600	231.99;164.59;182.49;78.47	21.52;42.06;21.25;15.25	164.39	25.02	NA	NA	Up	2.72	2.04E-07	6.69E+00	2.02E-06	79090601	79091600	2.75	8.42E-09	1.12E-07	BAIAP2	NM_017451	+	79008946	79091232	Genebody	81754.5
chr7	4837901	4839300	1400	111.19;97.73;80.48;32.39	14.80;22.48;3.99;7.63	80.45	12.22	NA	NA	Up	2.72	1.38E-07	6.86E+00	1.53E-06	4837901	4838900	3.13	9.97E-08	8.17E-07	RADIL	NM_018059	-	4838739	4923335	Genebody	84734.5
chr7	61752101	61753100	1000	2.40;0.00;1.13;5.61	28.25;39.16;46.49;48.81	2.28	40.68	NA	NA	Down	-4.15	4.45E-10	9.35E+00	1.46E-08	61752101	61753100	-4.15	4.45E-10	9.41E-09						Pericentromere	NA
chr1	569001	570900	1900	59.20;32.92;22.67;326.35	572.97;3120.72;3339.58;735.21	110.28	1942.12	NA	NA	Down	-4.14	1.46E-06	5.84E+00	9.23E-06	569901	570900	-4.16	1.43E-06	7.15E-06						OtherIntergenic	NA
chr16	32590901	32591900	1000	1.60;0.00;2.27;4.36	29.59;42.79;35.87;36.61	2.06	36.21	NA	NA	Down	-4.14	6.83E-14	1.32E+01	8.74E-11	32590901	32591900	-4.14	6.83E-14	3.90E-11						OtherIntergenic	NA
chr12	74045501	74046800	1300	1.60;1.03;1.13;8.10	44.39;55.12;59.78;48.81	2.96	52.02	NA	NA	Down	-4.13	1.95E-13	1.27E+01	8.74E-11	74045701	74046700	-4.03	1.10E-13	3.90E-11						Genedesert	NA
chr19	27900101	27902000	1900	6.40;0.00;0.00;12.46	47.08;94.28;118.23;70.17	4.71	82.44	NA	NA	Down	-4.13	1.63E-08	7.79E+00	2.79E-07	27900601	27901600	-4.04	3.75E-09	5.68E-08						Pericentromere	NA
chr5	46346701	46347800	1100	1.60;0.00;0.00;8.72	28.25;42.79;61.11;48.81	2.58	45.24	NA	NA	Down	-4.13	4.58E-09	8.34E+00	9.77E-08	46346701	46347700	-4.05	5.46E-09	7.80E-08						Pericentromere	NA
chr1	146818201	146819200	1000	0.00;0.00;0.00;9.34	34.97;52.22;37.20;36.61	2.34	40.25	NA	NA	Down	-4.11	7.86E-12	1.11E+01	5.43E-10	146818201	146819200	-4.11	7.86E-12	3.14E-10						OtherIntergenic	NA
chr1	179734701	179735700	1000	1.60;0.00;1.13;5.61	26.90;37.71;34.54;44.23	2.08	35.85	NA	NA	Down	-4.1	4.82E-11	1.03E+01	2.34E-09	179734701	179735700	-4.1	4.82E-11	1.41E-09	FAM163A	NM_173509	+	179712297	179785333	Genebody	22903.5
chrM	1	16600	16600	4690.91;2217.87;1364.74;17385.16	37200.11;207111.25;154581.20;36605.05	6414.67	108874.4	NA	NA	Down	-4.09	8.27E-05	4.08E+00	0.000331744	5401	6400	-4.14	1.29E-06	6.50E-06						OtherIntergenic	NA
chrX	61716901	61718800	1900	6.40;1.03;6.80;28.03	205.79;116.76;144.79;250.16	10.56	179.37	NA	NA	Down	-4.09	7.83E-08	7.11E+00	9.96E-07	61716901	61717900	-4.13	7.82E-08	6.81E-07						Pericentromere	NA
chr14	78833101	78834100	1000	0.80;0.00;1.13;8.10	33.63;53.67;41.18;41.18	2.51	42.41	NA	NA	Down	-4.08	7.60E-12	1.11E+01	5.29E-10	78833101	78834100	-4.08	7.60E-12	3.06E-10						OtherIntergenic	NA
chr12	17252901	17253900	1000	0.80;0.00;0.00;8.72	32.28;47.14;39.85;38.13	2.38	39.35	NA	NA	Down	-4.05	9.40E-14	1.30E+01	8.74E-11	17252901	17253900	-4.05	9.40E-14	3.90E-11						OtherIntergenic	NA
chr5	63485701	63486700	1000	0.00;0.00;0.00;9.96	26.90;40.61;53.14;41.18	2.49	40.46	NA	NA	Down	-4.02	1.50E-09	8.82E+00	3.91E-08	63485701	63486700	-4.02	1.50E-09	2.61E-08	RNF180	NM_178532	+	63461670	63513339	Genebody	24530.5
chrY	13650401	13653100	2700	70.40;76.12;15.87;130.17	538.00;1396.09;576.52;2214.79	73.14	1181.35	NA	NA	Down	-4.01	9.80E-07	6.01E+00	6.55E-06	13650901	13651900	-3.43	8.55E-08	7.28E-07						Pericentromere	NA
chr12	60804501	60805600	1100	2.40;0.00;0.00;7.47	30.94;42.79;34.54;47.29	2.47	38.89	NA	NA	Down	-3.98	1.72E-11	1.08E+01	1.02E-09	60804501	60805500	-3.98	1.72E-11	5.89E-10						Genedesert	NA
chrY	13800201	13802100	1900	191.99;108.01;62.34;757.34	2439.84;3294.05;5526.12;6423.20	279.92	4420.8	NA	NA	Down	-3.98	2.70E-06	5.57E+00	1.60E-05	13801101	13802100	-3.99	2.66E-06	1.26E-05						Pericentromere	NA
chr10	42810401	42811500	1100	0.00;0.00;0.00;9.34	30.94;41.34;35.87;38.13	2.34	36.57	NA	NA	Down	-3.97	8.01E-14	1.31E+01	8.74E-11	42810501	42811500	-4.18	7.51E-14	3.90E-11						Pericentromere	NA
chr5	46324901	46326300	1400	3.20;0.00;1.13;7.47	44.39;37.71;54.46;48.81	2.95	46.34	NA	NA	Down	-3.97	1.81E-12	1.17E+01	1.75E-10	46324901	46325900	-4.08	2.22E-13	3.90E-11						Pericentromere	NA
chr10	39104701	39106200	1500	2.40;0.00;2.27;17.44	39.01;66.72;124.87;112.87	5.53	85.87	NA	NA	Down	-3.96	5.80E-08	7.24E+00	7.86E-07	39105201	39106200	-3.63	3.48E-09	5.33E-08						Pericentromere	NA
chr19	27894301	27895300	1000	2.40;0.00;1.13;8.72	32.28;52.22;34.54;71.69	3.06	47.68	NA	NA	Down	-3.96	1.38E-08	7.86E+00	2.42E-07	27894301	27895300	-3.96	1.38E-08	1.69E-07						Pericentromere	NA
chrX	61708901	61710800	1900	22.40;11.32;7.93;81.59	450.58;556.26;325.46;590.31	30.81	480.65	NA	NA	Down	-3.96	7.70E-09	8.11E+00	1.50E-07	61709601	61710600	-3.99	7.23E-09	9.88E-08	LOC63930	NR_033370	+	61640734	61716423	Genebody	69116.5
chrX	61794001	61795900	1900	3.20;4.11;1.13;21.18	59.18;161.00;98.30;138.81	7.41	114.32	NA	NA	Down	-3.95	2.42E-08	7.62E+00	3.86E-07	61794801	61795800	-4.03	2.17E-08	2.46E-07						Pericentromere	NA
chr4	74807901	74809000	1100	0.80;0.00;0.00;9.34	32.28;42.06;37.20;42.71	2.54	38.56	NA	NA	Down	-3.93	1.00E-13	1.30E+01	8.74E-11	74808001	74809000	-3.91	9.70E-14	3.90E-11						OtherIntergenic	NA
chr4	100106101	100107400	1300	2.40;0.00;0.00;8.10	33.63;41.34;42.51;42.71	2.62	40.05	NA	NA	Down	-3.93	1.28E-13	1.29E+01	8.74E-11	100106101	100107100	-3.87	1.07E-13	3.90E-11	LOC100507053	NR_037884	+	100010007	100222513	Genebody	96743.5
chr20	79901	81000	1100	1.60;0.00;1.13;7.47	29.59;38.44;43.84;41.18	2.55	38.26	NA	NA	Down	-3.91	4.67E-13	1.23E+01	8.84E-11	79901	80900	-3.91	4.67E-13	4.27E-11						OtherIntergenic	NA
chr12	71485601	71486900	1300	1.60;0.00;0.00;9.96	36.32;45.69;42.51;47.29	2.89	42.95	NA	NA	Down	-3.89	1.54E-13	1.28E+01	8.74E-11	71485601	71486600	-4.04	8.89E-14	3.90E-11						OtherIntergenic	NA
chr16	33886801	33888800	2000	4.00;1.03;6.80;27.40	90.12;154.48;168.71;169.31	9.81	145.65	NA	NA	Down	-3.89	4.42E-09	8.35E+00	9.48E-08	33886801	33887800	-4.33	1.30E-09	2.32E-08						OtherIntergenic	NA
chr8	127142001	127143000	1000	0.80;0.00;0.00;10.59	29.59;44.97;46.49;47.29	2.85	42.08	NA	NA	Down	-3.89	4.87E-11	1.03E+01	2.36E-09	127142001	127143000	-3.89	4.87E-11	1.42E-09						OtherIntergenic	NA
chr10	39124601	39126600	2000	3.20;2.06;5.67;25.54	87.43;102.98;151.44;196.77	9.11	134.65	NA	NA	Down	-3.88	6.12E-08	7.21E+00	8.20E-07	39125601	39126600	-3.73	2.93E-08	3.14E-07						Pericentromere	NA
chr12	106954301	106955600	1300	1.60;0.00;0.00;9.96	36.32;43.51;37.20;53.39	2.89	42.6	NA	NA	Down	-3.88	1.99E-11	1.07E+01	1.14E-09	106954301	106955300	-4.03	1.01E-13	3.90E-11	LOC100287944	NR_040246	-	106890187	107168609	Genebody	213658.5
chr13	96135801	96136800	1000	0.00;0.00;0.00;10.59	28.25;44.97;37.20;45.76	2.65	39.04	NA	NA	Down	-3.88	6.20E-11	1.02E+01	2.88E-09	96135801	96136800	-3.88	6.20E-11	1.75E-09	CLDN10	NM_001160100	+	96085852	96232010	Genebody	50448.5
chr7	57551201	57552200	1000	1.60;0.00;1.13;9.96	51.11;37.71;43.84;54.91	3.17	46.89	NA	NA	Down	-3.88	1.24E-11	1.09E+01	7.81E-10	57551201	57552200	-3.88	1.24E-11	4.51E-10						Pericentromere	NA
chr14	30558901	30559900	1000	0.00;0.00;0.00;9.96	26.90;46.42;34.54;36.61	2.49	36.12	NA	NA	Down	-3.86	6.37E-11	1.02E+01	2.95E-09	30558901	30559900	-3.86	6.37E-11	1.79E-09						OtherIntergenic	NA
chr12	51652601	51653600	1000	0.80;1.03;1.13;8.10	28.25;36.99;51.81;42.71	2.76	39.94	NA	NA	Down	-3.85	1.22E-09	8.91E+00	3.32E-08	51652601	51653600	-3.85	1.22E-09	2.21E-08	SMAGP	NM_001033873	-	51639132	51663994	Genebody	10893.5
chr15	20020001	20021100	1100	2.40;2.06;1.13;5.61	29.59;40.61;39.85;51.86	2.8	40.48	NA	NA	Down	-3.85	3.89E-10	9.41E+00	1.32E-08	20020001	20021000	-3.85	3.89E-10	8.41E-09						Pericentromere	NA
chr21	41196401	41197500	1100	3.20;0.00;0.00;9.34	44.39;47.14;37.20;51.86	3.14	45.15	NA	NA	Down	-3.85	1.69E-13	1.28E+01	8.74E-11	41196501	41197500	-3.83	1.57E-13	3.90E-11						OtherIntergenic	NA
chr4	158456501	158457600	1100	0.80;0.00;0.00;10.59	28.25;50.04;46.49;39.66	2.85	41.11	NA	NA	Down	-3.85	1.70E-10	9.77E+00	6.60E-09	158456601	158457600	-3.72	2.45E-11	7.95E-10						OtherIntergenic	NA
chr8	143384801	143386500	1700	116.79;70.98;58.94;31.76	6.73;11.60;13.28;10.68	69.62	10.57	NA	NA	Up	2.72	1.41E-07	6.85E+00	1.56E-06	143385501	143386500	4.04	6.50E-08	5.94E-07	TSNARE1	NM_145003	-	143293440	143484543	Genebody	98892.5
chrY	13804401	13805700	1300	2.40;0.00;1.13;21.18	102.22;42.79;144.79;65.59	6.18	88.85	NA	NA	Down	-3.85	9.13E-08	7.04E+00	1.12E-06	13804401	13805400	-3.72	8.70E-08	7.38E-07						Pericentromere	NA
chr7	90898801	90900400	1600	56.00;53.49;88.41;22.42	10.76;6.53;3.99;12.20	55.08	8.37	NA	NA	Up	2.72	1.21E-07	6.92E+00	1.39E-06	90898801	90899800	2.6	7.74E-08	6.76E-07						OtherIntergenic	NA
chr10	92486901	92488100	1200	4.80;0.00;0.00;8.72	33.63;47.87;66.42;45.76	3.38	48.42	NA	NA	Down	-3.84	2.75E-09	8.56E+00	6.39E-08	92487101	92488100	-3.63	8.15E-10	1.57E-08						OtherIntergenic	NA
chr7	126790101	126791500	1400	0.00;0.00;2.27;10.59	37.66;51.49;45.17;50.34	3.21	46.16	NA	NA	Down	-3.84	1.44E-13	1.28E+01	8.74E-11	126790101	126791100	-4.48	8.52E-14	3.90E-11	GRM8	NR_028041	-	126078651	126883569	Genebody	92768.5
chr5	123116001	123117100	1100	1.60;0.00;0.00;8.72	29.59;40.61;34.54;41.18	2.58	36.48	NA	NA	Down	-3.82	9.45E-14	1.30E+01	8.74E-11	123116101	123117100	-4.14	8.32E-14	3.90E-11						Genedesert	NA
chr11	37933701	37934800	1100	0.80;0.00;1.13;8.72	39.01;37.71;34.54;38.13	2.66	37.35	NA	NA	Down	-3.81	1.19E-13	1.29E+01	8.74E-11	37933701	37934700	-3.81	1.19E-13	3.90E-11						Genedesert	NA
chr5	91881401	91882400	1000	0.00;0.00;0.00;11.21	28.25;39.16;43.84;45.76	2.8	39.25	NA	NA	Down	-3.81	5.41E-11	1.03E+01	2.57E-09	91881401	91882400	-3.81	5.41E-11	1.56E-09						Genedesert	NA
chr2	10916901	10918600	1700	82.39;73.04;79.35;24.29	10.76;17.41;5.31;6.10	64.77	9.9	NA	NA	Up	2.71	1.13E-07	6.95E+00	1.32E-06	10916901	10917900	2.85	7.74E-08	6.76E-07	ATP6V1C2	NM_144583	+	10861774	10925236	Genebody	55976.5
chr11	1454501	1456300	1800	67.20;73.04;44.21;30.52	10.76;13.05;1.33;7.63	53.74	8.19	NA	NA	Up	2.71	5.29E-08	7.28E+00	7.30E-07	1455301	1456300	2.37	1.84E-09	3.11E-08	BRSK2	NM_003957	+	1411128	1483328	Genebody	44272.5
chr16	1024401	1026500	2100	143.99;124.47;153.02;64.15	16.14;31.91;7.97;18.30	121.41	18.58	NA	NA	Up	2.71	8.89E-08	7.05E+00	1.10E-06	1024501	1025500	3.61	2.88E-08	3.10E-07	LMF1	NR_033645	-	903634	1031318	Genebody	5867.5
chr1	2272701	2274300	1600	137.59;75.09;89.55;28.03	13.45;15.96;13.28;7.63	82.56	12.58	NA	NA	Up	2.71	2.04E-07	6.69E+00	2.02E-06	2272701	2273700	1.9	7.92E-08	6.87E-07	MORN1	NM_024848	-	2252695	2322993	Genebody	49492.5
chr21	35499501	35500800	1300	69.60;128.59;125.82;23.67	22.87;14.50;7.97;7.63	86.92	13.24	NA	NA	Up	2.71	2.64E-07	6.58E+00	2.41E-06	35499501	35500500	3.11	2.10E-07	1.41E-06	MRPS6	NM_032476	+	35445822	35515334	Genebody	54328.5
chr1	1135101	1136800	1700	71.20;40.12;58.94;30.52	5.38;7.25;11.96;6.10	50.19	7.67	NA	NA	Up	2.71	4.18E-08	7.38E+00	6.03E-07	1135701	1136700	2.85	7.12E-09	9.75E-08						OtherIntergenic	NA
chr2	227340201	227341300	1100	51.20;57.61;64.61;20.55	5.38;7.25;9.30;7.63	48.49	7.39	NA	NA	Up	2.71	6.83E-08	7.17E+00	8.95E-07	227340301	227341300	2.83	6.54E-08	5.96E-07						Genedesert	NA
chr3	147473501	147474800	1300	60.80;31.89;95.21;44.22	10.76;12.33;9.30;3.05	58.03	8.86	NA	NA	Up	2.71	1.14E-07	6.94E+00	1.33E-06	147473601	147474600	2.15	4.95E-09	7.18E-08						Genedesert	NA
chr1	2136901	2138600	1700	140.79;118.30;94.08;57.92	20.18;21.76;10.63;10.68	102.77	15.81	NA	NA	Up	2.7	7.52E-08	7.12E+00	9.67E-07	2137401	2138400	2.69	7.94E-08	6.88E-07	C1orf86	NM_001146310	-	2115898	2139172	Promoter3k	1421.5
chr2	239015401	239016600	1200	85.59;53.49;57.81;26.16	4.04;16.68;1.33;12.20	55.76	8.56	NA	NA	Up	2.7	9.51E-08	7.02E+00	1.16E-06	239015501	239016500	3.18	6.30E-08	5.79E-07	ESPNL	NM_194312	+	239008950	239041928	Genebody	7050.5
chr2	187175201	187176500	1300	1.60;0.00;0.00;16.19	36.32;67.45;67.75;74.74	4.45	61.56	NA	NA	Down	-3.79	3.09E-09	8.51E+00	7.07E-08	187175501	187176500	-4	1.86E-09	3.14E-08						OtherIntergenic	NA
chr16	30014601	30016500	1900	156.79;111.10;90.68;30.52	6.73;26.83;17.27;9.15	97.27	15	NA	NA	Up	2.7	2.59E-07	6.59E+00	2.38E-06	30014701	30015700	2.1	9.03E-08	7.58E-07	INO80E	NM_173618	+	30007530	30017112	Genebody	8020.5
chr19	5031601	5033300	1700	265.58;177.96;105.42;42.97	51.11;15.96;14.61;9.15	147.98	22.71	NA	NA	Up	2.7	3.97E-07	6.40E+00	3.21E-06	5032301	5033300	3.28	2.12E-07	1.42E-06	KDM4B	NM_015015	+	4969123	5153608	Genebody	63327.5
chr8	145047901	145049200	1300	116.79;103.90;94.08;25.54	12.11;23.21;7.97;9.15	85.08	13.11	NA	NA	Up	2.7	1.98E-07	6.70E+00	1.98E-06	145047901	145048900	3.04	1.58E-07	1.14E-06	PLEC	NM_000445	-	144989320	145050913	Promoter3k	2362.5
chr7	150971001	150972700	1700	101.59;89.50;72.54;26.16	8.07;23.93;7.97;4.58	72.45	11.14	NA	NA	Up	2.7	1.55E-07	6.81E+00	1.66E-06	150971001	150972000	2.46	9.07E-08	7.61E-07	SMARCD3	NM_001003802	-	150936058	150973820	Promoter3k	1969.5
chr12	24063901	24065700	1800	80.79;156.36;104.28;24.91	10.76;14.50;17.27;13.73	91.59	14.07	NA	NA	Up	2.7	2.74E-07	6.56E+00	2.48E-06	24064201	24065200	2.24	7.13E-08	6.36E-07	SOX5	NM_006940	-	23685230	24102637	Genebody	37836.5
chr8	9422401	9424000	1600	100.79;98.75;119.02;22.42	20.18;13.78;7.97;10.68	85.25	13.15	NA	NA	Up	2.7	2.09E-07	6.68E+00	2.05E-06	9422901	9423900	2.29	1.34E-07	1.01E-06	TNKS	NM_003747	+	9413444	9639856	Genebody	9756.5
chr14	104901401	104902700	1300	95.99;99.78;49.87;28.65	10.76;13.05;9.30;9.15	68.58	10.57	NA	NA	Up	2.7	1.53E-07	6.82E+00	1.65E-06	104901701	104902700	2.78	1.12E-07	8.92E-07						OtherIntergenic	NA
chr2	74403401	74405100	1700	72.80;38.06;47.61;28.03	6.73;7.98;6.64;7.63	46.62	7.24	NA	NA	Up	2.69	5.75E-08	7.24E+00	7.80E-07	74404001	74405000	2.68	3.26E-08	3.43E-07	MOB1A	NM_018221	-	74383210	74405995	Promoter3k	1744.5
chr3	143698401	143699900	1500	47.20;42.18;37.41;22.42	8.07;4.35;9.30;1.53	37.3	5.81	NA	NA	Up	2.68	1.02E-08	7.99E+00	1.89E-07	143698701	143699700	2.67	8.28E-09	1.11E-07	C3orf58	NM_001134470	+	143692166	143711210	Genebody	6984.5
chr10	73397601	73398800	1200	91.19;52.46;56.68;20.55	9.42;13.78;6.64;4.58	55.22	8.6	NA	NA	Up	2.68	1.37E-07	6.86E+00	1.52E-06	73397801	73398800	2.78	1.19E-07	9.29E-07	CDH23	NM_052836	+	73156690	73407219	Genebody	241510.5
chr16	1021201	1024000	2800	272.78;186.19;166.62;82.21	17.49;36.26;21.25;35.08	176.95	27.52	NA	NA	Up	2.68	2.88E-07	6.54E+00	2.57E-06	1022701	1023700	1.94	2.86E-08	3.09E-07	LMF1	NR_033645	-	903634	1031318	Genebody	8717.5
chr7	1908901	1910100	1200	80.00;41.15;53.27;21.80	10.76;11.60;6.64;1.53	49.05	7.63	NA	NA	Up	2.68	1.11E-07	6.96E+00	1.30E-06	1909101	1910100	2.61	8.71E-08	7.39E-07	MAD1L1	NM_003550	-	1855427	2272583	Genebody	363082.5
chr7	2055701	2057600	1900	123.19;94.64;57.81;46.71	16.14;12.33;7.97;13.73	80.59	12.54	NA	NA	Up	2.68	1.13E-07	6.95E+00	1.32E-06	2056601	2057600	2.32	1.31E-08	1.61E-07	MAD1L1	NM_003550	-	1855427	2272583	Genebody	215932.5
chr8	26153701	26154900	1200	87.99;92.58;194.96;27.40	22.87;11.60;13.28;15.25	100.74	15.75	NA	NA	Up	2.68	3.21E-07	6.49E+00	2.77E-06	26153701	26154700	3.08	2.22E-07	1.47E-06	PPP2R2A	NM_001177591	+	26150731	26230195	Genebody	3569.5
chr5	179598601	179599600	1000	96.79;68.92;54.41;21.18	9.42;15.96;9.30;3.05	60.33	9.43	NA	NA	Up	2.68	1.54E-07	6.81E+00	1.66E-06	179598601	179599600	2.68	1.54E-07	1.12E-06	RASGEF1C	NM_175062	-	179527794	179636130	Genebody	37029.5
chr9	96061501	96063200	1700	114.39;76.12;81.61;26.78	9.42;13.78;17.27;6.10	74.73	11.64	NA	NA	Up	2.68	1.59E-07	6.80E+00	1.69E-06	96061601	96062600	2.14	4.53E-08	4.48E-07	WNK2	NM_006648	+	95947211	96082854	Genebody	115139.5
chr16	85242101	85243100	1000	57.60;25.72;41.94;19.93	9.42;5.80;1.33;6.10	36.3	5.66	NA	NA	Up	2.68	6.50E-08	7.19E+00	8.60E-07	85242101	85243100	2.68	6.50E-08	5.93E-07						OtherIntergenic	NA
chr8	1777901	1779700	1800	36.80;46.29;48.74;34.25	8.07;2.90;10.63;4.58	41.52	6.54	NA	NA	Up	2.67	3.94E-11	1.04E+01	1.99E-09	1777901	1778900	2.74	2.71E-11	8.63E-10	ARHGEF10	NM_014629	+	1772148	1906807	Genebody	6652.5
chr2	62237601	62239400	1800	80.00;73.04;85.01;28.65	16.14;13.78;1.33;10.68	66.67	10.48	NA	NA	Up	2.67	8.92E-08	7.05E+00	1.10E-06	62238001	62239000	3.95	2.49E-08	2.75E-07	COMMD1	NM_152516	+	62132802	62363205	Genebody	105698.5
chr8	145543301	145545100	1800	84.79;66.87;69.14;33.63	2.69;16.68;5.31;15.25	63.61	9.98	NA	NA	Up	2.67	4.67E-08	7.33E+00	6.59E-07	145543301	145544300	3.2	1.50E-08	1.80E-07	DGAT1	NM_012079	-	145538246	145550567	Genebody	6366.5
chr7	190501	191500	1000	52.00;29.83;24.94;19.93	6.73;5.80;1.33;6.10	31.67	4.99	NA	NA	Up	2.67	4.65E-08	7.33E+00	6.57E-07	190501	191500	2.67	4.65E-08	4.57E-07	FAM20C	NM_020223	+	192968	300740	Promoter3k	-1967.5
chr1	2982901	2984500	1600	129.59;102.87;71.41;25.54	10.76;14.50;15.94;10.68	82.35	12.97	NA	NA	Up	2.67	2.10E-07	6.68E+00	2.06E-06	2983501	2984500	2.89	1.57E-07	1.14E-06	FLJ42875	NR_024371	-	2980635	2984289	Promoter1k	588.5
chr1	53992601	53994400	1800	91.19;79.21;58.94;31.14	9.42;15.96;7.97;7.63	65.12	10.24	NA	NA	Up	2.67	8.99E-08	7.05E+00	1.11E-06	53992601	53993600	2.47	1.01E-08	1.30E-07	GLIS1	NM_147193	-	53971905	54199877	Genebody	206376.5
chr16	35273401	35275300	1900	2.40;2.06;1.13;26.78	57.84;155.20;114.24;111.35	8.09	109.66	NA	NA	Down	-3.76	1.48E-08	7.83E+00	2.58E-07	35274001	35275000	-3.78	2.39E-08	2.67E-07						Pericentromere	NA
chr1	202772601	202773900	1300	48.80;55.55;66.88;36.12	13.45;5.80;2.66;10.68	51.84	8.15	NA	NA	Up	2.67	6.45E-09	8.19E+00	1.29E-07	202772601	202773600	2.73	4.84E-09	7.05E-08	KDM5B	NM_006618	-	202696531	202777549	Genebody	4298.5
chr1	3472301	3474300	2000	216.79;129.62;140.55;70.38	20.18;27.56;18.60;21.35	139.33	21.92	NA	NA	Up	2.67	2.13E-07	6.67E+00	2.08E-06	3473301	3474300	1.9	1.18E-12	7.51E-11	MEGF6	NM_001409	-	3404505	3528059	Genebody	54758.5
chr18	77249001	77250000	1000	66.40;63.78;24.94;24.29	9.42;7.25;3.99;7.63	44.85	7.07	NA	NA	Up	2.67	9.84E-08	7.01E+00	1.19E-06	77249001	77250000	2.67	9.84E-08	8.09E-07	NFATC1	NM_172389	+	77160325	77289323	Genebody	89175.5
chr3	195602301	195603700	1400	49.60;31.89;63.48;21.18	6.73;6.53;5.31;7.63	41.53	6.55	NA	NA	Up	2.67	7.73E-08	7.11E+00	9.87E-07	195602701	195603700	2.61	7.36E-08	6.52E-07	TNK2	NM_001010938	-	195590235	195622432	Genebody	19431.5
chr11	2002001	2003900	1900	168.79;136.82;100.88;42.97	9.42;16.68;18.60;25.93	112.37	17.66	NA	NA	Up	2.67	2.18E-07	6.66E+00	2.12E-06	2002901	2003900	2.25	5.69E-08	5.34E-07						OtherIntergenic	NA
chr4	1223901	1225800	1900	48.80;55.55;78.21;24.29	13.45;6.53;6.64;6.10	51.71	8.18	NA	NA	Up	2.66	9.12E-08	7.04E+00	1.12E-06	1224801	1225800	2.18	2.69E-08	2.93E-07	CTBP1	NM_001328	-	1205227	1242908	Genebody	18057.5
chr21	46372201	46373200	1000	130.39;139.90;53.27;19.93	17.49;14.50;14.61;7.63	85.87	13.56	NA	NA	Up	2.66	2.62E-07	6.58E+00	2.40E-06	46372201	46373200	2.66	2.62E-07	1.67E-06	FAM207A	NM_058190	+	46359954	46396888	Genebody	12746.5
chr12	88915801	88917300	1500	67.20;115.21;165.49;38.61	22.87;15.23;9.30;13.73	96.63	15.28	NA	NA	Up	2.66	2.96E-07	6.53E+00	2.62E-06	88915801	88916800	2.14	1.08E-07	8.71E-07	KITLG	NM_003994	-	88886569	88974250	Genebody	57699.5
chr10	20187101	20188500	1400	80.00;94.64;140.55;26.16	6.73;15.96;14.61;16.78	85.34	13.52	NA	NA	Up	2.66	2.54E-07	6.60E+00	2.35E-06	20187101	20188100	2.36	1.10E-07	8.80E-07	PLXDC2	NM_032812	+	20105371	20569115	Genebody	82429.5
chr6	170404501	170405500	1000	66.40;94.64;63.48;19.93	6.73;9.43;11.96;10.68	61.11	9.7	NA	NA	Up	2.66	1.48E-07	6.83E+00	1.61E-06	170404501	170405500	2.66	1.48E-07	1.09E-06						OtherIntergenic	NA
chr7	74180501	74182500	2000	80.00;81.27;128.09;54.81	5.38;17.41;13.28;18.30	86.04	13.59	NA	NA	Up	2.66	8.17E-08	7.09E+00	1.03E-06	74181501	74182500	3.11	8.50E-09	1.13E-07						OtherIntergenic	NA
chr19	40737701	40739600	1900	95.19;94.64;121.28;56.05	12.11;20.31;9.30;16.78	91.79	14.62	NA	NA	Up	2.65	3.97E-08	7.40E+00	5.79E-07	40737901	40738900	2.01	7.28E-13	5.44E-11	AKT2	NM_001626	-	40736223	40791302	Genebody	52651.5
chr2	127811401	127813300	1900	164.79;72.01;98.61;33.01	22.87;14.50;10.63;10.68	92.11	14.67	NA	NA	Up	2.65	2.51E-07	6.60E+00	2.33E-06	127811701	127812700	1.99	1.21E-07	9.43E-07	BIN1	NM_004305	-	127805598	127864903	Genebody	52552.5
chr1	23650801	23651800	1000	74.40;30.86;29.47;20.55	4.04;10.88;5.31;4.58	38.82	6.2	NA	NA	Up	2.65	1.17E-07	6.93E+00	1.36E-06	23650801	23651800	2.65	1.17E-07	9.22E-07	HNRNPR	NM_001102399	-	23636275	23670853	Genebody	19552.5
chr19	5077301	5078400	1100	49.60;42.18;57.81;20.55	9.42;8.70;1.33;7.63	42.53	6.77	NA	NA	Up	2.65	5.27E-08	7.28E+00	7.27E-07	5077401	5078400	2.61	4.86E-08	4.74E-07	KDM4B	NM_015015	+	4969123	5153608	Genebody	108727.5
chr7	77432801	77434600	1800	47.20;36.00;90.68;24.91	5.38;7.98;10.63;7.63	49.7	7.9	NA	NA	Up	2.65	1.47E-07	6.83E+00	1.60E-06	77433301	77434300	2.53	4.46E-08	4.42E-07	PHTF2	NM_001127360	+	77428108	77553500	Genebody	5592.5
chr8	20348201	20349200	1000	1.60;0.00;1.13;8.10	28.25;44.24;35.87;38.13	2.71	36.62	NA	NA	Down	-3.76	1.67E-12	1.18E+01	1.64E-10	20348201	20349200	-3.76	1.67E-12	9.69E-11						OtherIntergenic	NA
chr17	8027101	8028100	1000	0.00;0.00;1.13;10.59	26.90;50.77;34.54;45.76	2.93	39.49	NA	NA	Down	-3.75	8.83E-10	9.05E+00	2.54E-08	8027101	8028100	-3.75	8.83E-10	1.68E-08	HES7	NM_032580	-	8023907	8027410	ProximalPromoter	-190.5
chr14	75611301	75612900	1600	72.00;85.38;146.22;32.39	13.45;16.68;7.97;15.25	84	13.34	NA	NA	Up	2.65	2.53E-07	6.60E+00	2.34E-06	75611401	75612400	2.44	1.70E-07	1.21E-06	TMED10	NM_006827	-	75598170	75643349	Genebody	31248.5
chr2	239982701	239984300	1600	110.39;82.30;69.14;24.91	14.80;16.68;3.99;10.68	71.69	11.53	NA	NA	Up	2.64	1.67E-07	6.78E+00	1.76E-06	239982701	239983700	2.11	5.40E-08	5.14E-07	HDAC4	NM_006037	-	239969863	240322643	Genebody	339142.5
chr2	21029701	21031100	1400	1.60;0.00;0.00;14.32	43.04;59.47;54.46;57.96	3.98	53.73	NA	NA	Down	-3.75	1.98E-13	1.27E+01	8.74E-11	21030101	21031100	-3.73	1.33E-13	3.90E-11						OtherIntergenic	NA
chr12	12323401	12325200	1800	60.80;44.23;39.67;40.48	2.69;11.60;9.30;6.10	46.3	7.42	NA	NA	Up	2.64	7.31E-10	9.14E+00	2.18E-08	12323601	12324600	2.83	1.27E-10	3.23E-09	LRP6	NM_002336	-	12268960	12419811	Genebody	95510.5
chr2	220432201	220433500	1300	74.40;58.64;34.01;28.65	5.38;15.96;3.99;6.10	48.92	7.86	NA	NA	Up	2.64	8.47E-08	7.07E+00	1.06E-06	220432501	220433500	2.4	6.58E-08	5.99E-07	OBSL1	NM_001173408	-	220426437	220436268	Genebody	3417.5
chr7	630301	632100	1800	58.40;59.66;37.41;23.04	13.45;5.08;3.99;6.10	44.63	7.15	NA	NA	Up	2.64	5.33E-08	7.27E+00	7.34E-07	631101	632100	2.32	1.42E-08	1.73E-07	PRKAR1B	NM_002735	-	588833	752161	Genebody	120960.5
chr20	60589301	60590300	1000	145.59;80.24;83.88;19.93	8.07;16.68;15.94;12.20	82.41	13.22	NA	NA	Up	2.64	2.49E-07	6.60E+00	2.32E-06	60589301	60590300	2.64	2.49E-07	1.61E-06	TAF4	NM_003185	-	60549853	60640866	Genebody	51065.5
chr21	47474601	47476500	1900	115.19;59.66;60.08;29.27	18.83;5.80;3.99;13.73	66.05	10.59	NA	NA	Up	2.64	1.45E-07	6.84E+00	1.58E-06	47475501	47476500	2.05	3.56E-08	3.69E-07						OtherIntergenic	NA
chr9	109447701	109448700	1000	48.00;22.63;29.47;81.59	8.07;6.53;5.31;9.15	45.42	7.27	NA	NA	Up	2.64	8.58E-08	7.07E+00	1.07E-06	109447701	109448700	2.64	8.58E-08	7.30E-07						Genedesert	NA
chr21	45304101	45305900	1800	34.40;56.58;53.27;33.63	6.73;11.60;1.33;9.15	44.47	7.2	NA	NA	Up	2.63	1.15E-08	7.94E+00	2.08E-07	45304201	45305200	2.72	1.11E-08	1.41E-07	AGPAT3	NM_020132	+	45285115	45407475	Genebody	19885.5
chr9	137697301	137699800	2500	275.18;176.94;163.22;118.96	8.07;33.36;26.57;50.34	183.57	29.58	NA	NA	Up	2.63	1.43E-07	6.84E+00	1.57E-06	137698501	137699500	2.25	2.76E-09	4.37E-08	COL5A1	NM_000093	+	137533651	137736688	Genebody	164899.5
chr22	24178801	24180400	1600	41.60;54.52;43.07;28.65	5.38;17.41;1.33;3.05	41.96	6.79	NA	NA	Up	2.63	1.52E-08	7.82E+00	2.63E-07	24179401	24180400	2.66	5.70E-08	5.35E-07	DERL3	NM_001135751	-	24176689	24181199	Promoter3k	1598.5
chr1	185275401	185276600	1200	44.80;82.30;112.22;21.80	20.18;10.88;7.97;3.05	65.28	10.52	NA	NA	Up	2.63	2.24E-07	6.65E+00	2.16E-06	185275501	185276500	2.72	1.82E-07	1.27E-06	IVNS1ABP	NM_006469	-	185265521	185286461	Genebody	10460.5
chr21	44896301	44898300	2000	131.19;83.32;82.75;61.66	14.80;19.58;14.61;9.15	89.73	14.54	NA	NA	Up	2.63	4.75E-08	7.32E+00	6.68E-07	44896401	44897400	2.14	9.10E-09	1.20E-07	LINC00313	NR_026863	-	44881973	44898103	Promoter1k	802.5
chr4	107552201	107553300	1100	0.80;3.09;0.00;11.21	36.32;41.34;55.79;70.17	3.77	50.9	NA	NA	Down	-3.75	1.02E-08	7.99E+00	1.88E-07	107552201	107553200	-3.71	6.21E-09	8.69E-08						OtherIntergenic	NA
chr16	90109401	90111000	1600	80.00;52.46;47.61;23.67	4.04;20.31;3.99;4.58	50.93	8.23	NA	NA	Up	2.63	1.20E-07	6.92E+00	1.38E-06	90109801	90110800	2.75	7.58E-08	6.66E-07	LOC100130015	NR_027336	-	90109309	90114191	Genebody	3990.5
chr12	64796801	64798300	1500	76.80;24.69;68.01;42.35	16.14;5.80;9.30;3.05	52.96	8.57	NA	NA	Up	2.63	7.74E-08	7.11E+00	9.88E-07	64797301	64798300	2.58	7.05E-08	6.31E-07	XPOT	NM_007235	+	64798152	64842463	Promoter1k	-601.5
chr4	3774501	3775900	1400	110.39;91.55;49.87;24.29	10.76;19.58;6.64;7.63	69.03	11.15	NA	NA	Up	2.63	1.98E-07	6.70E+00	1.97E-06	3774901	3775900	3.17	1.05E-07	8.51E-07						OtherIntergenic	NA
chr2	79493901	79494900	1000	0.80;2.06;0.00;9.96	30.94;39.16;55.79;45.76	3.21	42.91	NA	NA	Down	-3.74	1.21E-09	8.92E+00	3.29E-08	79493901	79494900	-3.74	1.21E-09	2.19E-08						OtherIntergenic	NA
chr4	33246801	33247900	1100	3.20;0.00;1.13;9.34	44.39;53.67;39.85;44.23	3.42	45.53	NA	NA	Down	-3.74	1.31E-13	1.29E+01	8.74E-11	33246901	33247900	-3.7	1.02E-13	3.90E-11						Genedesert	NA
chr4	149705001	149706000	1000	0.00;3.09;2.27;5.61	26.90;39.89;37.20;42.71	2.74	36.67	NA	NA	Down	-3.74	1.34E-11	1.09E+01	8.31E-10	149705001	149706000	-3.74	1.34E-11	4.81E-10						Genedesert	NA
chr5	155077001	155078000	1000	0.00;0.00;0.00;11.83	30.94;43.51;39.85;44.23	2.96	39.63	NA	NA	Down	-3.74	1.37E-13	1.29E+01	8.74E-11	155077001	155078000	-3.74	1.37E-13	3.90E-11						Genedesert	NA
chr1	244606201	244608100	1900	94.39;76.12;97.48;72.87	20.18;13.05;15.94;6.10	85.22	13.82	NA	NA	Up	2.62	1.02E-11	1.10E+01	6.70E-10	244606601	244607600	3.06	2.62E-12	1.36E-10	ADSS	NM_001126	-	244571793	244615436	Genebody	8285.5
chr7	62004001	62005900	1900	8.80;14.40;0.00;25.54	91.46;185.66;224.50;147.96	12.18	162.39	NA	NA	Down	-3.74	2.97E-08	7.53E+00	4.57E-07	62004301	62005300	-3.83	3.20E-08	3.38E-07						Pericentromere	NA
chr8	46898301	46900200	1900	4.00;0.00;3.40;19.31	49.77;100.08;94.32;112.87	6.68	89.26	NA	NA	Down	-3.74	8.46E-09	8.07E+00	1.62E-07	46899201	46900200	-3.91	4.38E-11	1.30E-09						Pericentromere	NA
chr9	139008601	139009800	1200	60.00;63.78;53.27;21.18	13.45;13.05;2.66;3.05	49.56	8.05	NA	NA	Up	2.62	7.25E-08	7.14E+00	9.39E-07	139008801	139009800	2.6	6.94E-08	6.24E-07	C9orf69	NM_152833	-	139006426	139010731	Promoter3k	1530.5
chr8	139414601	139415600	1000	0.00;0.00;0.00;11.21	30.94;37.71;42.51;38.13	2.8	37.32	NA	NA	Down	-3.74	1.09E-13	1.30E+01	8.74E-11	139414601	139415600	-3.74	1.09E-13	3.90E-11	FAM135B	NM_015912	-	139142265	139509065	Genebody	93964.5
chr14	81399001	81400500	1500	0.80;2.06;0.00;13.08	36.32;60.20;50.48;64.06	3.98	52.76	NA	NA	Down	-3.73	4.48E-10	9.35E+00	1.47E-08	81399501	81400500	-3.58	1.27E-13	3.90E-11	CEP128	NM_152446	-	80962820	81405884	Genebody	6133.5
chr19	28425501	28426700	1200	1.60;0.00;1.13;10.59	33.63;47.14;43.84;51.86	3.33	44.12	NA	NA	Down	-3.73	4.53E-12	1.13E+01	3.49E-10	28425601	28426600	-3.7	2.62E-12	1.36E-10						Genedesert	NA
chr2	219571901	219572900	1000	3.20;0.00;0.00;8.10	28.25;42.79;41.18;38.13	2.82	37.59	NA	NA	Down	-3.73	1.05E-12	1.20E+01	1.21E-10	219571901	219572900	-3.73	1.05E-12	6.94E-11						OtherIntergenic	NA
chr11	2175701	2176800	1100	125.59;60.69;52.14;21.80	10.76;10.88;14.61;6.10	65.06	10.59	NA	NA	Up	2.62	1.97E-07	6.71E+00	1.97E-06	2175801	2176800	2.4	1.90E-07	1.31E-06	INS-IGF2	NM_001042376	-	2167852	2182439	Genebody	6188.5
chr11	40202101	40203100	1000	1.60;0.00;0.00;9.96	26.90;44.24;38.52;42.71	2.89	38.09	NA	NA	Down	-3.72	4.38E-11	1.04E+01	2.17E-09	40202101	40203100	-3.72	4.38E-11	1.30E-09	LRRC4C	NM_020929	-	40135752	40315664	Genebody	113063.5
chr16	35229001	35231700	2700	8.80;0.00;0.00;29.89	73.98;121.84;144.79;170.84	9.67	127.86	NA	NA	Down	-3.72	2.48E-08	7.61E+00	3.94E-07	35230101	35231100	-3.47	7.20E-09	9.85E-08						Pericentromere	NA
chr14	19053001	19054900	1900	2.40;0.00;1.13;18.06	53.80;76.88;82.36;70.17	5.4	70.8	NA	NA	Down	-3.71	9.10E-12	1.10E+01	6.12E-10	19053001	19054000	-3.75	1.55E-13	3.90E-11						Pericentromere	NA
chr11	126305601	126306600	1000	53.60;49.38;30.60;23.04	6.73;7.25;5.31;6.10	39.16	6.35	NA	NA	Up	2.62	3.80E-08	7.42E+00	5.58E-07	126305601	126306600	2.62	3.80E-08	3.88E-07	KIRREL3	NM_001161707	-	126300836	126870766	Genebody	564665.5
chr4	2933301	2935100	1800	126.39;67.89;88.41;31.14	16.14;16.68;10.63;7.63	78.46	12.77	NA	NA	Up	2.62	1.83E-07	6.74E+00	1.87E-06	2934101	2935100	2.22	6.14E-08	5.68E-07	MFSD10	NM_001120	-	2932287	2935964	Promoter3k	1763.5
chr19	3667501	3669100	1600	62.40;60.69;34.01;36.75	2.69;20.31;3.99;4.58	48.46	7.89	NA	NA	Up	2.62	4.72E-08	7.33E+00	6.65E-07	3668101	3669100	2.52	7.81E-07	4.13E-06	PIP5K1C	NM_012398	-	3630178	3700477	Genebody	32176.5
chr8	1788401	1790800	2400	215.19;162.53;111.08;120.20	22.87;36.26;15.94;24.41	152.25	24.87	NA	NA	Up	2.61	6.01E-08	7.22E+00	8.08E-07	1789501	1790500	2.64	4.66E-11	1.37E-09	ARHGEF10	NM_014629	+	1772148	1906807	Genebody	17452.5
chr11	6643501	6645200	1700	116.79;81.27;70.28;28.65	10.76;16.68;10.63;10.68	74.25	12.19	NA	NA	Up	2.61	1.65E-07	6.78E+00	1.74E-06	6644201	6645200	2.17	4.78E-08	4.67E-07	DCHS1	NM_003737	-	6642557	6677074	Genebody	32723.5
chrX	61692801	61694700	1900	11.20;9.26;4.53;41.11	220.58;311.85;151.44;183.04	16.52	216.73	NA	NA	Down	-3.71	1.36E-08	7.87E+00	2.40E-07	61692801	61693800	-3.6	1.03E-08	1.33E-07	LOC63930	NR_033370	+	61640734	61716423	Genebody	53016.5
chr7	50770201	50771300	1100	36.80;29.83;64.61;21.80	1.35;12.33;5.31;6.10	38.26	6.27	NA	NA	Up	2.61	1.01E-07	7.00E+00	1.21E-06	50770201	50771200	2.55	7.63E-08	6.69E-07	GRB10	NM_001001550	-	50657759	50772998	Promoter3k	2247.5
chr13	21294601	21295900	1300	58.40;68.92;56.68;19.93	9.42;11.60;9.30;3.05	50.98	8.34	NA	NA	Up	2.61	9.15E-08	7.04E+00	1.12E-06	21294901	21295900	2.6	6.50E-08	5.93E-07	IL17D	NM_138284	+	21277481	21297237	Genebody	17769.5
chr11	68205601	68207500	1900	87.99;80.24;69.14;38.61	10.76;11.60;10.63;12.20	69	11.3	NA	NA	Up	2.61	3.47E-08	7.46E+00	5.19E-07	68205701	68206700	2.42	7.59E-10	1.48E-08	LRP5	NM_002335	+	68080107	68216743	Genebody	126443.5
chr12	124945201	124948500	3300	188.79;149.16;230.10;59.17	30.94;25.38;14.61;32.03	156.8	25.74	NA	NA	Up	2.61	3.34E-07	6.48E+00	2.84E-06	124945701	124946700	2.94	1.09E-07	8.76E-07	NCOR2	NM_001077261	-	124808956	125052010	Genebody	105159.5
chr12	23828701	23829700	1000	125.59;77.15;115.62;20.55	12.11;19.58;13.28;10.68	84.73	13.91	NA	NA	Up	2.61	2.56E-07	6.59E+00	2.36E-06	23828701	23829700	2.61	2.56E-07	1.64E-06	SOX5	NM_006940	-	23685230	24102637	Genebody	273436.5
chrX	61828501	61830300	1800	1.60;0.00;3.40;17.44	51.11;63.10;53.14;126.60	5.61	73.49	NA	NA	Down	-3.71	5.99E-08	7.22E+00	8.05E-07	61829301	61830300	-3.67	5.77E-08	5.41E-07	YTHDF1	NM_017798	-	61826781	61847538	Genebody	18137.5
chr16	85362801	85363800	1000	99.99;106.98;119.02;20.55	14.80;20.31;9.30;12.20	86.64	14.15	NA	NA	Up	2.61	2.48E-07	6.61E+00	2.31E-06	85362801	85363800	2.61	2.48E-07	1.60E-06						OtherIntergenic	NA
chr4	74046701	74048600	1900	72.00;44.23;98.61;33.63	8.07;11.60;10.63;10.68	62.12	10.24	NA	NA	Up	2.6	1.32E-07	6.88E+00	1.48E-06	74047401	74048400	2.37	1.95E-08	2.25E-07	ANKRD17	NM_198889	-	73940501	74124502	Genebody	76851.5
chr19	2102501	2104300	1800	72.00;40.12;46.47;39.24	5.38;10.15;7.97;9.15	49.46	8.16	NA	NA	Up	2.6	1.77E-08	7.75E+00	2.98E-07	2103101	2104100	3.05	5.38E-09	7.70E-08	AP3D1	NM_003938	-	2100993	2151556	Genebody	48155.5
chr9	117050301	117051600	1300	85.59;80.24;70.28;19.93	10.76;18.13;2.66;10.68	64.01	10.56	NA	NA	Up	2.6	1.52E-07	6.82E+00	1.64E-06	117050601	117051600	2.89	1.21E-07	9.45E-07	COL27A1	NM_032888	+	116918230	117072975	Genebody	132720.5
chr17	80215001	80216000	1000	51.20;47.32;46.47;19.93	6.73;9.43;7.97;3.05	41.23	6.79	NA	NA	Up	2.6	3.81E-08	7.42E+00	5.60E-07	80215001	80216000	2.6	3.81E-08	3.89E-07	CSNK1D	NM_139062	-	80200536	80231594	Genebody	16093.5
chr7	18230801	18232700	1900	156.79;122.41;207.43;39.24	18.83;18.13;23.91;25.93	131.47	21.7	NA	NA	Up	2.6	3.59E-07	6.44E+00	2.99E-06	18230801	18231800	2.8	1.77E-07	1.24E-06	HDAC9	NM_001204144	+	18126571	18708466	Genebody	105179.5
chr17	850001	852000	2000	152.79;100.81;98.61;51.07	17.49;26.11;9.30;13.73	100.82	16.66	NA	NA	Up	2.6	1.49E-07	6.83E+00	1.62E-06	850501	851500	1.71	2.43E-10	5.64E-09	NXN	NM_022463	-	702552	882998	Genebody	31997.5
chr12	24174701	24175700	1000	102.39;109.04;126.95;24.91	14.80;15.96;18.60;10.68	90.82	15.01	NA	NA	Up	2.6	2.36E-07	6.63E+00	2.24E-06	24174701	24175700	2.6	2.36E-07	1.54E-06	SOX5	NM_152989	-	23685230	24715380	Genebody	540179.5
chrY	10065701	10067600	1900	4.80;1.03;1.13;19.31	55.15;78.33;96.97;112.87	6.57	85.83	NA	NA	Down	-3.71	1.05E-08	7.98E+00	1.93E-07	10066601	10067600	-3.43	9.56E-10	1.79E-08						Pericentromere	NA
chrY	13658701	13659700	1000	0.80;1.03;0.00;13.08	34.97;36.99;67.75;54.91	3.73	48.65	NA	NA	Down	-3.71	1.36E-08	7.86E+00	2.41E-07	13658701	13659700	-3.71	1.36E-08	1.68E-07						Pericentromere	NA
chr13	31188001	31189700	1700	143.99;67.89;124.69;29.27	17.49;14.50;23.91;4.58	91.46	15.12	NA	NA	Up	2.6	2.60E-07	6.59E+00	2.39E-06	31188401	31189400	2.19	2.16E-07	1.44E-06	USPL1	NM_005800	+	31191829	31233686	Promoter3k	-2978.5
chr16	88698101	88699900	1800	96.79;77.15;98.61;25.54	12.11;21.03;5.31;10.68	74.52	12.28	NA	NA	Up	2.6	1.71E-07	6.77E+00	1.78E-06	88698301	88699300	3.39	6.90E-08	6.20E-07	ZC3H18	NM_144604	+	88636788	88698372	Genebody	62212.5
chr2	117201801	117202800	1000	1.60;1.03;0.00;10.59	28.25;50.77;39.85;51.86	3.3	42.68	NA	NA	Down	-3.69	7.74E-10	9.11E+00	2.29E-08	117201801	117202800	-3.69	7.74E-10	1.50E-08						Genedesert	NA
chr19	19656401	19658100	1700	74.40;61.72;60.08;23.67	5.38;10.15;13.28;7.63	54.96	9.11	NA	NA	Up	2.59	7.70E-08	7.11E+00	9.85E-07	19657001	19658000	2.5	4.29E-08	4.28E-07	CILP2	NM_153221	+	19649073	19657468	Genebody	8177.5
chr10	43634701	43636600	1900	110.39;91.55;91.81;37.99	28.25;13.78;5.31;7.63	82.94	13.74	NA	NA	Up	2.59	9.59E-08	7.02E+00	1.16E-06	43635201	43636200	2.75	6.22E-08	5.73E-07	CSGALNACT2	NM_018590	+	43633933	43680749	Promoter3k	1717.5
chr7	96650301	96652600	2300	154.39;138.87;201.76;95.29	17.49;28.28;19.93;32.03	147.58	24.43	NA	NA	Up	2.59	6.52E-08	7.19E+00	8.62E-07	96650801	96651800	2.77	1.03E-10	2.70E-09	DLX5	NM_005221	-	96649701	96654143	Promoter3k	2692.5
chr1	96071101	96072800	1700	114.39;110.07;115.62;30.52	9.42;26.11;10.63;15.25	92.65	15.35	NA	NA	Up	2.59	2.05E-07	6.69E+00	2.03E-06	96071401	96072400	2.62	8.17E-08	7.04E-07						Genedesert	NA
chr22	16860701	16862600	1900	7.20;0.00;2.27;25.54	87.43;71.80;154.09;135.76	8.75	112.27	NA	NA	Down	-3.68	6.01E-08	7.22E+00	8.08E-07	16861501	16862500	-3.78	5.67E-08	5.33E-07						OtherIntergenic	NA
chr11	120383201	120385100	1900	97.59;56.58;45.34;61.66	10.76;17.41;10.63;4.58	65.29	10.84	NA	NA	Up	2.59	3.85E-08	7.41E+00	5.65E-07	120384101	120385100	2.24	3.14E-09	4.88E-08						OtherIntergenic	NA
chr2	33283101	33284900	1800	76.80;94.64;142.82;33.63	8.07;23.21;14.61;12.20	86.97	14.52	NA	NA	Up	2.58	2.62E-07	6.58E+00	2.40E-06	33283401	33284400	2.52	1.09E-07	8.73E-07	LTBP1	NM_206943	+	33172368	33624575	Genebody	111632.5
chr1	1848401	1850600	2200	145.59;154.30;120.15;51.07	22.87;28.28;9.30;18.30	117.78	19.69	NA	NA	Up	2.58	1.77E-07	6.75E+00	1.83E-06	1848501	1849500	1.84	6.89E-08	6.20E-07	TMEM52	NM_178545	-	1849028	1850740	Promoter3k	1239.5
chr16	2056001	2057800	1800	87.99;76.12;97.48;36.12	13.45;16.68;11.96;7.63	74.43	12.43	NA	NA	Up	2.58	8.44E-08	7.07E+00	1.06E-06	2056301	2057300	2.52	3.35E-08	3.51E-07	ZNF598	NM_178167	-	2047767	2059763	Promoter3k	2862.5
chr9	137106801	137108200	1400	56.00;51.43;28.34;26.78	5.38;8.70;3.99;9.15	40.64	6.81	NA	NA	Up	2.58	3.93E-08	7.41E+00	5.75E-07	137106801	137107800	3.01	9.14E-09	1.20E-07						OtherIntergenic	NA
chr3	51370501	51371900	1400	0.80;0.00;1.13;13.08	43.04;54.39;50.48;44.23	3.75	48.04	NA	NA	Down	-3.68	1.40E-13	1.29E+01	8.74E-11	51370701	51371700	-3.7	9.62E-14	3.90E-11	DOCK3	NM_004947	+	50712671	51421629	Genebody	658529.5
chr3	90500201	90501500	1300	2.40;4.11;2.27;8.10	32.28;52.22;79.70;51.86	4.22	54.02	NA	NA	Down	-3.68	1.42E-08	7.85E+00	2.49E-07	90500401	90501400	-4.28	8.54E-10	1.63E-08						Pericentromere	NA
chr6	109272801	109274700	1900	48.00;41.15;107.68;21.18	12.11;12.33;9.30;3.05	54.5	9.2	NA	NA	Up	2.57	2.03E-07	6.69E+00	2.01E-06	109273701	109274700	2.73	4.13E-08	4.15E-07	ARMC2	NM_032131	+	109169618	109295352	Genebody	104132.5
chr19	5040501	5041800	1300	63.20;37.03;35.14;19.93	9.42;5.08;3.99;7.63	38.82	6.53	NA	NA	Up	2.57	6.95E-08	7.16E+00	9.07E-07	5040801	5041800	2.56	5.32E-08	5.07E-07	KDM4B	NM_015015	+	4969123	5153608	Genebody	72027.5
chr16	88457801	88459700	1900	112.79;88.47;62.34;41.73	21.52;10.15;10.63;9.15	76.33	12.86	NA	NA	Up	2.57	9.55E-08	7.02E+00	1.16E-06	88458601	88459600	2.04	4.86E-08	4.73E-07						OtherIntergenic	NA
chr9	136374901	136376700	1800	81.59;77.15;124.69;35.50	13.45;9.43;9.30;21.35	79.73	13.38	NA	NA	Up	2.57	1.64E-07	6.78E+00	1.74E-06	136374901	136375900	2.72	1.09E-07	8.75E-07						OtherIntergenic	NA
chr7	95715801	95717200	1400	50.40;77.15;57.81;19.93	13.45;11.60;6.64;3.05	51.32	8.69	NA	NA	Up	2.56	1.24E-07	6.91E+00	1.42E-06	95715801	95716800	2.23	7.00E-08	6.28E-07	DYNC1I1	NM_004411	+	95401817	95727736	Genebody	314683.5
chr4	26160101	26161200	1100	2.40;0.00;0.00;9.34	29.59;42.06;35.87;42.71	2.94	37.56	NA	NA	Down	-3.68	3.23E-13	1.25E+01	8.74E-11	26160201	26161200	-3.78	2.24E-13	3.90E-11						OtherIntergenic	NA
chr11	2596501	2598300	1800	115.19;67.89;60.08;28.03	8.07;16.68;11.96;9.15	67.8	11.46	NA	NA	Up	2.56	1.79E-07	6.75E+00	1.84E-06	2597101	2598100	2.36	5.18E-08	4.97E-07	KCNQ1	NR_040711	+	2482683	2870340	Genebody	114717.5
chr2	224830001	224831800	1800	60.80;55.55;54.41;24.29	5.38;12.33;9.30;6.10	48.76	8.28	NA	NA	Up	2.56	4.30E-08	7.37E+00	6.17E-07	224830401	224831400	3.33	2.35E-08	2.62E-07	MRPL44	NM_022915	+	224822120	224832431	Genebody	8780.5
chr1	7887001	7888800	1800	76.00;41.15;71.41;46.09	6.73;7.25;11.96;13.73	58.66	9.92	NA	NA	Up	2.56	1.90E-08	7.72E+00	3.16E-07	7887201	7888200	2.51	7.51E-09	1.02E-07	PER3	NM_016831	+	7844762	7905237	Genebody	43138.5
chr4	186724601	186726500	1900	58.40;55.55;89.55;26.16	9.42;12.33;6.64;10.68	57.41	9.77	NA	NA	Up	2.56	1.28E-07	6.89E+00	1.45E-06	186725501	186726500	2.89	7.91E-08	6.86E-07	SORBS2	NM_001145672	-	186506597	186732048	Genebody	6497.5
chr9	131395801	131397700	1900	208.79;120.36;103.15;39.24	16.14;18.86;26.57;18.30	117.88	19.97	NA	NA	Up	2.56	3.30E-07	6.48E+00	2.82E-06	131395901	131396900	1.49	9.63E-08	7.96E-07	WDR34	NM_052844	-	131395939	131419129	Genebody	22378.5
chr14	64941501	64942600	1100	72.00;30.86;44.21;23.04	5.38;15.96;0.00;7.63	42.53	7.24	NA	NA	Up	2.55	1.15E-07	6.94E+00	1.34E-06	64941501	64942500	2.54	1.20E-07	9.39E-07	AKAP5	NM_004857	+	64932216	64941221	Genebody	9834.5
chr4	120201001	120202100	1100	87.99;59.66;83.88;24.91	9.42;10.88;6.64;16.78	64.11	10.93	NA	NA	Up	2.55	1.27E-07	6.90E+00	1.44E-06	120201001	120202000	2.56	1.24E-07	9.59E-07	USP53	NM_019050	+	120133781	120216673	Genebody	67769.5
chr10	11603401	11605200	1800	107.99;136.82;171.16;31.76	21.52;23.93;18.60;12.20	111.93	19.06	NA	NA	Up	2.55	3.45E-07	6.46E+00	2.91E-06	11603401	11604400	2.44	2.50E-07	1.61E-06	USP6NL	NM_014688	-	11502508	11653679	Genebody	49378.5
chr20	62376401	62378000	1600	135.19;111.10;65.74;27.40	9.42;26.83;6.64;15.25	84.86	14.54	NA	NA	Up	2.55	2.65E-07	6.58E+00	2.42E-06	62376501	62377500	2.1	2.05E-07	1.38E-06	ZBTB46	NM_025224	-	62375020	62436856	Genebody	59655.5
chr8	144602001	144603700	1700	100.79;48.35;49.87;24.91	9.42;10.88;11.96;6.10	55.98	9.59	NA	NA	Up	2.55	1.50E-07	6.82E+00	1.63E-06	144602201	144603200	2.11	4.53E-08	4.47E-07	ZC3H3	NM_015117	-	144519824	144623620	Genebody	20769.5
chr16	1041201	1043000	1800	50.40;73.04;38.54;33.63	5.38;13.78;6.64;7.63	48.9	8.36	NA	NA	Up	2.55	4.71E-08	7.33E+00	6.65E-07	1041901	1042900	2.41	3.54E-08	3.66E-07						OtherIntergenic	NA
chr2	187046401	187048200	1800	67.20;82.30;91.81;28.65	12.11;13.78;7.97;12.20	67.49	11.51	NA	NA	Up	2.55	1.21E-07	6.92E+00	1.39E-06	187046601	187047600	2.47	2.83E-08	3.05E-07						OtherIntergenic	NA
chr20	60882901	60884800	1900	127.99;141.96;140.55;37.99	22.87;18.13;14.61;21.35	112.12	19.24	NA	NA	Up	2.54	2.35E-07	6.63E+00	2.23E-06	60882901	60883900	1.85	9.31E-08	7.76E-07	ADRM1	NM_175573	+	60878026	60883918	Genebody	5824.5
chr11	72761301	72763200	1900	68.00;70.98;109.95;25.54	8.07;10.88;15.94;12.20	68.62	11.77	NA	NA	Up	2.54	1.85E-07	6.73E+00	1.89E-06	72761701	72762700	2.33	7.97E-08	6.90E-07	FCHSD2	NM_014824	-	72547789	72853143	Genebody	90892.5
chr6	2094401	2096300	1900	103.99;98.75;111.08;81.59	10.76;18.13;23.91;15.25	98.85	17.01	NA	NA	Up	2.54	4.54E-12	1.13E+01	3.49E-10	2094501	2095500	2.45	5.66E-12	2.44E-10	GMDS	NM_001253846	-	1624034	2176225	Genebody	80874.5
chr2	240323601	240325300	1700	44.00;44.23;103.15;26.16	6.73;12.33;9.30;9.15	54.38	9.38	NA	NA	Up	2.54	1.95E-07	6.71E+00	1.96E-06	240323801	240324800	2.79	1.31E-07	9.96E-07	HDAC4	NM_006037	-	239969863	240322643	Promoter3k	-1807.5
chr16	87729801	87731100	1300	89.59;76.12;73.68;28.65	12.11;14.50;13.28;6.10	67.01	11.5	NA	NA	Up	2.54	9.88E-08	7.01E+00	1.19E-06	87729901	87730900	2.19	4.74E-08	4.64E-07	JPH3	NM_020655	+	87636498	87731761	Genebody	93952.5
chr16	135001	136900	1900	114.39;53.49;92.95;43.60	13.45;20.31;9.30;9.15	76.11	13.05	NA	NA	Up	2.54	1.35E-07	6.87E+00	1.50E-06	135901	136900	2.47	1.44E-08	1.75E-07	NPRL3	NM_001039476	-	135803	188697	Genebody	52746.5
chr9	135987501	135989100	1600	83.19;81.27;51.01;26.78	6.73;21.76;3.99;9.15	60.56	10.4	NA	NA	Up	2.54	1.28E-07	6.89E+00	1.45E-06	135988101	135989100	3.21	7.30E-08	6.48E-07	RALGDS	NM_006266	-	135973106	135996561	Genebody	8260.5
chr19	5073601	5075400	1800	151.99;72.01;124.69;33.63	16.14;24.66;14.61;10.68	95.58	16.52	NA	NA	Up	2.53	2.87E-07	6.54E+00	2.56E-06	5074301	5075300	3.32	1.74E-07	1.23E-06	KDM4B	NM_015015	+	4969123	5153608	Genebody	105377.5
chr16	85675801	85677600	1800	182.39;88.47;100.88;32.39	9.42;27.56;13.28;19.83	101.03	17.52	NA	NA	Up	2.53	3.28E-07	6.48E+00	2.81E-06	85676401	85677400	3.52	1.00E-07	8.22E-07	KIAA0182	NM_014615	+	85646923	85709812	Genebody	29777.5
chr4	1376101	1377200	1100	81.59;61.72;82.75;25.54	14.80;20.31;5.31;3.05	62.9	10.87	NA	NA	Up	2.53	1.28E-07	6.89E+00	1.45E-06	1376201	1377200	2.35	1.02E-07	8.34E-07	KIAA1530	NM_020894	+	1341103	1381837	Genebody	35547.5
chr5	175958001	175959100	1100	68.80;45.26;34.01;19.93	8.07;10.88;3.99;6.10	42	7.26	NA	NA	Up	2.53	9.65E-08	7.02E+00	1.17E-06	175958101	175959100	2.53	9.65E-08	7.97E-07	RNF44	NM_014901	-	175953699	175964421	Genebody	5870.5
chr7	83804001	83805700	1700	68.00;49.38;92.95;20.55	12.11;12.33;7.97;7.63	57.72	10.01	NA	NA	Up	2.53	1.68E-07	6.77E+00	1.76E-06	83804201	83805200	2.13	7.29E-08	6.47E-07	SEMA3A	NM_006080	-	83587658	83824217	Genebody	19366.5
chr1	2495101	2497000	1900	51.20;56.58;51.01;25.54	6.73;10.88;6.64;7.63	46.08	7.97	NA	NA	Up	2.53	2.35E-08	7.63E+00	3.77E-07	2496001	2497000	2.65	6.37E-09	8.88E-08	TNFRSF14	NM_003820	+	2487804	2495267	Genebody	8246.5
chr5	663701	665200	1500	99.99;42.18;41.94;21.18	12.11;8.70;3.99;10.68	51.32	8.87	NA	NA	Up	2.53	1.56E-07	6.81E+00	1.67E-06	663701	664700	2.17	1.29E-07	9.84E-07	TPPP	NM_007030	-	659976	693510	Genebody	29059.5
chr10	126304001	126307400	3400	257.58;166.65;158.69;74.11	16.14;45.69;30.55;21.35	164.26	28.43	NA	NA	Up	2.53	3.39E-07	6.47E+00	2.87E-06	126304201	126305200	1.57	3.17E-08	3.35E-07						OtherIntergenic	NA
chr8	109608101	109609100	1000	37.60;29.83;58.94;20.55	6.73;8.70;3.99;6.10	36.73	6.38	NA	NA	Up	2.53	7.86E-08	7.10E+00	9.99E-07	109608101	109609100	2.53	7.86E-08	6.83E-07						OtherIntergenic	NA
chr9	136400601	136403000	2400	214.39;195.45;177.96;109.61	32.28;47.87;19.93;21.35	174.35	30.36	NA	NA	Up	2.52	3.90E-08	7.41E+00	5.71E-07	136401101	136402100	2.54	2.58E-09	4.13E-08	ADAMTSL2	NM_014694	+	136399974	136440641	Promoter3k	1826.5
chr7	92269201	92270800	1600	112.79;114.19;153.02;26.78	30.94;14.50;14.61;10.68	101.7	17.68	NA	NA	Up	2.52	2.97E-07	6.53E+00	2.62E-06	92269501	92270500	2.04	1.95E-07	1.34E-06	CDK6	NM_001259	-	92234234	92463231	Genebody	193230.5
chr11	2155501	2157400	1900	75.20;47.32;58.94;29.89	5.38;8.70;10.63;12.20	52.84	9.23	NA	NA	Up	2.52	4.86E-08	7.31E+00	6.81E-07	2156401	2157400	2.4	7.41E-09	1.01E-07	IGF2	NM_000612	-	2150346	2160204	Genebody	3753.5
chr19	7975801	7978000	2200	96.79;64.81;68.01;50.45	10.76;13.78;11.96;12.20	70.01	12.17	NA	NA	Up	2.52	1.58E-08	7.80E+00	2.72E-07	7975901	7976900	2.06	2.84E-12	1.45E-10	MAP2K7	NM_145185	+	7968764	7979363	Genebody	8136.5
chr5	142770601	142772400	1800	98.39;64.81;123.55;46.09	18.83;18.86;6.64;13.73	83.21	14.51	NA	NA	Up	2.52	1.40E-07	6.85E+00	1.55E-06	142771301	142772300	2.06	7.66E-08	6.71E-07	NR3C1	NM_001204265	-	142673442	142783254	Genebody	11753.5
chr8	18803601	18805700	2100	151.19;200.60;197.23;62.90	14.80;34.81;26.57;30.51	152.98	26.67	NA	NA	Up	2.52	2.98E-07	6.53E+00	2.63E-06	18803701	18804700	1.63	6.98E-09	9.59E-08	PSD3	NM_015310	-	18384812	18871196	Genebody	66545.5
chr17	57875801	57877000	1200	55.20;27.77;38.54;25.54	2.69;8.70;6.64;7.63	36.76	6.42	NA	NA	Up	2.52	3.38E-08	7.47E+00	5.08E-07	57876001	57877000	2.48	2.93E-08	3.15E-07	VMP1	NM_030938	+	57784862	57917952	Genebody	91538.5
chr4	2046101	2047800	1700	159.19;93.61;49.87;42.35	14.80;21.76;6.64;16.78	86.26	14.99	NA	NA	Up	2.52	2.62E-07	6.58E+00	2.40E-06	2046801	2047800	1.81	1.21E-07	9.41E-07						OtherIntergenic	NA
chr6	93174601	93175600	1000	0.00;0.00;1.13;10.59	26.90;39.89;43.84;39.66	2.93	37.57	NA	NA	Down	-3.68	3.01E-11	1.05E+01	1.60E-09	93174601	93175600	-3.68	3.01E-11	9.43E-10						Genedesert	NA
chr9	132376901	132378700	1800	68.00;48.35;46.47;29.89	12.11;8.70;5.31;7.63	48.18	8.44	NA	NA	Up	2.51	2.70E-08	7.57E+00	4.22E-07	132376901	132377900	1.82	4.13E-10	8.84E-09	C9orf50	NM_199350	-	132374503	132383055	Genebody	5254.5
chr1	61860501	61861700	1200	87.99;72.01;113.35;21.18	6.73;18.86;18.60;7.63	73.63	12.95	NA	NA	Up	2.51	2.33E-07	6.63E+00	2.21E-06	61860701	61861700	2.62	2.23E-07	1.48E-06	NFIA	NM_001134673	+	61547979	61928460	Genebody	313121.5
chr1	3026601	3028600	2000	50.40;55.55;94.08;54.18	10.76;13.05;13.28;7.63	63.55	11.18	NA	NA	Up	2.51	3.99E-08	7.40E+00	5.81E-07	3026601	3027600	2.77	4.89E-13	4.34E-11	PRDM16	NM_022114	+	2985741	3355185	Genebody	41859.5
chr17	2272901	2274900	2000	165.59;91.55;104.28;44.84	22.87;23.93;9.30;15.25	101.57	17.84	NA	NA	Up	2.51	2.38E-07	6.62E+00	2.25E-06	2273301	2274300	2.16	4.06E-08	4.09E-07	SGSM2	NM_001098509	+	2240807	2284348	Genebody	33093.5
chr6	38120001	38122200	2200	219.99;190.31;140.55;66.64	18.83;36.26;29.22;24.41	154.37	27.18	NA	NA	Up	2.51	2.87E-07	6.54E+00	2.56E-06	38120101	38121100	2.24	8.36E-08	7.16E-07	ZFAND3	NM_021943	+	37787306	38122399	Genebody	333794.5
chr1	35896701	35898200	1500	99.19;92.58;106.55;24.91	12.11;18.13;15.94;10.68	80.81	14.21	NA	NA	Up	2.51	2.01E-07	6.70E+00	2.00E-06	35897101	35898100	1.73	1.25E-07	9.63E-07						OtherIntergenic	NA
chr17	79338301	79339500	1200	72.00;26.75;28.34;19.93	12.11;7.98;2.66;3.05	36.75	6.45	NA	NA	Up	2.51	1.15E-07	6.94E+00	1.34E-06	79338501	79339500	2.46	1.11E-07	8.85E-07						OtherIntergenic	NA
chr7	44151201	44153100	1900	76.80;49.38;51.01;29.89	5.38;13.78;5.31;12.20	51.77	9.17	NA	NA	Up	2.5	5.66E-08	7.25E+00	7.70E-07	44151601	44152600	2.75	4.01E-09	6.01E-08	AEBP1	NM_001129	+	44143959	44154159	Genebody	8191.5
chr19	2126901	2128800	1900	124.79;94.64;60.08;29.89	10.76;19.58;10.63;13.73	77.35	13.67	NA	NA	Up	2.5	2.12E-07	6.67E+00	2.08E-06	2127701	2128700	2.04	1.10E-07	8.78E-07	AP3D1	NM_003938	-	2100993	2151556	Genebody	23705.5
chr17	80060401	80061600	1200	56.80;52.46;31.74;28.03	10.76;8.70;1.33;9.15	42.26	7.49	NA	NA	Up	2.5	2.93E-08	7.53E+00	4.52E-07	80060401	80061400	2.53	1.32E-08	1.63E-07	CCDC57	NM_198082	-	80059345	80170689	Genebody	109688.5
chr5	106883401	106885100	1700	80.79;74.07;79.35;19.93	4.04;13.05;7.97;19.83	63.53	11.22	NA	NA	Up	2.5	1.47E-07	6.83E+00	1.60E-06	106884101	106885100	2.13	8.72E-08	7.39E-07	EFNA5	NM_001962	-	106712589	107006596	Genebody	122345.5
chr11	2180901	2182600	1700	159.99;108.01;78.21;26.78	8.07;17.41;14.61;25.93	93.25	16.5	NA	NA	Up	2.5	2.80E-07	6.55E+00	2.52E-06	2181401	2182400	1.84	1.30E-07	9.92E-07	INS	NM_001185097	-	2181008	2182439	Promoter1k	688.5
chr17	73736401	73737400	1000	81.59;77.15;60.08;20.55	4.04;21.03;6.64;10.68	59.84	10.6	NA	NA	Up	2.5	1.50E-07	6.82E+00	1.63E-06	73736401	73737400	2.5	1.50E-07	1.10E-06	ITGB4	NM_001005619	+	73720775	73753899	Genebody	16125.5
chr1	2990601	2993500	2900	183.19;174.88;122.42;64.15	18.83;29.73;18.60;28.98	136.16	24.04	NA	NA	Up	2.5	2.04E-07	6.69E+00	2.02E-06	2991201	2992200	3.22	2.86E-08	3.08E-07	PRDM16	NM_022114	+	2985741	3355185	Genebody	6309.5
chr10	134213701	134217300	3600	334.38;257.17;192.70;97.78	40.35;54.39;26.57;35.08	220.51	39.1	NA	NA	Up	2.5	4.50E-07	6.35E+00	3.53E-06	134214101	134215100	1.71	7.53E-08	6.63E-07	PWWP2B	NM_001098637	+	134210701	134231358	Genebody	4799.5
chr11	14359601	14361500	1900	64.00;75.09;90.68;39.86	18.83;11.60;7.97;9.15	67.41	11.89	NA	NA	Up	2.5	4.59E-08	7.34E+00	6.50E-07	14359601	14360600	3.16	1.39E-08	1.70E-07	RRAS2	NM_001177315	-	14299465	14380031	Genebody	19480.5
chr9	137287301	137289200	1900	91.99;110.07;92.95;36.75	21.52;18.13;6.64;12.20	82.94	14.62	NA	NA	Up	2.5	1.21E-07	6.92E+00	1.39E-06	137288201	137289200	2.38	3.53E-08	3.65E-07	RXRA	NM_002957	+	137218315	137332431	Genebody	69935.5
chr7	83649901	83651800	1900	82.39;117.27;145.09;34.88	30.94;17.41;7.97;10.68	94.91	16.75	NA	NA	Up	2.5	2.75E-07	6.56E+00	2.48E-06	83650501	83651500	2.71	1.48E-07	1.09E-06	SEMA3A	NM_006080	-	83587658	83824217	Genebody	173366.5
chr18	2663701	2664900	1200	62.40;23.66;89.55;25.54	6.73;7.25;9.30;12.20	50.28	8.87	NA	NA	Up	2.5	1.61E-07	6.79E+00	1.71E-06	2663701	2664700	2.13	9.62E-08	7.95E-07	SMCHD1	NM_015295	+	2655885	2805015	Genebody	8415.5
chr4	183783601	183784600	1000	58.40;55.55;56.68;20.55	4.04;19.58;3.99;6.10	47.79	8.43	NA	NA	Up	2.5	8.62E-08	7.06E+00	1.07E-06	183783601	183784600	2.5	8.62E-08	7.33E-07						OtherIntergenic	NA
chr19	17404601	17405600	1000	107.19;33.95;48.74;21.18	9.42;12.33;6.64;9.15	52.76	9.38	NA	NA	Up	2.49	1.84E-07	6.74E+00	1.88E-06	17404601	17405600	2.49	1.84E-07	1.28E-06	ABHD8	NM_024527	-	17402939	17414282	Genebody	9181.5
chr9	99415301	99417100	1800	80.79;57.61;81.61;34.25	21.52;15.23;3.99;4.58	63.57	11.33	NA	NA	Up	2.49	6.47E-08	7.19E+00	8.57E-07	99416101	99417100	3.01	2.64E-08	2.89E-07	C9orf21	NM_153698	-	99403532	99417599	Promoter3k	1398.5
chr1	7531201	7533300	2100	190.39;133.73;60.08;42.97	21.52;28.28;9.30;16.78	106.79	18.97	NA	NA	Up	2.49	3.56E-07	6.45E+00	2.97E-06	7531501	7532500	3.43	1.27E-07	9.73E-07	CAMTA1	NM_015215	+	6845383	7829766	Genebody	686867.5
chr16	75258301	75260200	1900	135.19;103.90;61.21;33.63	12.11;13.78;19.93;13.73	83.48	14.88	NA	NA	Up	2.49	2.16E-07	6.67E+00	2.10E-06	75259201	75260200	1.68	1.64E-08	1.96E-07	CTRB1	NM_001906	+	75252883	75258822	Genebody	6367.5
chr1	235493401	235494500	1100	52.00;42.18;40.81;21.18	8.07;7.25;7.97;4.58	39.04	6.97	NA	NA	Up	2.49	2.70E-08	7.57E+00	4.23E-07	235493501	235494500	2.55	2.41E-08	2.68E-07	GGPS1	NR_036605	+	235491868	235507844	Promoter3k	2082.5
chr21	17942501	17943700	1200	73.60;63.78;128.09;26.16	22.87;10.15;5.31;13.73	72.9	13.02	NA	NA	Up	2.49	2.37E-07	6.63E+00	2.24E-06	17942701	17943700	2.51	2.10E-07	1.41E-06	LINC00478	NR_027791	+	17566698	17982094	Genebody	376402.5
chr19	6218601	6219900	1300	45.60;46.29;71.41;21.80	4.04;10.15;7.97;10.68	46.27	8.21	NA	NA	Up	2.49	9.90E-08	7.00E+00	1.19E-06	6218601	6219600	2.99	7.49E-08	6.61E-07	MLLT1	NM_005934	-	6210391	6279959	Genebody	60708.5
chr1	3056101	3057500	1400	53.60;66.87;91.81;24.29	6.73;17.41;11.96;6.10	59.14	10.55	NA	NA	Up	2.49	1.68E-07	6.78E+00	1.76E-06	3056501	3057500	2.56	1.41E-07	1.05E-06	PRDM16	NM_022114	+	2985741	3355185	Genebody	71059.5
chr1	27676601	27677800	1200	93.59;34.98;27.20;30.52	8.07;6.53;9.30;9.15	46.57	8.26	NA	NA	Up	2.49	1.38E-07	6.86E+00	1.53E-06	27676701	27677700	2.54	1.28E-07	9.83E-07	SYTL1	NM_032872	+	27668482	27680423	Genebody	8718.5
chr19	941101	942600	1500	32.80;23.66;26.07;22.42	5.38;5.80;0.00;7.63	26.24	4.7	NA	NA	Up	2.48	3.25E-11	1.05E+01	1.70E-09	941201	942200	2.32	1.00E-12	6.73E-11	ARID3A	NM_005224	+	926036	972803	Genebody	15814.5
chr14	39732601	39734400	1800	77.60;57.61;157.56;31.14	12.11;19.58;6.64;19.83	80.97	14.54	NA	NA	Up	2.48	3.11E-07	6.51E+00	2.71E-06	39733301	39734300	3.65	1.29E-07	9.84E-07	CTAGE5	NM_203354	+	39734475	39820397	Promoter1k	-974.5
chr12	15909601	15910700	1100	44.80;53.49;52.14;38.61	14.80;8.70;2.66;7.63	47.26	8.45	NA	NA	Up	2.48	3.03E-12	1.15E+01	2.54E-10	15909601	15910600	2.47	7.12E-12	2.92E-10	EPS8	NM_004447	-	15773074	15942510	Genebody	32359.5
chr12	124808201	124810000	1800	125.59;59.66;28.34;24.29	16.14;9.43;9.30;7.63	59.47	10.62	NA	NA	Up	2.48	1.90E-07	6.72E+00	1.92E-06	124809001	124810000	3.57	8.84E-08	7.46E-07	NCOR2	NM_001077261	-	124808956	125052010	Genebody	242909.5
chr18	77268701	77272200	3500	358.38;228.37;170.03;86.57	30.94;41.34;34.54;44.23	210.84	37.76	NA	NA	Up	2.48	5.60E-07	6.25E+00	4.16E-06	77269701	77270700	1.35	1.21E-07	9.42E-07	NFATC1	NM_172389	+	77160325	77289323	Genebody	110125.5
chr11	3168101	3170000	1900	65.60;54.52;79.35;44.84	22.87;6.53;5.31;9.15	61.08	10.96	NA	NA	Up	2.48	7.15E-09	8.15E+00	1.41E-07	3168901	3169900	2.34	2.41E-09	3.89E-08	OSBPL5	NM_145638	-	3108345	3186582	Genebody	17531.5
chr14	102301601	102302800	1200	80.00;64.81;52.14;24.29	14.80;14.50;2.66;7.63	55.31	9.9	NA	NA	Up	2.48	1.01E-07	7.00E+00	1.21E-06	102301701	102302700	2.57	9.51E-08	7.88E-07	PPP2R5C	NM_178587	+	102276139	102378962	Genebody	26061.5
chr15	93590301	93591900	1600	100.79;55.55;46.47;29.27	16.14;10.15;10.63;4.58	58.02	10.37	NA	NA	Up	2.48	1.43E-07	6.84E+00	1.57E-06	93590301	93591300	3.49	7.87E-08	6.84E-07	RGMA	NM_001166286	-	93586635	93616389	Genebody	25288.5
chrX	61770001	61771900	1900	6.40;0.00;1.13;10.59	43.04;63.82;62.43;62.54	4.53	57.96	NA	NA	Down	-3.68	4.41E-12	1.14E+01	3.42E-10	61770701	61771700	-4.46	3.84E-12	1.82E-10						Pericentromere	NA
chr1	9379401	9380500	1100	70.40;56.58;66.88;21.80	8.07;14.50;5.31;10.68	53.91	9.64	NA	NA	Up	2.48	9.63E-08	7.02E+00	1.17E-06	9379501	9380500	2.22	7.66E-08	6.71E-07	SPSB1	NM_025106	+	9352940	9429590	Genebody	27010.5
chr1	85662901	85664500	1600	43.20;43.21;40.81;19.93	0.00;6.53;0.00;19.83	36.78	6.59	NA	NA	Up	2.48	2.48E-06	5.60E+00	1.48E-05	85663101	85664100	2.52	1.73E-06	8.49E-06	SYDE2	NM_032184	-	85623355	85666728	Genebody	3027.5
chr8	100309001	100310000	1000	34.40;66.87;61.21;21.18	17.49;2.90;7.97;4.58	45.91	8.23	NA	NA	Up	2.48	1.09E-07	6.96E+00	1.29E-06	100309001	100310000	2.48	1.09E-07	8.76E-07	VPS13B	NM_017890	+	100025493	100889808	Genebody	284007.5
chr2	242763301	242764300	1000	83.19;65.84;64.61;19.93	13.45;18.86;6.64;3.05	58.39	10.5	NA	NA	Up	2.48	1.45E-07	6.84E+00	1.59E-06	242763301	242764300	2.48	1.45E-07	1.07E-06						OtherIntergenic	NA
chr15	39969201	39970900	1700	89.59;80.24;99.75;38.61	10.76;12.33;6.64;25.93	77.05	13.92	NA	NA	Up	2.47	7.58E-08	7.12E+00	9.72E-07	39969601	39970600	2.57	3.98E-11	1.20E-09	FSIP1	NM_152597	-	39892231	40075039	Genebody	104988.5
chr19	5698501	5699800	1300	93.59;80.24;34.01;29.89	16.14;6.53;7.97;12.20	59.43	10.71	NA	NA	Up	2.47	1.46E-07	6.84E+00	1.59E-06	5698801	5699800	1.89	7.67E-08	6.72E-07	LONP1	NM_004793	-	5691844	5720176	Genebody	21025.5
chr1	144612201	144613300	1100	20.80;32.92;31.74;21.80	8.07;7.25;3.99;0.00	26.81	4.83	NA	NA	Up	2.47	3.12E-09	8.51E+00	7.11E-08	144612201	144613200	2.47	3.12E-09	4.85E-08	PFN1P2	NR_003242	-	144610814	144612727	ProximalPromoter	-23.5
chr1	109237401	109239300	1900	60.80;48.35;65.74;39.24	12.11;7.98;9.30;9.15	53.53	9.63	NA	NA	Up	2.47	2.55E-09	8.59E+00	5.99E-08	109237501	109238500	2.38	2.47E-12	1.30E-10	PRPF38B	NR_037185	+	109234934	109244422	Genebody	3416.5
chr19	5289001	5290900	1900	133.59;135.79;155.29;35.50	13.45;36.99;15.94;16.78	115.04	20.79	NA	NA	Up	2.47	3.18E-07	6.50E+00	2.74E-06	5289901	5290900	2.6	1.65E-07	1.18E-06	PTPRS	NM_130854	-	5205518	5340814	Genebody	50863.5
chr5	62385201	62386200	1000	0.00;0.00;0.00;11.21	33.63;36.99;35.87;36.61	2.8	35.77	NA	NA	Down	-3.67	9.95E-14	1.30E+01	8.74E-11	62385201	62386200	-3.67	9.95E-14	3.90E-11						Genedesert	NA
chrX	61695701	61697600	1900	6.40;17.49;9.07;31.14	207.13;311.85;151.44;147.96	16.02	204.59	NA	NA	Down	-3.67	2.83E-08	7.55E+00	4.39E-07	61695701	61696700	-3.67	2.90E-08	3.11E-07	LOC63930	NR_033370	+	61640734	61716423	Genebody	55916.5
chr13	114810501	114811500	1000	46.40;41.15;77.08;19.93	9.42;5.08;6.64;12.20	46.14	8.33	NA	NA	Up	2.47	1.24E-07	6.91E+00	1.42E-06	114810501	114811500	2.47	1.24E-07	9.60E-07	RASA3	NM_007368	-	114747193	114898095	Genebody	87094.5
chr1	206086701	206087700	1000	33.60;24.69;43.07;21.18	4.04;10.88;2.66;4.58	30.63	5.54	NA	NA	Up	2.47	2.46E-08	7.61E+00	3.91E-07	206086701	206087700	2.47	2.46E-08	2.72E-07						OtherIntergenic	NA
chr2	72766701	72767800	1100	52.00;20.57;48.74;33.01	4.04;7.98;5.31;10.68	38.58	7	NA	NA	Up	2.46	3.79E-08	7.42E+00	5.58E-07	72766701	72767700	2.44	3.44E-08	3.58E-07	EXOC6B	NM_015189	-	72406443	73053177	Genebody	285926.5
chr16	32589501	32590500	1000	1.60;0.00;1.13;12.46	33.63;44.97;67.75;45.76	3.8	48.02	NA	NA	Down	-3.66	5.34E-09	8.27E+00	1.11E-07	32589501	32590500	-3.66	5.34E-09	7.65E-08						OtherIntergenic	NA
chr7	27141601	27143500	1900	67.20;34.98;56.68;32.39	5.38;10.88;9.30;9.15	47.81	8.68	NA	NA	Up	2.46	4.23E-08	7.37E+00	6.09E-07	27142501	27143500	3.07	9.39E-09	1.23E-07	HOXA2	NM_006735	-	27139972	27142394	ProximalPromoter	-156.5
chr2	130373301	130374300	1000	0.80;0.00;0.00;11.21	26.90;44.24;41.18;39.66	3	37.99	NA	NA	Down	-3.66	2.53E-11	1.06E+01	1.39E-09	130373301	130374300	-3.66	2.53E-11	8.15E-10						Genedesert	NA
chr11	63855801	63856800	1000	43.20;59.66;43.07;20.55	4.04;7.25;5.31;13.73	41.62	7.58	NA	NA	Up	2.46	5.99E-08	7.22E+00	8.06E-07	63855801	63856800	2.46	5.99E-08	5.57E-07	MACROD1	NM_014067	-	63766029	63933585	Genebody	77284.5
chr5	180230301	180232100	1800	76.80;63.78;58.94;35.50	12.11;10.88;11.96;7.63	58.75	10.64	NA	NA	Up	2.46	2.31E-08	7.64E+00	3.71E-07	180230801	180231800	2.88	3.25E-09	5.03E-08	MGAT1	NM_001114618	-	180217540	180236817	Genebody	5616.5
chr6	168856201	168858200	2000	187.19;138.87;128.09;61.66	20.18;26.11;19.93;27.46	128.95	23.42	NA	NA	Up	2.46	1.90E-07	6.72E+00	1.92E-06	168857201	168858200	1.8	3.77E-08	3.86E-07	SMOC2	NM_022138	+	168841830	169068674	Genebody	15370.5
chr13	114063301	114064800	1500	127.19;79.21;38.54;27.40	13.45;10.88;15.94;9.15	68.09	12.36	NA	NA	Up	2.46	2.17E-07	6.66E+00	2.11E-06	114063401	114064400	1.7	9.31E-08	7.76E-07						OtherIntergenic	NA
chr4	128266601	128267700	1100	51.20;24.69;58.94;20.55	9.42;13.05;2.66;3.05	38.85	7.04	NA	NA	Up	2.46	1.07E-07	6.97E+00	1.27E-06	128266601	128267600	2.46	1.07E-07	8.63E-07						Genedesert	NA
chr8	41655201	41656600	1400	66.40;48.35;62.34;39.24	21.52;6.53;3.99;7.63	54.08	9.91	NA	NA	Up	2.45	3.24E-09	8.49E+00	7.35E-08	41655201	41656200	1.91	1.54E-10	3.81E-09	ANK1	NM_001142446	-	41510743	41754280	Genebody	98379.5
chr3	142713401	142714400	1000	0.80;0.00;0.00;10.59	26.90;39.16;41.18;36.61	2.85	35.96	NA	NA	Down	-3.66	1.24E-12	1.19E+01	1.33E-10	142713401	142714400	-3.66	1.24E-12	7.77E-11						OtherIntergenic	NA
chr4	110478501	110480400	1900	87.99;80.24;113.35;52.32	13.45;21.03;14.61;12.20	83.47	15.32	NA	NA	Up	2.45	4.81E-08	7.32E+00	6.75E-07	110479201	110480200	1.87	2.82E-12	1.44E-10	CCDC109B	NM_017918	+	110481354	110608872	Promoter3k	-1903.5
chr8	29069701	29070800	1100	58.40;53.49;108.82;23.04	8.07;15.23;10.63;10.68	60.94	11.15	NA	NA	Up	2.45	2.22E-07	6.65E+00	2.14E-06	29069701	29070700	2.41	2.07E-07	1.39E-06	KIF13B	NM_015254	-	28924794	29120610	Genebody	50359.5
chr2	241673001	241674900	1900	123.99;55.55;54.41;32.39	8.07;10.88;15.94;13.73	66.58	12.15	NA	NA	Up	2.45	1.90E-07	6.72E+00	1.92E-06	241673101	241674100	2.04	5.62E-08	5.30E-07	KIF1A	NM_004321	-	241653180	241759725	Genebody	85774.5
chr22	36359901	36360900	1000	28.00;20.57;48.74;21.18	6.73;7.98;3.99;3.05	29.62	5.43	NA	NA	Up	2.45	6.70E-08	7.17E+00	8.81E-07	36359901	36360900	2.45	6.70E-08	6.07E-07	RBFOX2	NM_001082579	-	36134782	36424585	Genebody	64184.5
chr13	40999901	41001700	1800	96.79;104.93;77.08;29.89	16.14;22.48;3.99;13.73	77.17	14.08	NA	NA	Up	2.45	1.66E-07	6.78E+00	1.75E-06	41000001	41001000	3.46	7.17E-08	6.39E-07	TTL	NR_024507	-	40921270	41055143	Genebody	54342.5
chr16	75260501	75263200	2700	100.79;87.44;143.95;49.20	24.21;17.41;15.94;12.20	95.35	17.44	NA	NA	Up	2.45	1.67E-07	6.78E+00	1.75E-06	75260601	75261600	2.01	8.86E-08	7.48E-07						OtherIntergenic	NA
chr5	72526101	72527700	1600	171.19;113.16;94.08;48.58	13.45;36.26;13.28;15.25	106.75	19.56	NA	NA	Up	2.45	2.60E-07	6.59E+00	2.38E-06	72526501	72527500	1.86	6.74E-08	6.10E-07						OtherIntergenic	NA
chr6	169091901	169093500	1600	60.80;41.15;95.21;23.04	10.76;16.68;5.31;7.63	55.05	10.1	NA	NA	Up	2.45	1.94E-07	6.71E+00	1.95E-06	169092401	169093400	2.78	1.63E-07	1.17E-06						OtherIntergenic	NA
chr1	193157301	193159100	1800	76.80;59.66;112.22;24.29	9.42;15.23;11.96;13.73	68.24	12.58	NA	NA	Up	2.44	2.18E-07	6.66E+00	2.12E-06	193157501	193158500	1.97	6.06E-08	5.61E-07	CDC73	NM_024529	+	193091087	193223942	Genebody	67113.5
chr17	4444801	4446000	1200	119.99;72.01;56.68;28.65	13.45;16.68;11.96;9.15	69.33	12.81	NA	NA	Up	2.44	2.02E-07	6.69E+00	2.01E-06	4445001	4446000	3.39	1.09E-07	8.72E-07	MYBBP1A	NM_014520	-	4442190	4458681	Genebody	13280.5
chr20	8336901	8338100	1200	55.20;26.75;103.15;21.18	5.38;15.23;6.64;10.68	51.57	9.48	NA	NA	Up	2.44	2.10E-07	6.68E+00	2.06E-06	8336901	8337900	2.61	1.73E-07	1.22E-06	PLCB1	NM_015192	+	8113295	8865547	Genebody	224205.5
chr6	102601801	102602800	1000	1.60;0.00;0.00;11.83	26.90;44.24;37.20;61.01	3.36	42.34	NA	NA	Down	-3.66	9.02E-09	8.04E+00	1.71E-07	102601801	102602800	-3.66	9.02E-09	1.19E-07						Genedesert	NA
chr4	121803901	121805700	1800	45.60;47.32;57.81;29.89	18.83;4.35;3.99;6.10	45.16	8.32	NA	NA	Up	2.44	7.80E-09	8.11E+00	1.52E-07	121804101	121805100	2.05	4.94E-12	2.20E-10	PRDM5	NM_018699	-	121615928	121844013	Genebody	39212.5
chr10	126028901	126030700	1800	61.60;91.55;38.54;30.52	8.07;10.88;6.64;15.25	55.55	10.21	NA	NA	Up	2.44	1.31E-07	6.88E+00	1.48E-06	126029601	126030600	2.93	8.47E-08	7.24E-07						OtherIntergenic	NA
chr2	227169801	227170800	1000	33.60;72.01;72.54;19.93	14.80;7.25;5.31;9.15	49.52	9.13	NA	NA	Up	2.44	1.62E-07	6.79E+00	1.72E-06	227169801	227170800	2.44	1.62E-07	1.16E-06						Genedesert	NA
chr6	2828001	2829300	1300	43.20;58.64;105.42;31.14	10.76;11.60;7.97;13.73	59.6	11.02	NA	NA	Up	2.44	1.92E-07	6.72E+00	1.94E-06	2828001	2829000	2.02	1.38E-07	1.04E-06						OtherIntergenic	NA
chr9	66797401	66800200	2800	12.80;7.20;4.53;62.90	121.05;344.49;350.70;286.76	21.86	275.75	NA	NA	Down	-3.66	6.83E-08	7.17E+00	8.95E-07	66798201	66799200	-3.1	3.90E-13	4.00E-11						OtherIntergenic	NA
chr7	1089901	1091300	1400	113.59;88.47;43.07;28.65	9.42;23.93;5.31;12.20	68.45	12.72	NA	NA	Up	2.43	2.32E-07	6.64E+00	2.21E-06	1090101	1091100	2.21	2.16E-07	1.44E-06	C7orf50	NM_001134396	-	1036622	1177893	Genebody	87292.5
chr19	4442401	4445800	3400	194.39;139.90;102.02;89.68	21.52;38.44;14.61;22.88	131.5	24.36	NA	NA	Up	2.43	1.21E-07	6.92E+00	1.39E-06	4444201	4445200	2.05	1.43E-08	1.74E-07	CHAF1A	NM_005483	+	4402659	4443394	Genebody	41441.5
chr5	129378301	129379500	1200	102.39;28.80;69.14;19.93	4.04;15.96;13.28;7.63	55.07	10.23	NA	NA	Up	2.43	2.10E-07	6.68E+00	2.07E-06	129378401	129379400	2.43	2.10E-07	1.41E-06	CHSY3	NM_175856	+	129240522	129522327	Genebody	138378.5
chr1	245135301	245137100	1800	96.79;73.04;103.15;36.12	18.83;13.05;13.28;12.20	77.28	14.34	NA	NA	Up	2.43	1.16E-07	6.94E+00	1.35E-06	245135401	245136400	2.2	1.16E-08	1.47E-07	EFCAB2	NR_026588	+	245133630	245251148	Promoter3k	2570.5
chr19	42751501	42752900	1400	111.19;120.36;68.01;31.14	18.83;15.96;17.27;9.15	82.68	15.3	NA	NA	Up	2.43	2.15E-07	6.67E+00	2.09E-06	42751901	42752900	3.66	1.01E-07	8.24E-07	ERF	NM_006494	-	42751716	42759309	Genebody	7108.5
chr13	113968401	113970300	1900	153.59;68.92;61.21;33.01	26.90;15.23;10.63;6.10	79.18	14.71	NA	NA	Up	2.43	2.60E-07	6.58E+00	2.39E-06	113968501	113969500	2.91	1.45E-07	1.07E-06	LAMP1	NM_005561	+	113951468	113977741	Genebody	17882.5
chr7	131083201	131084400	1200	54.40;28.80;46.47;23.04	12.11;5.08;6.64;4.58	38.18	7.1	NA	NA	Up	2.43	4.71E-08	7.33E+00	6.65E-07	131083201	131084200	2.2	1.44E-08	1.75E-07	MKLN1	NM_013255	+	131012594	131181398	Genebody	71206.5
chr11	10531201	10532600	1400	49.60;78.18;97.48;25.54	13.45;15.96;7.97;9.15	62.7	11.63	NA	NA	Up	2.43	1.99E-07	6.70E+00	1.98E-06	10531501	10532500	2.28	1.70E-07	1.20E-06	MTRNR2L8	NM_001190702	-	10529433	10530723	Promoter3k	-1177.5
chr19	4504001	4505100	1100	91.19;39.09;56.68;26.16	17.49;13.78;6.64;1.53	53.28	9.86	NA	NA	Up	2.43	1.49E-07	6.83E+00	1.62E-06	4504101	4505100	2.5	1.35E-07	1.02E-06	PLIN4	NM_001080400	-	4502191	4517716	Genebody	13165.5
chr1	19651801	19653600	1800	80.79;59.66;66.88;32.39	5.38;15.96;9.30;13.73	59.93	11.09	NA	NA	Up	2.43	5.27E-08	7.28E+00	7.28E-07	19651801	19652800	2.62	2.03E-08	2.33E-07	PQLC2	NM_001040126	+	19638739	19655794	Genebody	13961.5
chr15	75247401	75249000	1600	30.40;68.92;81.61;21.18	8.07;15.23;6.64;7.63	50.53	9.39	NA	NA	Up	2.43	2.00E-07	6.70E+00	1.99E-06	75248001	75249000	2.38	9.97E-08	8.18E-07	RPP25	NM_017793	-	75247442	75249775	Promoter3k	1574.5
chr8	133947601	133949400	1800	97.59;64.81;87.28;36.75	10.76;18.13;10.63;13.73	71.61	13.31	NA	NA	Up	2.43	9.52E-08	7.02E+00	1.16E-06	133948001	133949000	2.72	6.74E-08	6.09E-07	TG	NM_003235	+	133879204	134147143	Genebody	69296.5
chr9	136677701	136679600	1900	159.19;53.49;107.68;82.83	10.76;30.46;10.63;22.88	100.8	18.68	NA	NA	Up	2.43	1.77E-07	6.75E+00	1.83E-06	136678601	136679600	2.11	6.74E-08	6.10E-07	VAV2	NM_003371	-	136627015	136857446	Genebody	178795.5
chr12	126524501	126525500	1000	2.40;0.00;2.27;7.47	29.59;41.34;43.84;38.13	3.04	38.22	NA	NA	Down	-3.65	4.09E-13	1.24E+01	8.74E-11	126524501	126525500	-3.65	4.09E-13	4.06E-11						OtherIntergenic	NA
chr5	178749801	178750900	1100	56.80;33.95;24.94;28.65	6.73;7.25;5.31;7.63	36.08	6.73	NA	NA	Up	2.42	4.03E-08	7.39E+00	5.86E-07	178749901	178750900	1.93	2.67E-08	2.92E-07	ADAMTS2	NM_021599	-	178577885	178772431	Genebody	22080.5
chr17	79371101	79373500	2400	175.99;105.96;79.35;72.87	34.97;20.31;9.30;16.78	108.54	20.34	NA	NA	Up	2.42	1.72E-07	6.76E+00	1.79E-06	79371201	79372200	2.89	2.90E-08	3.12E-07	BAHCC1	NM_001080519	+	79373539	79433358	Promoter3k	-1238.5
chr14	100064101	100065100	1000	87.99;50.41;37.41;19.93	4.04;9.43;7.97;15.25	48.93	9.17	NA	NA	Up	2.42	1.49E-07	6.83E+00	1.62E-06	100064101	100065100	2.42	1.49E-07	1.09E-06	CCDC85C	NM_001144995	-	99977602	100070727	Genebody	6126.5
chr12	12413301	12415100	1800	123.19;72.01;52.14;80.34	9.42;15.96;15.94;19.83	81.92	15.29	NA	NA	Up	2.42	6.00E-08	7.22E+00	8.07E-07	12413301	12414300	2.35	2.56E-09	4.11E-08	LRP6	NM_002336	-	12268960	12419811	Genebody	5610.5
chr18	77202301	77204400	2100	230.39;95.67;75.94;191.83	34.97;25.38;19.93;30.51	148.46	27.7	NA	NA	Up	2.42	2.60E-07	6.58E+00	2.39E-06	77203301	77204300	2.73	1.16E-07	9.16E-07	NFATC1	NM_172390	+	77155771	77228177	Genebody	47579.5
chr9	139269001	139270100	1100	72.80;49.38;87.28;19.93	13.45;18.13;5.31;6.10	57.35	10.75	NA	NA	Up	2.42	1.83E-07	6.74E+00	1.87E-06	139269001	139270000	2.4	1.78E-07	1.25E-06	SNAPC4	NM_003086	-	139270028	139292889	Genebody	23338.5
chr4	123452101	123453400	1300	3.20;0.00;0.00;11.83	40.35;50.77;53.14;44.23	3.76	47.12	NA	NA	Down	-3.65	1.64E-13	1.28E+01	8.74E-11	123452201	123453200	-3.51	1.16E-13	3.90E-11						OtherIntergenic	NA
chr6	45093901	45095800	1900	76.80;34.98;63.48;21.18	8.07;8.70;9.30;10.68	49.11	9.19	NA	NA	Up	2.42	1.33E-07	6.87E+00	1.49E-06	45094801	45095800	2.28	9.64E-08	7.96E-07	SUPT3H	NM_003599	-	44797449	45345575	Genebody	250724.5
chr17	75988401	75990000	1600	84.79;91.55;160.96;28.65	17.49;17.41;10.63;22.88	91.49	17.1	NA	NA	Up	2.42	3.33E-07	6.48E+00	2.84E-06	75989001	75990000	1.78	6.53E-08	5.96E-07						OtherIntergenic	NA
chr2	127825401	127826800	1400	111.19;44.23;57.81;27.40	14.80;13.05;5.31;12.20	60.16	11.34	NA	NA	Up	2.41	1.90E-07	6.72E+00	1.92E-06	127825701	127826700	3.47	9.56E-08	7.91E-07	BIN1	NM_004305	-	127805598	127864903	Genebody	38802.5
chr8	22479801	22481100	1300	72.80;89.50;43.07;28.65	24.21;11.60;5.31;3.05	58.5	11.04	NA	NA	Up	2.41	1.36E-07	6.87E+00	1.52E-06	22480001	22481000	2.22	8.41E-08	7.19E-07	BIN3	NM_018688	-	22477946	22526661	Genebody	46210.5
chr12	123748801	123750800	2000	147.99;89.50;69.14;74.11	17.49;20.31;18.60;15.25	95.19	17.91	NA	NA	Up	2.41	9.76E-08	7.01E+00	1.18E-06	123748801	123749800	2.33	1.25E-12	7.83E-11	CDK2AP1	NM_004642	-	123745539	123756687	Genebody	6886.5
chr22	47080801	47083100	2300	191.19;119.33;136.02;101.52	29.59;34.81;15.94;22.88	137.01	25.81	NA	NA	Up	2.41	3.93E-08	7.41E+00	5.75E-07	47081201	47082200	2.8	1.82E-10	4.39E-09	CERK	NM_022766	-	47080306	47134152	Genebody	52201.5
chr3	47888101	47889800	1700	70.40;43.21;35.14;33.63	13.45;10.88;3.99;6.10	45.59	8.6	NA	NA	Up	2.41	4.70E-08	7.33E+00	6.63E-07	47888501	47889500	2.1	4.93E-09	7.15E-08	DHX30	NM_138615	+	47844398	47891686	Genebody	44552.5
chr13	32756701	32757900	1200	71.20;62.75;92.95;33.63	13.45;16.68;6.64;12.20	65.13	12.24	NA	NA	Up	2.41	9.56E-08	7.02E+00	1.16E-06	32756801	32757800	3.01	7.09E-08	6.34E-07	FRY	NM_023037	+	32605436	32870776	Genebody	151864.5
chr3	179132901	179134400	1500	30.40;38.06;60.08;20.55	10.76;5.08;0.00;12.20	37.27	7.01	NA	NA	Up	2.41	8.55E-08	7.07E+00	1.07E-06	179132901	179133900	2.27	4.99E-08	4.83E-07	GNB4	NM_021629	-	179113875	179169371	Genebody	35720.5
chr7	1889501	1892300	2800	169.59;111.10;130.35;59.17	17.49;28.28;11.96;30.51	117.55	22.06	NA	NA	Up	2.41	1.67E-07	6.78E+00	1.75E-06	1890401	1891400	2.16	8.93E-13	6.22E-11	MAD1L1	NM_003550	-	1855427	2272583	Genebody	381682.5
chr18	77255401	77257500	2100	167.99;114.19;77.08;77.23	18.83;18.86;27.90;16.78	109.12	20.59	NA	NA	Up	2.41	1.28E-07	6.89E+00	1.45E-06	77256501	77257500	2.48	5.99E-08	5.57E-07	NFATC1	NM_172389	+	77160325	77289323	Genebody	96125.5
chr1	2002301	2004600	2300	219.19;110.07;120.15;65.40	24.21;30.46;14.61;27.46	128.7	24.18	NA	NA	Up	2.41	3.17E-07	6.50E+00	2.74E-06	2002801	2003800	1.73	2.43E-08	2.70E-07	PRKCZ	NM_002744	+	1981908	2116834	Genebody	21542.5
chr22	47423601	47424800	1200	51.20;62.75;90.68;23.04	9.42;15.96;15.94;1.53	56.92	10.71	NA	NA	Up	2.41	1.81E-07	6.74E+00	1.86E-06	47423601	47424600	2.11	4.65E-08	4.57E-07	TBC1D22A	NM_014346	+	47158517	47571342	Genebody	265683.5
chr9	100850301	100851400	1100	49.60;32.92;72.54;21.80	10.76;12.33;2.66;7.63	44.21	8.34	NA	NA	Up	2.41	1.31E-07	6.88E+00	1.47E-06	100850301	100851300	2.7	8.75E-08	7.41E-07	TRIM14	NM_033219	-	100846636	100881480	Genebody	30629.5
chr14	33316001	33317100	1100	1.60;0.00;4.53;13.70	126.43;42.06;34.54;44.23	4.96	61.82	NA	NA	Down	-3.64	7.46E-08	7.13E+00	9.61E-07	33316101	33317100	-3.7	7.00E-08	6.27E-07						OtherIntergenic	NA
chr15	86294601	86296400	1800	119.19;68.92;49.87;26.78	14.80;17.41;5.31;12.20	66.19	12.43	NA	NA	Up	2.41	2.15E-07	6.67E+00	2.10E-06	86295001	86296000	2.64	1.42E-07	1.06E-06						OtherIntergenic	NA
chr17	12248601	12249700	1100	0.00;0.00;0.00;13.08	28.25;43.51;45.17;45.76	3.27	40.67	NA	NA	Down	-3.64	5.29E-11	1.03E+01	2.53E-09	12248701	12249700	-3.63	8.76E-11	2.35E-09						OtherIntergenic	NA
chr16	88443801	88445500	1700	94.39;80.24;86.15;34.25	18.83;14.50;5.31;16.78	73.76	13.86	NA	NA	Up	2.41	8.91E-08	7.05E+00	1.10E-06	88444101	88445100	2.44	3.82E-08	3.90E-07						OtherIntergenic	NA
chr21	33415801	33417600	1800	68.80;45.26;34.01;33.01	0.00;18.86;10.63;4.58	45.27	8.51	NA	NA	Up	2.41	3.71E-07	6.43E+00	3.06E-06	33415901	33416900	3.17	2.56E-08	2.81E-07						OtherIntergenic	NA
chr8	120035501	120036900	1400	36.80;31.89;63.48;24.91	1.35;13.78;5.31;9.15	39.27	7.4	NA	NA	Up	2.41	8.70E-08	7.06E+00	1.08E-06	120035501	120036500	4.21	3.18E-08	3.36E-07						OtherIntergenic	NA
chr5	49520701	49522600	1900	3.20;3.09;0.00;18.06	44.39;75.43;90.33;93.05	6.09	75.8	NA	NA	Down	-3.64	8.20E-09	8.09E+00	1.58E-07	49521501	49522500	-3.71	8.31E-10	1.59E-08						Pericentromere	NA
chr9	137121201	137125400	4200	424.77;235.57;197.23;116.47	39.01;57.29;47.82;39.66	243.51	45.95	NA	NA	Up	2.41	6.72E-07	6.17E+00	4.81E-06	137122801	137123800	2.16	3.52E-08	3.65E-07						OtherIntergenic	NA
chr12	14542001	14543800	1800	79.20;44.23;112.22;25.54	9.42;16.68;7.97;15.25	65.3	12.33	NA	NA	Up	2.4	2.34E-07	6.63E+00	2.22E-06	14542001	14543000	2.45	1.24E-07	9.57E-07	ATF7IP	NM_018179	+	14518610	14651697	Genebody	24290.5
chr1	17313601	17314800	1200	73.60;67.89;44.21;24.29	9.42;13.05;6.64;10.68	52.5	9.95	NA	NA	Up	2.4	1.03E-07	6.99E+00	1.23E-06	17313701	17314700	2.03	3.52E-08	3.65E-07	ATP13A2	NM_001141974	-	17312452	17338423	Genebody	24222.5
chr12	133143701	133145300	1600	87.19;46.29;60.08;26.16	5.38;12.33;3.99;19.83	54.93	10.38	NA	NA	Up	2.4	1.20E-07	6.92E+00	1.38E-06	133144101	133145100	2.14	3.18E-08	3.36E-07	FBRSL1	NM_001142641	+	133067156	133161773	Genebody	77344.5
chr4	875001	876100	1100	92.79;39.09;40.81;22.42	4.04;13.78;3.99;15.25	48.78	9.26	NA	NA	Up	2.4	1.66E-07	6.78E+00	1.75E-06	875001	876000	2.48	1.51E-07	1.10E-06	GAK	NM_005255	-	843064	926174	Genebody	50623.5
chr7	2051001	2054500	3500	235.99;183.11;192.70;82.83	29.59;46.42;23.91;32.03	173.66	32.99	NA	NA	Up	2.4	2.30E-07	6.64E+00	2.20E-06	2052901	2053900	2.63	3.63E-08	3.74E-07	MAD1L1	NM_003550	-	1855427	2272583	Genebody	219832.5
chr3	192605101	192606600	1500	53.60;94.64;114.48;26.16	20.18;9.43;15.94;9.15	72.22	13.67	NA	NA	Up	2.4	2.44E-07	6.61E+00	2.29E-06	192605201	192606200	1.85	1.31E-07	9.98E-07	MB21D2	NM_178496	-	192514604	192635950	Genebody	30099.5
chr6	74610301	74611300	1000	0.80;0.00;1.13;12.46	33.63;53.67;47.82;44.23	3.6	44.84	NA	NA	Down	-3.64	8.11E-12	1.11E+01	5.57E-10	74610301	74611300	-3.64	8.11E-12	3.21E-10						Genedesert	NA
chr1	3079301	3081300	2000	168.79;130.64;69.14;75.36	18.83;23.21;15.94;25.93	110.98	20.98	NA	NA	Up	2.4	1.73E-07	6.76E+00	1.80E-06	3079401	3080400	2.28	2.87E-08	3.09E-07	PRDM16	NM_022114	+	2985741	3355185	Genebody	94559.5
chr8	70706701	70708000	1300	0.80;0.00;0.00;13.70	34.97;44.97;46.49;54.91	3.63	45.34	NA	NA	Down	-3.64	1.10E-11	1.10E+01	7.10E-10	70707001	70708000	-3.62	1.16E-13	3.90E-11	SLCO5A1	NM_001146009	-	70584567	70745404	Genebody	38053.5
chr9	136580001	136582100	2100	109.59;82.30;58.94;44.22	13.45;17.41;6.64;18.30	73.76	13.95	NA	NA	Up	2.4	9.31E-08	7.03E+00	1.14E-06	136580401	136581400	2.23	1.47E-09	2.57E-08	SARDH	NM_001134707	-	136528683	136603479	Genebody	22428.5
chr11	1320701	1324000	3300	319.18;232.48;216.50;94.67	45.73;53.67;29.22;35.08	215.71	40.93	NA	NA	Up	2.4	4.15E-07	6.38E+00	3.32E-06	1321001	1322000	2.08	1.07E-08	1.37E-07	TOLLIP	NM_019009	-	1295597	1330892	Genebody	8541.5
chr2	129131101	129132700	1600	107.19;60.69;82.75;24.29	10.76;11.60;15.94;13.73	68.73	13.01	NA	NA	Up	2.4	1.85E-07	6.73E+00	1.89E-06	129131401	129132400	2.48	1.15E-07	9.07E-07						Genedesert	NA
chr4	3285501	3287400	1900	135.19;84.35;58.94;55.43	18.83;23.21;11.96;9.15	83.48	15.79	NA	NA	Up	2.4	1.49E-07	6.83E+00	1.62E-06	3285601	3286600	1.64	3.76E-12	1.79E-10						OtherIntergenic	NA
chr4	186924201	186925200	1000	80.00;47.32;121.28;20.55	9.42;10.15;14.61;16.78	67.29	12.74	NA	NA	Up	2.4	2.49E-07	6.60E+00	2.32E-06	186924201	186925200	2.4	2.49E-07	1.61E-06						OtherIntergenic	NA
chr6	168781701	168782900	1200	115.19;80.24;28.34;84.08	12.11;19.58;14.61;12.20	76.96	14.63	NA	NA	Up	2.4	1.34E-07	6.87E+00	1.50E-06	168781701	168782700	2.44	1.17E-07	9.23E-07						OtherIntergenic	NA
chr7	33906801	33907800	1000	42.40;23.66;48.74;20.55	2.69;7.98;1.33;13.73	33.84	6.43	NA	NA	Up	2.4	5.80E-08	7.24E+00	7.85E-07	33906801	33907800	2.4	5.80E-08	5.42E-07						OtherIntergenic	NA
chr1	37745001	37746000	1000	1.60;0.00;0.00;11.21	28.25;40.61;46.49;42.71	3.2	39.52	NA	NA	Down	-3.63	6.50E-11	1.02E+01	3.00E-09	37745001	37746000	-3.63	6.50E-11	1.82E-09						OtherIntergenic	NA
chr1	239191301	239192500	1200	4.00;2.06;0.00;7.47	36.32;43.51;43.84;44.23	3.38	41.98	NA	NA	Down	-3.63	1.76E-13	1.28E+01	8.74E-11	239191501	239192500	-3.43	4.59E-13	4.25E-11						Genedesert	NA
chr3	81711901	81714000	2100	175.99;144.02;120.15;59.79	34.97;26.83;18.60;15.25	124.99	23.91	NA	NA	Up	2.39	1.83E-07	6.74E+00	1.88E-06	81712801	81713800	3.15	9.10E-08	7.63E-07	GBE1	NM_000158	-	81538849	81810950	Genebody	97999.5
chr10	39129301	39131200	1900	3.20;0.00;0.00;17.44	45.73;58.74;75.72;74.74	5.16	63.73	NA	NA	Down	-3.63	1.22E-09	8.91E+00	3.32E-08	39129301	39130300	-3.76	4.64E-12	2.10E-10						Pericentromere	NA
chr16	32622401	32624000	1600	2.40;8.23;1.13;8.72	53.80;76.88;69.08;53.39	5.12	63.28	NA	NA	Down	-3.63	7.17E-12	1.11E+01	5.06E-10	32622801	32623800	-3.48	8.10E-13	5.83E-11						OtherIntergenic	NA
chr22	35283801	35284800	1000	2.40;0.00;0.00;9.96	30.94;40.61;45.17;36.61	3.09	38.33	NA	NA	Down	-3.63	1.74E-13	1.28E+01	8.74E-11	35283801	35284800	-3.63	1.74E-13	3.90E-11						Genedesert	NA
chr4	64446601	64447700	1100	0.80;0.00;0.00;14.32	33.63;49.32;51.81;51.86	3.78	46.65	NA	NA	Down	-3.63	1.53E-11	1.08E+01	9.29E-10	64446701	64447700	-3.67	8.06E-12	3.20E-10						Genedesert	NA
chr8	41870601	41872500	1900	63.20;50.41;77.08;22.42	14.80;10.88;2.66;12.20	53.28	10.13	NA	NA	Up	2.39	1.18E-07	6.93E+00	1.37E-06	41871101	41872100	2.14	4.73E-08	4.63E-07	KAT6A	NM_006766	-	41786996	41909505	Genebody	37954.5
chr10	126296201	126297500	1300	99.99;70.98;58.94;25.54	12.11;19.58;7.97;9.15	63.86	12.2	NA	NA	Up	2.39	1.67E-07	6.78E+00	1.75E-06	126296501	126297500	2.08	1.08E-07	8.70E-07	LHPP	NM_022126	+	126150340	126302710	Genebody	146510.5
chr19	2321601	2322900	1300	73.60;45.26;48.74;21.18	9.42;15.23;5.31;6.10	47.19	9.02	NA	NA	Up	2.39	1.09E-07	6.96E+00	1.29E-06	2321701	2322700	2.15	9.88E-08	8.12E-07	LSM7	NM_016199	-	2321519	2328614	Genebody	6363.5
chr4	91097201	91098300	1100	2.40;1.03;1.13;8.72	33.63;45.69;35.87;48.81	3.32	41	NA	NA	Down	-3.63	5.88E-12	1.12E+01	4.31E-10	91097201	91098200	-3.46	1.25E-13	3.90E-11	FAM190A	NM_001145065	+	91048683	92523370	Genebody	49067.5
chr3	152030001	152032000	2000	109.59;140.93;132.62;44.84	25.56;15.96;18.60;21.35	107	20.37	NA	NA	Up	2.39	1.98E-07	6.70E+00	1.98E-06	152030301	152031300	1.82	2.67E-08	2.91E-07	MBNL1	NM_207297	+	152017193	152183569	Genebody	13807.5
chr17	81043201	81045600	2400	207.99;193.39;142.82;94.04	32.28;35.54;26.57;27.46	159.56	30.46	NA	NA	Up	2.39	1.15E-07	6.94E+00	1.34E-06	81044101	81045100	1.73	6.53E-12	2.72E-10	METRNL	NM_001004431	+	81037566	81052591	Genebody	6834.5
chr1	167222201	167223700	1500	52.80;43.21;55.54;21.80	5.38;11.60;5.31;10.68	43.34	8.24	NA	NA	Up	2.39	4.95E-08	7.31E+00	6.91E-07	167222701	167223700	2.93	4.01E-08	4.06E-07	POU2F1	NR_037163	+	167190122	167396582	Genebody	32828.5
chr9	94577101	94578900	1800	93.59;100.81;124.69;31.76	9.42;23.21;14.61;19.83	87.71	16.77	NA	NA	Up	2.39	2.25E-07	6.65E+00	2.16E-06	94577901	94578900	2.07	4.17E-08	4.18E-07	ROR2	NM_004560	-	94484877	94712444	Genebody	134443.5
chr5	1594601	1596100	1500	59.20;44.23;112.22;22.42	12.11;14.50;6.64;12.20	59.52	11.36	NA	NA	Up	2.39	2.40E-07	6.62E+00	2.26E-06	1594701	1595700	4.15	7.13E-08	6.36E-07	SDHAP3	NR_003263	-	1572072	1594646	Promoter1k	-704.5
chr21	38081901	38083300	1400	80.00;59.66;31.74;28.03	18.83;5.08;7.97;6.10	49.86	9.49	NA	NA	Up	2.39	1.05E-07	6.98E+00	1.24E-06	38082201	38083200	2.53	5.70E-08	5.35E-07	SIM2	NM_009586	+	38071990	38118219	Genebody	10610.5
chr19	12780701	12782300	1600	93.59;52.46;29.47;24.91	2.69;19.58;5.31;10.68	50.11	9.57	NA	NA	Up	2.39	1.92E-07	6.72E+00	1.94E-06	12780701	12781700	2.58	1.58E-07	1.14E-06	WDR83	NM_032332	+	12780516	12786646	Promoter1k	984.5
chr5	164032701	164033700	1000	0.00;0.00;1.13;11.83	36.32;39.89;34.54;50.34	3.24	40.27	NA	NA	Down	-3.63	5.00E-12	1.13E+01	3.77E-10	164032701	164033700	-3.63	5.00E-12	2.22E-10						Genedesert	NA
chr3	13260501	13263200	2700	198.39;141.96;136.02;77.85	18.83;36.99;14.61;35.08	138.55	26.38	NA	NA	Up	2.39	1.44E-07	6.84E+00	1.58E-06	13262001	13263000	2.2	3.09E-08	3.28E-07						OtherIntergenic	NA
chr1	188729901	188731100	1200	1.60;0.00;3.40;9.96	34.97;44.24;42.51;62.54	3.74	46.06	NA	NA	Down	-3.62	2.11E-09	8.68E+00	5.15E-08	188729901	188730900	-3.62	5.35E-12	2.34E-10						Genedesert	NA
chr6	41341801	41343900	2100	277.58;177.96;167.76;62.90	22.87;48.59;33.21;25.93	171.55	32.65	NA	NA	Up	2.39	4.91E-07	6.31E+00	3.76E-06	41342601	41343600	1.69	1.12E-07	8.90E-07						OtherIntergenic	NA
chr11	59134601	59136100	1500	0.80;0.00;3.40;11.21	36.32;50.77;49.15;53.39	3.85	47.4	NA	NA	Down	-3.62	8.14E-13	1.21E+01	1.05E-10	59134601	59135600	-3.55	1.12E-13	3.90E-11						OtherIntergenic	NA
chr16	55932501	55933600	1100	0.80;0.00;0.00;12.46	32.28;44.24;41.18;45.76	3.31	40.87	NA	NA	Down	-3.62	1.35E-13	1.29E+01	8.74E-11	55932501	55933500	-3.71	1.29E-13	3.90E-11	CES5A	NM_001190158	-	55880065	55989943	Genebody	56892.5
chr3	1882301	1883300	1000	1.60;0.00;2.27;8.72	30.94;42.06;37.20;44.23	3.15	38.61	NA	NA	Down	-3.62	1.40E-13	1.29E+01	8.74E-11	1882301	1883300	-3.62	1.40E-13	3.90E-11						OtherIntergenic	NA
chr4	155364301	155365400	1100	0.80;0.00;0.00;11.21	33.63;36.99;38.52;38.13	3	36.82	NA	NA	Down	-3.62	1.12E-13	1.29E+01	8.74E-11	155364301	155365300	-3.62	1.12E-13	3.90E-11	DCHS2	NM_001142552	-	155243805	155412877	Genebody	48026.5
chr4	182834901	182836000	1100	0.00;3.09;1.13;8.10	30.94;38.44;39.85;42.71	3.08	37.98	NA	NA	Down	-3.62	1.44E-13	1.28E+01	8.74E-11	182835001	182836000	-3.61	1.39E-13	3.90E-11						OtherIntergenic	NA
chr5	32151301	32152500	1200	41.60;51.43;44.21;28.03	12.11;10.15;7.97;1.53	41.32	7.94	NA	NA	Up	2.38	4.78E-09	8.32E+00	1.01E-07	32151301	32152300	2.53	1.98E-09	3.31E-08	GOLPH3	NM_022130	-	32124823	32174425	Genebody	22524.5
chr14	105890901	105893200	2300	173.59;113.16;137.15;52.94	30.94;28.28;17.27;15.25	119.21	22.94	NA	NA	Up	2.38	2.29E-07	6.64E+00	2.19E-06	105892201	105893200	3.14	1.11E-07	8.83E-07	MTA1	NM_001203258	+	105886185	105937057	Genebody	5865.5
chr8	71184701	71185800	1100	54.40;75.09;71.41;23.04	16.14;12.33;5.31;9.15	55.99	10.73	NA	NA	Up	2.38	1.25E-07	6.90E+00	1.42E-06	71184701	71185700	2.38	1.25E-07	9.62E-07	NCOA2	NM_006540	-	71024266	71316020	Genebody	130769.5
chr20	57290201	57292200	2000	141.59;150.19;130.35;42.97	20.18;34.81;15.94;18.30	116.28	22.31	NA	NA	Up	2.38	2.57E-07	6.59E+00	2.37E-06	57290301	57291300	2.37	5.02E-08	4.85E-07	NPEPL1	NM_024663	+	57267861	57290900	Genebody	23339.5
chr17	40821701	40823500	1800	103.99;49.38;61.21;28.03	10.76;16.68;3.99;15.25	60.65	11.67	NA	NA	Up	2.38	1.72E-07	6.76E+00	1.79E-06	40822001	40823000	2.25	5.09E-08	4.90E-07	PLEKHH3	NM_024927	-	40819932	40829048	Genebody	6447.5
chr3	25561901	25563700	1800	94.39;127.56;176.83;35.50	14.80;34.81;18.60;15.25	108.57	20.86	NA	NA	Up	2.38	4.16E-07	6.38E+00	3.32E-06	25562701	25563700	2.67	3.09E-07	1.90E-06	RARB	NM_000965	+	25469833	25639422	Genebody	92967.5
chr14	103590201	103591600	1400	60.80;33.95;66.88;23.04	9.42;14.50;3.99;7.63	46.17	8.88	NA	NA	Up	2.38	1.12E-07	6.95E+00	1.31E-06	103590601	103591600	2.58	7.59E-08	6.67E-07	TNFAIP2	NM_006291	+	103592663	103603776	Promoter3k	-1762.5
chr2	61582601	61584400	1800	32.80;57.61;87.28;27.40	13.45;11.60;6.64;7.63	51.27	9.83	NA	NA	Up	2.38	1.76E-07	6.76E+00	1.82E-06	61583301	61584300	2.64	1.16E-07	9.14E-07	USP34	NM_014709	-	61414589	61697849	Genebody	114348.5
chr10	19915501	19917700	2200	99.99;92.58;91.81;74.11	24.21;20.31;10.63;13.73	89.63	17.22	NA	NA	Up	2.38	3.57E-12	1.14E+01	2.90E-10	19916601	19917600	2.46	3.86E-13	3.99E-11						Genedesert	NA
chr17	79449301	79450500	1200	113.59;78.18;52.14;20.55	14.80;11.60;9.30;15.25	66.12	12.74	NA	NA	Up	2.38	2.09E-07	6.68E+00	2.06E-06	79449501	79450500	2.52	1.92E-07	1.32E-06						OtherIntergenic	NA
chr10	38810101	38812000	1900	34.40;20.57;24.94;146.36	426.37;767.31;753.20;820.63	56.57	691.88	NA	NA	Down	-3.61	2.21E-08	7.65E+00	3.59E-07	38810101	38811100	-3.62	2.05E-08	2.35E-07						OtherIntergenic	NA
chr2	240384501	240386000	1500	108.79;114.19;104.28;28.03	16.14;21.03;17.27;13.73	88.82	17.04	NA	NA	Up	2.38	2.28E-07	6.64E+00	2.18E-06	240384501	240385500	2.15	1.73E-07	1.22E-06						OtherIntergenic	NA
chr7	2571001	2572900	1900	43.20;39.09;73.68;37.99	12.11;5.80;13.28;6.10	48.49	9.32	NA	NA	Up	2.38	4.57E-08	7.34E+00	6.48E-07	2571001	2572000	2.09	3.61E-13	3.94E-11						OtherIntergenic	NA
chr8	876701	878400	1700	69.60;92.58;109.95;36.12	12.11;24.66;13.28;9.15	77.06	14.8	NA	NA	Up	2.38	1.71E-07	6.77E+00	1.78E-06	876701	877700	2.6	7.66E-08	6.71E-07						OtherIntergenic	NA
chr4	7854801	7856400	1600	40.80;24.69;27.20;23.67	5.38;7.25;5.31;4.58	29.09	5.63	NA	NA	Up	2.37	5.71E-09	8.24E+00	1.17E-07	7854801	7855800	2.59	7.86E-10	1.52E-08	AFAP1	NM_198595	-	7760439	7941653	Genebody	86052.5
chr7	6202601	6204500	1900	91.19;93.61;104.28;38.61	10.76;13.78;15.94;22.88	81.93	15.84	NA	NA	Up	2.37	1.01E-07	7.00E+00	1.21E-06	6202901	6203900	2.21	2.85E-08	3.08E-07	CYTH3	NM_004227	-	6201411	6312242	Genebody	108691.5
chr20	25201001	25202100	1100	43.20;63.78;48.74;23.04	13.45;7.98;3.99;9.15	44.69	8.64	NA	NA	Up	2.37	6.51E-08	7.19E+00	8.61E-07	25201001	25202000	2.44	6.21E-08	5.72E-07	ENTPD6	NM_001114089	+	25176338	25207360	Genebody	25212.5
chr20	26259701	26260800	1100	4.00;0.00;0.00;9.34	28.25;45.69;35.87;53.39	3.34	40.8	NA	NA	Down	-3.61	1.56E-09	8.81E+00	4.05E-08	26259801	26260800	-3.57	9.86E-10	1.84E-08						Pericentromere	NA
chr3	135253101	135254100	1000	0.00;0.00;0.00;13.08	29.59;38.44;43.84;47.29	3.27	39.79	NA	NA	Down	-3.61	3.85E-11	1.04E+01	1.95E-09	135253101	135254100	-3.61	3.85E-11	1.17E-09						OtherIntergenic	NA
chr6	117357201	117358200	1000	2.40;0.00;0.00;11.83	26.90;48.59;43.84;54.91	3.56	43.56	NA	NA	Down	-3.61	2.00E-09	8.70E+00	4.95E-08	117357201	117358200	-3.61	2.00E-09	3.34E-08						OtherIntergenic	NA
chr7	82581901	82582900	1000	1.60;0.00;0.00;10.59	28.25;36.99;39.85;44.23	3.05	37.33	NA	NA	Down	-3.61	7.08E-12	1.12E+01	5.02E-10	82581901	82582900	-3.61	7.08E-12	2.91E-10	PCLO	NM_014510	-	82449795	82792197	Genebody	209796.5
chr11	132876201	132877200	1000	0.80;0.00;0.00;11.83	33.63;37.71;43.84;38.13	3.16	38.33	NA	NA	Down	-3.6	1.25E-13	1.29E+01	8.74E-11	132876201	132877200	-3.6	1.25E-13	3.90E-11	OPCML	NM_001012393	-	132284874	133402403	Genebody	525702.5
chr13	110277601	110278600	1000	0.80;0.00;2.27;9.96	26.90;39.89;42.51;48.81	3.26	39.53	NA	NA	Down	-3.6	5.72E-10	9.24E+00	1.79E-08	110277601	110278600	-3.6	5.72E-10	1.16E-08						OtherIntergenic	NA
chr18	44837801	44838900	1100	2.40;1.03;1.13;8.10	26.90;39.89;45.17;41.18	3.16	38.28	NA	NA	Down	-3.6	8.69E-11	1.01E+01	3.80E-09	44837801	44838800	-3.6	8.69E-11	2.34E-09						OtherIntergenic	NA
chr2	117479701	117480700	1000	0.80;0.00;0.00;11.83	33.63;37.71;45.17;36.61	3.16	38.28	NA	NA	Down	-3.6	1.34E-13	1.29E+01	8.74E-11	117479701	117480700	-3.6	1.34E-13	3.90E-11						Genedesert	NA
chr3	3470601	3471600	1000	1.60;1.03;3.40;8.72	28.25;50.77;43.84;56.44	3.69	44.82	NA	NA	Down	-3.6	1.70E-09	8.77E+00	4.32E-08	3470601	3471600	-3.6	1.70E-09	2.90E-08						OtherIntergenic	NA
chr4	18783501	18784700	1200	1.60;1.03;0.00;12.46	36.32;51.49;45.17;50.34	3.77	45.83	NA	NA	Down	-3.6	1.70E-13	1.28E+01	8.74E-11	18783701	18784700	-3.79	1.04E-13	3.90E-11						Genedesert	NA
chr4	35138401	35139500	1100	1.60;0.00;0.00;11.83	33.63;45.69;39.85;44.23	3.36	40.85	NA	NA	Down	-3.6	1.23E-13	1.29E+01	8.74E-11	35138501	35139500	-3.59	9.64E-14	3.90E-11						Genedesert	NA
chr6	45177401	45178400	1000	2.40;0.00;0.00;10.59	37.66;38.44;37.20;44.23	3.25	39.38	NA	NA	Down	-3.6	1.46E-13	1.28E+01	8.74E-11	45177401	45178400	-3.6	1.46E-13	3.90E-11	SUPT3H	NM_003599	-	44797449	45345575	Genebody	167674.5
chr7	61779801	61781500	1700	3.20;0.00;0.00;19.31	47.08;59.47;75.72;91.52	5.63	68.45	NA	NA	Down	-3.6	9.21E-09	8.04E+00	1.74E-07	61780501	61781500	-3.47	9.19E-12	3.55E-10						Pericentromere	NA
chr1	3468601	3469900	1300	127.19;25.72;51.01;59.17	13.45;11.60;10.63;15.25	65.77	12.73	NA	NA	Up	2.37	2.03E-07	6.69E+00	2.01E-06	3468601	3469600	2.37	1.96E-07	1.34E-06	MEGF6	NM_001409	-	3404505	3528059	Genebody	58808.5
chr12	62878801	62879900	1100	30.40;24.69;81.61;19.93	5.38;13.05;2.66;9.15	39.16	7.56	NA	NA	Up	2.37	1.75E-07	6.76E+00	1.82E-06	62878801	62879800	2.36	1.73E-07	1.22E-06	MON2	NM_015026	+	62860596	62991363	Genebody	18754.5
chr9	117479601	117480600	1000	2.40;0.00;3.40;7.47	28.25;37.71;47.82;47.29	3.32	40.27	NA	NA	Down	-3.6	6.87E-10	9.16E+00	2.08E-08	117479601	117480600	-3.6	6.87E-10	1.35E-08						OtherIntergenic	NA
chr14	33899401	33900800	1400	72.00;97.73;83.88;24.91	5.38;14.50;7.97;25.93	69.63	13.45	NA	NA	Up	2.37	1.75E-07	6.76E+00	1.81E-06	33899801	33900800	2.65	1.23E-07	9.53E-07	NPAS3	NM_001165893	+	33408458	34273382	Genebody	491642.5
chr20	57268101	57270000	1900	163.19;81.27;69.14;55.43	18.83;15.23;15.94;21.35	92.26	17.84	NA	NA	Up	2.37	2.24E-07	6.65E+00	2.16E-06	57269001	57270000	1.34	9.24E-09	1.21E-07	NPEPL1	NM_024663	+	57267861	57290900	Promoter3k	1189.5
chr3	126753401	126757100	3700	207.19;154.30;124.69;77.23	36.32;29.01;13.28;30.51	140.85	27.28	NA	NA	Up	2.37	1.83E-07	6.74E+00	1.87E-06	126753501	126754500	2.16	2.32E-08	2.59E-07	PLXNA1	NM_032242	+	126707436	126756235	Genebody	47814.5
chr17	1657501	1659100	1600	76.80;38.06;36.27;23.67	5.38;3.63;17.27;7.63	43.7	8.48	NA	NA	Up	2.37	1.06E-07	6.98E+00	1.25E-06	1658101	1659100	2.8	1.86E-08	2.17E-07	SERPINF2	NM_001165920	+	1646319	1658559	Genebody	11981.5
chr12	55061801	55062900	1100	61.60;24.69;73.68;20.55	9.42;9.43;3.99;12.20	45.13	8.76	NA	NA	Up	2.37	1.55E-07	6.81E+00	1.66E-06	55061801	55062800	2.48	1.45E-07	1.08E-06						OtherIntergenic	NA
chr16	49870801	49873000	2200	163.99;116.24;126.95;67.26	18.83;27.56;14.61;30.51	118.61	22.88	NA	NA	Up	2.37	9.97E-08	7.00E+00	1.20E-06	49871001	49872000	1.52	6.36E-08	5.83E-07						OtherIntergenic	NA
chr9	97724901	97726000	1100	60.80;63.78;30.60;31.14	12.11;7.25;9.30;7.63	46.58	9.07	NA	NA	Up	2.36	5.76E-08	7.24E+00	7.81E-07	97724901	97725900	2.36	5.76E-08	5.40E-07	C9orf3	NM_001193329	+	97521930	97849500	Genebody	203520.5
chr17	80062101	80063500	1400	85.59;70.98;37.41;33.63	13.45;12.33;7.97;10.68	56.9	11.11	NA	NA	Up	2.36	1.09E-07	6.96E+00	1.28E-06	80062101	80063100	2.16	3.74E-08	3.84E-07	CCDC57	NM_198082	-	80059345	80170689	Genebody	107888.5
chr8	141635201	141637100	1900	116.79;86.41;58.94;41.11	12.11;18.86;15.94;12.20	75.81	14.78	NA	NA	Up	2.36	1.45E-07	6.84E+00	1.58E-06	141635301	141636300	3.18	3.02E-08	3.22E-07	EIF2C2	NM_001164623	-	141541263	141645646	Genebody	9495.5
chr13	41555401	41557300	1900	85.59;110.07;128.09;41.11	20.18;22.48;13.28;15.25	91.21	17.8	NA	NA	Up	2.36	1.93E-07	6.71E+00	1.94E-06	41555701	41556700	2.21	2.69E-08	2.93E-07	ELF1	NM_001145353	-	41506054	41556418	ProximalPromoter	67.5
chr1	1683901	1685200	1300	74.40;64.81;85.01;33.01	12.11;15.23;10.63;12.20	64.31	12.54	NA	NA	Up	2.36	7.26E-08	7.14E+00	9.40E-07	1684001	1685000	1.71	1.58E-08	1.89E-07	NADK	NM_001198995	-	1682670	1690081	Genebody	5530.5
chr11	56761801	56763100	1300	2.40;0.00;0.00;13.08	34.97;42.06;67.75;41.18	3.87	46.49	NA	NA	Down	-3.59	8.04E-09	8.09E+00	1.55E-07	56762101	56763100	-3.66	2.39E-09	3.88E-08						OtherIntergenic	NA
chr1	61736301	61737900	1600	76.80;68.92;69.14;24.29	18.83;11.60;5.31;10.68	59.79	11.61	NA	NA	Up	2.36	1.01E-07	6.99E+00	1.21E-06	61736901	61737900	2.15	2.18E-08	2.47E-07	NFIA	NM_001134673	+	61547979	61928460	Genebody	189121.5
chr16	2089301	2091400	2100	170.39;141.96;102.02;74.11	55.15;18.86;10.63;10.68	122.12	23.83	NA	NA	Up	2.36	9.37E-08	7.03E+00	1.14E-06	2089301	2090300	2.18	1.08E-12	7.08E-11	NTHL1	NM_002528	-	2089815	2097867	Genebody	7516.5
chr19	33877801	33879600	1800	156.79;96.70;86.15;39.86	14.80;31.19;17.27;10.68	94.87	18.48	NA	NA	Up	2.36	2.75E-07	6.56E+00	2.48E-06	33878001	33879000	2.21	1.21E-07	9.42E-07	PEPD	NM_001166056	-	33877854	34012799	Genebody	134098.5
chr5	469601	471100	1500	39.20;51.43;72.54;21.80	14.80;10.15;7.97;3.05	46.24	8.99	NA	NA	Up	2.36	1.27E-07	6.90E+00	1.44E-06	469601	470600	2.17	5.04E-08	4.87E-07	PP7080	NR_024158	-	470624	473080	Promoter3k	2729.5
chr2	161272801	161274600	1800	65.60;46.29;99.75;31.14	17.49;11.60;10.63;7.63	60.69	11.84	NA	NA	Up	2.36	1.67E-07	6.78E+00	1.75E-06	161273301	161274300	3.52	4.94E-08	4.79E-07	RBMS1	NM_016836	-	161128661	161350318	Genebody	76617.5
chr7	1595501	1597400	1900	107.19;64.81;60.08;57.92	18.83;11.60;18.60;7.63	72.5	14.16	NA	NA	Up	2.36	3.60E-08	7.44E+00	5.35E-07	1596401	1597400	1.84	9.16E-12	3.54E-10	TMEM184A	NM_001097620	-	1581870	1596066	Promoter1k	-384.5
chr16	1413101	1416200	3100	203.19;175.91;206.30;80.97	30.94;47.14;29.22;22.88	166.59	32.55	NA	NA	Up	2.36	2.06E-07	6.69E+00	2.03E-06	1413901	1414900	2.84	2.89E-09	4.54E-08	UNKL	NM_023076	-	1413205	1429684	Genebody	15033.5
chr9	136806501	136808900	2400	155.19;120.36;96.35;51.07	13.45;31.91;18.60;18.30	105.74	20.57	NA	NA	Up	2.36	1.89E-07	6.72E+00	1.91E-06	136807701	136808700	2.62	5.36E-08	5.10E-07	VAV2	NM_003371	-	136627015	136857446	Genebody	49745.5
chr17	62064701	62066300	1600	107.19;45.26;46.47;26.78	4.04;9.43;10.63;19.83	56.43	10.98	NA	NA	Up	2.36	1.74E-07	6.76E+00	1.81E-06	62065201	62066200	2.85	1.26E-07	9.72E-07						OtherIntergenic	NA
chr8	57673801	57675600	1800	96.79;66.87;123.55;30.52	16.14;18.13;10.63;16.78	79.43	15.42	NA	NA	Up	2.36	2.35E-07	6.63E+00	2.23E-06	57673901	57674900	2.39	1.13E-07	8.98E-07						OtherIntergenic	NA
chr12	99213301	99215200	1900	96.79;78.18;132.62;30.52	21.52;14.50;11.96;18.30	84.53	16.57	NA	NA	Up	2.35	2.51E-07	6.60E+00	2.33E-06	99213701	99214700	1.8	7.26E-08	6.45E-07	ANKS1B	NM_001204079	-	99137751	99288674	Genebody	74423.5
chr9	139841401	139842900	1500	63.20;81.27;45.34;24.29	10.76;16.68;5.31;9.15	53.52	10.48	NA	NA	Up	2.35	1.32E-07	6.88E+00	1.48E-06	139841401	139842400	3.12	8.81E-08	7.45E-07	C8G	NM_000606	+	139839697	139841426	Promoter3k	2453.5
chr4	777701	779000	1300	109.59;111.10;71.41;22.42	14.80;21.03;10.63;15.25	78.63	15.43	NA	NA	Up	2.35	2.52E-07	6.60E+00	2.34E-06	778001	779000	3.06	1.64E-07	1.17E-06	CPLX1	NM_006651	-	778744	819945	Genebody	41594.5
chr10	103372001	103373000	1000	52.00;46.29;41.94;23.04	6.73;9.43;6.64;9.15	40.82	7.99	NA	NA	Up	2.35	2.28E-08	7.64E+00	3.68E-07	103372001	103373000	2.35	2.28E-08	2.56E-07	FBXW4	NM_022039	-	103370420	103454743	Genebody	82242.5
chr3	171862901	171865400	2500	186.39;117.27;153.02;74.11	30.94;26.11;19.93;27.46	132.7	26.11	NA	NA	Up	2.35	1.49E-07	6.83E+00	1.62E-06	171863601	171864600	2.08	1.48E-08	1.79E-07	FNDC3B	NM_001135095	+	171758343	172118492	Genebody	105807.5
chr1	210561901	210563800	1900	76.00;98.75;114.48;29.27	13.45;23.21;11.96;13.73	79.63	15.59	NA	NA	Up	2.35	2.33E-07	6.63E+00	2.21E-06	210562801	210563800	2.08	1.45E-07	1.07E-06	HHAT	NM_001170580	+	210502639	210849638	Genebody	60211.5
chr16	85126401	85128600	2200	142.39;136.82;120.15;71.62	21.52;35.54;19.93;15.25	117.75	23.06	NA	NA	Up	2.35	3.90E-08	7.41E+00	5.71E-07	85127301	85128300	2.32	9.71E-09	1.26E-07	KIAA0513	NM_014732	+	85061409	85127828	Genebody	66091.5
chr15	100210501	100211500	1000	37.60;26.75;45.34;23.04	10.76;6.53;2.66;6.10	33.18	6.51	NA	NA	Up	2.35	1.79E-08	7.75E+00	3.01E-07	100210501	100211500	2.35	1.79E-08	2.10E-07	MEF2A	NM_001130928	+	100173182	100256629	Genebody	37818.5
chr9	137296601	137297600	1000	67.20;41.15;85.01;61.04	10.76;18.86;7.97;12.20	63.6	12.45	NA	NA	Up	2.35	1.98E-08	7.70E+00	3.27E-07	137296601	137297600	2.35	1.98E-08	2.28E-07	RXRA	NM_002957	+	137218315	137332431	Genebody	78785.5
chr10	7286501	7287500	1000	37.60;72.01;53.27;19.93	6.73;15.96;3.99;9.15	45.7	8.95	NA	NA	Up	2.35	1.45E-07	6.84E+00	1.58E-06	7286501	7287500	2.35	1.45E-07	1.07E-06	SFMBT2	NM_001018039	-	7200585	7451303	Genebody	164302.5
chr8	145153301	145154600	1300	103.19;94.64;45.34;23.67	9.42;22.48;6.64;13.73	66.71	13.07	NA	NA	Up	2.35	2.36E-07	6.63E+00	2.23E-06	145153601	145154600	2.25	2.28E-07	1.50E-06	SHARPIN	NR_038270	-	145153539	145159138	Genebody	5187.5
chr12	98985901	98987800	1900	89.59;62.75;90.68;47.33	9.42;13.05;14.61;19.83	72.59	14.23	NA	NA	Up	2.35	3.10E-08	7.51E+00	4.73E-07	98986401	98987400	2.71	2.35E-08	2.63E-07	SLC25A3	NM_002635	+	98987402	98995778	Promoter1k	-551.5
chr19	46320301	46321700	1400	60.80;34.98;29.47;27.40	8.07;13.05;2.66;6.10	38.16	7.47	NA	NA	Up	2.35	5.71E-08	7.24E+00	7.75E-07	46320601	46321600	2.27	3.06E-08	3.26E-07	SYMPK	NM_004819	-	46318699	46366548	Genebody	45547.5
chr16	70738301	70739700	1400	123.99;61.72;56.68;27.40	29.59;10.88;7.97;4.58	67.45	13.25	NA	NA	Up	2.35	2.18E-07	6.66E+00	2.12E-06	70738601	70739600	2.72	1.46E-07	1.08E-06	VAC14	NM_018052	-	70721341	70835061	Genebody	96060.5
chr6	160154201	160155600	1400	114.39;90.53;89.55;57.30	13.45;21.76;19.93;13.73	87.94	17.22	NA	NA	Up	2.35	2.16E-08	7.66E+00	3.52E-07	160154401	160155400	2.43	2.00E-08	2.30E-07	WTAP	NM_152857	+	160148619	160170453	Genebody	6281.5
chr3	42699201	42700400	1200	127.99;106.98;58.94;24.91	12.11;22.48;18.60;9.15	79.71	15.58	NA	NA	Up	2.35	2.80E-07	6.55E+00	2.52E-06	42699201	42700200	1.76	1.87E-07	1.29E-06	ZBTB47	NM_145166	+	42695175	42709072	Genebody	4625.5
chr18	56596601	56598500	1900	103.19;140.93;140.55;37.99	20.18;19.58;17.27;25.93	105.67	20.74	NA	NA	Up	2.35	2.74E-07	6.56E+00	2.48E-06	56597401	56598400	1.72	9.25E-08	7.73E-07	ZNF532	NM_018181	+	56530060	56653709	Genebody	67490.5
chr2	84546501	84547700	1200	0.80;0.00;0.00;14.32	28.25;56.57;45.17;51.86	3.78	45.46	NA	NA	Down	-3.59	1.41E-09	8.85E+00	3.73E-08	84546501	84547500	-3.53	9.85E-11	2.60E-09						OtherIntergenic	NA
chr18	95301	97200	1900	62.40;57.61;62.34;33.01	14.80;1.45;19.93;6.10	53.84	10.57	NA	NA	Up	2.35	9.66E-09	8.02E+00	1.81E-07	95501	96500	2.33	8.27E-09	1.11E-07						Subtelomere	NA
chr8	55261401	55263400	2000	105.59;81.27;133.75;41.73	18.83;19.58;17.27;15.25	90.59	17.73	NA	NA	Up	2.35	1.95E-07	6.71E+00	1.96E-06	55262201	55263200	1.7	1.17E-12	7.49E-11						OtherIntergenic	NA
chr3	15845301	15847100	1800	44.80;37.03;97.48;24.29	4.04;19.58;10.63;6.10	50.9	10.09	NA	NA	Up	2.34	2.30E-07	6.64E+00	2.20E-06	15845601	15846600	2.42	2.19E-07	1.46E-06	ANKRD28	NM_015199	-	15708743	15901053	Genebody	54852.5
chr10	112664801	112665800	1000	21.60;30.86;27.20;19.93	2.69;6.53;1.33;9.15	24.9	4.92	NA	NA	Up	2.34	5.18E-10	9.29E+00	1.66E-08	112664801	112665800	2.34	5.18E-10	1.07E-08	BBIP1	NM_001195306	-	112658487	112678694	Genebody	13393.5
chr6	168197201	168200200	3000	309.58;196.48;227.83;110.24	29.59;62.37;34.54;39.66	211.03	41.54	NA	NA	Up	2.34	3.22E-07	6.49E+00	2.77E-06	168198101	168199100	1.9	4.32E-08	4.31E-07	C6orf123	NR_026773	-	168185218	168197539	Promoter3k	-1161.5
chr19	18894701	18896600	1900	91.99;56.58;44.21;47.96	8.07;12.33;13.28;13.73	60.18	11.85	NA	NA	Up	2.34	5.20E-08	7.28E+00	7.20E-07	18895601	18896600	3.77	2.26E-08	2.54E-07	COMP	NM_000095	-	18893582	18902114	Genebody	6463.5
chr19	1948701	1950500	1800	68.80;59.66;38.54;49.82	4.04;10.15;11.96;16.78	54.21	10.73	NA	NA	Up	2.34	3.35E-09	8.47E+00	7.55E-08	1949501	1950500	1.97	2.61E-11	8.36E-10	CSNK1G2	NM_001319	+	1941160	1981336	Genebody	8440.5
chr12	132819301	132820500	1200	50.40;22.63;28.34;19.93	2.69;5.08;3.99;12.20	30.32	5.99	NA	NA	Up	2.34	5.60E-08	7.25E+00	7.64E-07	132819501	132820500	2.32	5.02E-08	4.85E-07	GALNT9	NM_001122636	-	132680916	132905905	Genebody	86004.5
chr21	45078001	45079200	1200	106.39;45.26;31.74;37.37	10.76;15.96;9.30;7.63	55.19	10.91	NA	NA	Up	2.34	1.89E-07	6.72E+00	1.92E-06	45078001	45079000	2.13	1.39E-07	1.04E-06	HSF2BP	NM_007031	-	44949071	45079374	Promoter1k	773.5
chr2	217733101	217734400	1300	1.60;0.00;1.13;11.83	41.70;44.97;41.18;47.29	3.64	43.78	NA	NA	Down	-3.59	1.72E-13	1.28E+01	8.74E-11	217733401	217734400	-3.62	1.30E-13	3.90E-11						OtherIntergenic	NA
chr15	79167301	79168300	1000	67.20;23.66;29.47;19.93	14.80;2.90;3.99;6.10	35.06	6.95	NA	NA	Up	2.34	1.02E-07	6.99E+00	1.22E-06	79167301	79168300	2.34	1.02E-07	8.29E-07	MORF4L1	NM_006791	+	79165171	79190074	Promoter3k	2629.5
chr19	4358101	4361400	3300	348.78;270.55;239.17;81.59	43.04;55.12;43.84;44.23	235.02	46.56	NA	NA	Up	2.34	6.10E-07	6.21E+00	4.45E-06	4359401	4360400	3.37	1.10E-07	8.80E-07	MPND	NM_001159846	+	4343523	4360083	Genebody	16227.5
chr5	58835301	58836900	1600	56.00;33.95;60.08;21.80	4.04;15.96;9.30;4.58	42.95	8.47	NA	NA	Up	2.34	9.34E-08	7.03E+00	1.14E-06	58835701	58836700	2.3	8.33E-08	7.14E-07	PDE4D	NM_006203	-	58264865	58882324	Genebody	46223.5
chr22	50881601	50883400	1800	92.79;94.64;122.42;38.61	20.18;19.58;10.63;18.30	87.12	17.17	NA	NA	Up	2.34	1.65E-07	6.78E+00	1.74E-06	50881801	50882800	3.54	6.43E-08	5.89E-07	PPP6R2	NM_014678	+	50781745	50883518	Genebody	100755.5
chr19	1647001	1649400	2400	207.99;116.24;136.02;70.38	20.18;37.71;25.24;21.35	132.66	26.12	NA	NA	Up	2.34	2.59E-07	6.59E+00	2.38E-06	1647101	1648100	2.66	1.58E-08	1.89E-07	TCF3	NM_001136139	-	1609288	1650286	Promoter3k	2085.5
chr22	43436401	43437400	1000	93.59;55.55;28.34;19.93	5.38;14.50;3.99;15.25	49.35	9.78	NA	NA	Up	2.34	1.85E-07	6.73E+00	1.89E-06	43436401	43437400	2.34	1.85E-07	1.28E-06	TTLL1	NM_012263	-	43435522	43485434	Genebody	48533.5
chr9	136707001	136708000	1000	55.20;58.64;47.61;21.80	4.04;16.68;7.97;7.63	45.81	9.08	NA	NA	Up	2.34	6.62E-08	7.18E+00	8.74E-07	136707001	136708000	2.34	6.62E-08	6.02E-07	VAV2	NM_003371	-	136627015	136857446	Genebody	149945.5
chr11	47416501	47418400	1900	115.99;112.13;88.41;46.71	25.56;21.76;9.30;15.25	90.81	17.97	NA	NA	Up	2.34	9.84E-08	7.01E+00	1.19E-06	47417401	47418400	1.67	1.21E-12	7.66E-11						OtherIntergenic	NA
chr12	19594401	19596200	1800	80.79;45.26;70.28;24.91	9.42;10.88;15.94;7.63	55.31	10.97	NA	NA	Up	2.33	1.26E-07	6.90E+00	1.43E-06	19595201	19596200	2.1	6.46E-08	5.90E-07	AEBP2	NM_153207	+	19592607	19675173	Promoter3k	2693.5
chr9	30515001	30516000	1000	0.80;0.00;1.13;12.46	36.32;44.97;38.52;53.39	3.6	43.3	NA	NA	Down	-3.59	5.04E-12	1.13E+01	3.79E-10	30515001	30516000	-3.59	5.04E-12	2.23E-10						Genedesert	NA
chr9	136910901	136912300	1400	40.80;41.15;36.27;25.54	5.38;14.50;2.66;6.10	35.94	7.16	NA	NA	Up	2.33	1.02E-09	8.99E+00	2.86E-08	136911301	136912300	2.49	2.57E-12	1.34E-10	BRD3	NM_007371	-	136895445	136933141	Genebody	21540.5
chr9	98704001	98705200	1200	46.40;20.57;87.28;19.93	6.73;9.43;9.30;9.15	43.55	8.65	NA	NA	Up	2.33	1.80E-07	6.74E+00	1.85E-06	98704001	98705000	2.3	1.76E-07	1.24E-06	C9orf102	NM_001010895	+	98637899	98731122	Genebody	66701.5
chr1	166079501	166080500	1000	0.80;0.00;0.00;12.46	26.90;47.14;43.84;41.18	3.31	39.77	NA	NA	Down	-3.58	1.70E-10	9.77E+00	6.62E-09	166079501	166080500	-3.58	1.70E-10	4.16E-09	FAM78B	NM_001017961	-	166039255	166135958	Genebody	55957.5
chr10	56672901	56674000	1100	1.60;0.00;0.00;13.08	36.32;39.89;42.51;56.44	3.67	43.79	NA	NA	Down	-3.58	2.01E-10	9.70E+00	7.60E-09	56673001	56674000	-3.55	1.39E-10	3.50E-09						OtherIntergenic	NA
chr1	10697201	10698500	1300	113.59;90.53;73.68;29.89	17.49;13.78;13.28;16.78	76.92	15.33	NA	NA	Up	2.33	1.76E-07	6.75E+00	1.82E-06	10697201	10698200	1.84	1.05E-07	8.52E-07	CASZ1	NM_001079843	-	10696665	10856707	Genebody	158856.5
chr9	137721501	137723400	1900	121.59;61.72;58.94;47.96	20.18;14.50;9.30;13.73	72.55	14.43	NA	NA	Up	2.33	1.42E-07	6.85E+00	1.56E-06	137722101	137723100	1.76	3.79E-08	3.88E-07	COL5A1	NM_000093	+	137533651	137736688	Genebody	188799.5
chr17	80200001	80203400	3400	271.98;220.14;162.09;82.21	37.66;33.36;37.20;38.13	184.11	36.59	NA	NA	Up	2.33	3.74E-07	6.43E+00	3.08E-06	80201701	80202700	2.12	7.67E-08	6.72E-07	CSNK1D	NM_139062	-	80200536	80231594	Genebody	29893.5
chr19	1401101	1402900	1800	108.79;54.52;46.47;36.75	14.80;10.15;13.28;10.68	61.63	12.23	NA	NA	Up	2.33	1.55E-07	6.81E+00	1.66E-06	1401101	1402100	1.75	1.06E-08	1.36E-07	GAMT	NM_138924	-	1398605	1401552	Promoter1k	-448.5
chr14	93405401	93407200	1800	54.40;52.46;75.94;26.16	5.38;17.41;7.97;10.68	52.24	10.36	NA	NA	Up	2.33	9.65E-08	7.02E+00	1.17E-06	93406001	93407000	2.31	8.42E-08	7.20E-07	ITPK1	NM_014216	-	93406067	93582263	Genebody	175962.5
chr19	5112501	5114000	1500	48.80;68.92;29.47;29.27	24.21;6.53;1.33;3.05	44.12	8.78	NA	NA	Up	2.33	6.21E-06	5.21E+00	3.35E-05	5112501	5113500	2.61	8.81E-08	7.45E-07	KDM4B	NM_015015	+	4969123	5153608	Genebody	144127.5
chr16	967701	968900	1200	107.19;85.38;87.28;19.93	16.14;17.41;10.63;15.25	74.95	14.86	NA	NA	Up	2.33	2.27E-07	6.64E+00	2.18E-06	967901	968900	2.37	2.22E-07	1.47E-06	LMF1	NR_033646	-	903634	1020984	Genebody	52683.5
chr16	46431801	46433700	1900	4.00;0.00;0.00;37.37	92.81;65.27;155.42;181.52	10.34	123.75	NA	NA	Down	-3.58	1.42E-07	6.85E+00	1.56E-06	46431801	46432800	-3.64	1.36E-07	1.02E-06						Pericentromere	NA
chr9	140002101	140004100	2000	155.99;102.87;113.35;44.22	20.18;22.48;15.94;24.41	104.11	20.75	NA	NA	Up	2.33	2.21E-07	6.66E+00	2.14E-06	140002201	140003200	2.35	1.13E-07	8.99E-07	MAN1B1	NM_016219	+	139981378	140003639	Genebody	21722.5
chr22	18270401	18271700	1300	78.40;70.98;70.28;19.93	10.76;13.78;9.30;13.73	59.9	11.89	NA	NA	Up	2.33	1.44E-07	6.84E+00	1.58E-06	18270701	18271700	1.99	1.05E-07	8.48E-07	MICAL3	NM_015241	-	18270415	18507325	Genebody	236274.5
chr9	116358601	116360000	1400	146.39;82.30;34.01;43.60	18.83;20.31;7.97;13.73	76.57	15.21	NA	NA	Up	2.33	2.76E-07	6.56E+00	2.49E-06	116358901	116359900	3.08	1.68E-07	1.19E-06	RGS3	NM_144489	+	116356199	116360018	Genebody	3101.5
chr8	97545801	97547500	1700	156.79;159.45;94.08;35.50	17.49;27.56;25.24;18.30	111.45	22.15	NA	NA	Up	2.33	3.52E-07	6.45E+00	2.95E-06	97545901	97546900	3.16	1.77E-07	1.24E-06	SDC2	NM_002998	+	97505881	97624037	Genebody	40769.5
chr16	85457201	85458800	1600	98.39;84.35;109.95;23.04	20.18;18.86;14.61;9.15	78.94	15.7	NA	NA	Up	2.33	2.37E-07	6.63E+00	2.24E-06	85457801	85458800	2.54	2.10E-07	1.41E-06						OtherIntergenic	NA
chr21	17366301	17368200	1900	47.20;55.55;63.48;29.27	16.14;1.45;10.63;10.68	48.87	9.72	NA	NA	Up	2.33	2.69E-08	7.57E+00	4.22E-07	17366501	17367500	2.32	3.35E-09	5.16E-08						OtherIntergenic	NA
chr21	46739401	46741100	1700	115.99;36.00;70.28;26.78	10.76;16.68;14.61;7.63	62.26	12.42	NA	NA	Up	2.33	2.31E-07	6.64E+00	2.20E-06	46740101	46741100	2.37	1.59E-07	1.15E-06						OtherIntergenic	NA
chr22	35109801	35110800	1000	0.80;0.00;1.13;11.21	26.90;49.32;43.84;36.61	3.29	39.17	NA	NA	Down	-3.58	3.42E-10	9.47E+00	1.18E-08	35109801	35110800	-3.58	3.42E-10	7.52E-09						Genedesert	NA
chr7	42305601	42307000	1400	59.20;92.58;54.41;36.75	6.73;10.15;13.28;18.30	60.73	12.12	NA	NA	Up	2.33	8.68E-08	7.06E+00	1.08E-06	42305601	42306600	1.89	2.19E-08	2.48E-07						OtherIntergenic	NA
chr7	42469901	42470900	1000	47.20;53.49;70.28;19.93	9.42;13.78;2.66;12.20	47.72	9.51	NA	NA	Up	2.33	1.22E-07	6.91E+00	1.40E-06	42469901	42470900	2.33	1.22E-07	9.47E-07						OtherIntergenic	NA
chr11	67784701	67786000	1300	99.99;38.06;54.41;24.29	6.73;21.03;7.97;7.63	54.19	10.84	NA	NA	Up	2.32	2.10E-07	6.68E+00	2.07E-06	67784801	67785800	2.36	1.91E-07	1.31E-06	ALDH3B1	NM_001030010	+	67777789	67796743	Genebody	7561.5
chr10	725301	727400	2100	109.59;114.19;112.22;77.23	21.52;32.64;13.28;15.25	103.31	20.67	NA	NA	Up	2.32	2.46E-10	9.61E+00	8.95E-09	726001	727000	2.37	8.85E-11	2.37E-09	DIP2C	NM_014974	-	320129	735608	Genebody	9257.5
chr3	119731301	119732800	1500	82.39;85.38;78.21;23.04	10.76;17.41;11.96;13.73	67.26	13.46	NA	NA	Up	2.32	1.65E-07	6.78E+00	1.74E-06	119731501	119732500	2.45	7.80E-08	6.80E-07	GSK3B	NM_001146156	-	119540801	119813264	Genebody	81213.5
chr22	20195901	20197800	1900	72.00;88.47;83.88;27.40	20.18;13.78;5.31;15.25	67.94	13.63	NA	NA	Up	2.32	1.37E-07	6.86E+00	1.52E-06	20196601	20197600	1.84	9.57E-08	7.92E-07	LOC150197	NR_026919	+	20193854	20196060	Promoter3k	2996.5
chr10	20151301	20152800	1500	82.39;117.27;165.49;28.03	9.42;30.46;17.27;21.35	98.3	19.62	NA	NA	Up	2.32	4.20E-07	6.38E+00	3.35E-06	20151401	20152400	2.22	2.98E-07	1.85E-06	PLXDC2	NM_032812	+	20105371	20569115	Genebody	46679.5
chr10	134219701	134221500	1800	106.39;91.55;53.27;30.52	12.11;15.96;13.28;15.25	70.43	14.15	NA	NA	Up	2.32	1.83E-07	6.74E+00	1.87E-06	134219701	134220700	3.39	9.55E-08	7.91E-07	PWWP2B	NM_001098637	+	134210701	134231358	Genebody	9899.5
chr5	81568201	81569400	1200	80.00;56.58;51.01;21.80	18.83;17.41;2.66;3.05	52.34	10.49	NA	NA	Up	2.32	1.98E-07	6.70E+00	1.98E-06	81568401	81569400	2.32	1.98E-07	1.35E-06	RPS23	NM_001025	-	81569138	81574235	Genebody	5434.5
chr5	22526801	22527800	1000	0.00;0.00;0.00;11.83	29.59;40.61;34.54;36.61	2.96	35.34	NA	NA	Down	-3.58	9.46E-14	1.30E+01	8.74E-11	22526801	22527800	-3.58	9.46E-14	3.90E-11	CDH12	NM_004061	-	21750972	22853731	Genebody	326430.5
chr3	24258601	24260000	1400	68.00;63.78;74.81;35.50	9.42;15.96;9.30;13.73	60.52	12.1	NA	NA	Up	2.32	2.96E-08	7.53E+00	4.56E-07	24258901	24259900	2.07	8.13E-09	1.09E-07	THRB	NM_000461	-	24158644	24536313	Genebody	277012.5
chr8	144616501	144618400	1900	115.19;87.44;60.08;37.37	17.49;15.96;14.61;12.20	75.02	15.06	NA	NA	Up	2.32	1.57E-07	6.80E+00	1.68E-06	144616901	144617900	1.84	5.35E-08	5.10E-07	ZC3H3	NM_015117	-	144519824	144623620	Genebody	6169.5
chr1	22669301	22670500	1200	126.39;55.55;35.14;21.18	5.38;18.13;10.63;13.73	59.56	11.97	NA	NA	Up	2.32	2.43E-07	6.61E+00	2.28E-06	22669301	22670300	2.42	2.23E-07	1.48E-06						OtherIntergenic	NA
chr5	14795001	14796800	1800	68.80;118.30;106.55;28.03	14.80;11.60;18.60;19.83	80.42	16.21	NA	NA	Up	2.31	2.59E-07	6.59E+00	2.38E-06	14795501	14796500	2.31	1.17E-07	9.19E-07	ANKH	NM_054027	-	14704908	14871887	Genebody	75986.5
chr5	46233701	46235600	1900	8.00;4.11;2.27;14.95	55.15;150.85;65.09;79.32	7.33	87.6	NA	NA	Down	-3.58	3.82E-08	7.42E+00	5.62E-07	46233901	46234900	-4.01	3.30E-08	3.46E-07						Pericentromere	NA
chrX	58518501	58520100	1600	0.80;0.00;1.13;18.06	39.01;64.55;82.36;53.39	5	59.82	NA	NA	Down	-3.58	6.08E-09	8.22E+00	1.23E-07	58518701	58519700	-3.52	1.45E-09	2.54E-08	C20orf177	NM_022106	+	58515443	58523702	Genebody	3857.5
chrX	58562601	58564500	1900	2.40;0.00;5.67;17.44	53.80;99.36;82.36;70.17	6.38	76.42	NA	NA	Down	-3.58	7.11E-10	9.15E+00	2.14E-08	58563001	58564000	-3.58	6.54E-11	1.83E-09	CDH26	NM_177980	+	58533470	58588168	Genebody	30080.5
chr2	165684201	165686100	1900	99.19;121.39;115.62;40.48	21.52;25.38;19.93;9.15	94.17	19	NA	NA	Up	2.31	1.77E-07	6.75E+00	1.83E-06	165684701	165685700	2.39	8.31E-08	7.13E-07	COBLL1	NM_014900	-	165541257	165697928	Genebody	12777.5
chr2	138171901	138173000	1100	3.20;0.00;1.13;10.59	33.63;46.42;47.82;48.81	3.73	44.17	NA	NA	Down	-3.57	7.61E-13	1.21E+01	1.02E-10	138171901	138172900	-3.56	1.86E-13	3.90E-11	THSD7B	NM_001080427	+	137748461	138435287	Genebody	423989.5
chr21	21078901	21079900	1000	3.20;0.00;0.00;12.46	28.25;39.89;55.79;62.54	3.91	46.62	NA	NA	Down	-3.57	1.39E-08	7.86E+00	2.45E-07	21078901	21079900	-3.57	1.39E-08	1.70E-07						Genedesert	NA
chr9	5990501	5991500	1000	48.80;21.60;43.07;21.80	5.38;8.70;3.99;9.15	33.82	6.81	NA	NA	Up	2.31	5.95E-08	7.23E+00	8.02E-07	5990501	5991500	2.31	5.95E-08	5.54E-07	KIAA2026	NM_001017969	-	5919007	6008003	Genebody	17002.5
chr5	49512801	49514700	1900	5.60;7.20;10.20;21.80	75.32;218.30;111.59;128.13	11.2	133.33	NA	NA	Down	-3.57	4.51E-08	7.35E+00	6.42E-07	49513601	49514600	-3.94	3.76E-08	3.85E-07						Pericentromere	NA
chr17	79275801	79277300	1500	112.79;111.10;81.61;28.65	17.49;10.88;13.28;25.93	83.54	16.89	NA	NA	Up	2.31	2.05E-07	6.69E+00	2.03E-06	79275801	79276800	1.68	9.34E-08	7.78E-07	LINC00482	NR_038080	-	79276623	79283048	Genebody	6497.5
chr7	61845601	61846600	1000	5.60;0.00;0.00;8.72	43.04;38.44;50.48;38.13	3.58	42.52	NA	NA	Down	-3.57	2.15E-13	1.27E+01	8.74E-11	61845601	61846600	-3.57	2.15E-13	3.90E-11						Pericentromere	NA
chr7	67386401	67387500	1100	1.60;0.00;0.00;12.46	32.28;46.42;39.85;48.81	3.51	41.84	NA	NA	Down	-3.57	2.55E-12	1.16E+01	2.25E-10	67386401	67387400	-3.73	6.56E-13	5.10E-11						Genedesert	NA
chrY	10068801	10070300	1500	4.80;2.06;0.00;13.08	37.66;48.59;62.43;88.47	4.98	59.29	NA	NA	Down	-3.57	2.86E-08	7.54E+00	4.43E-07	10068801	10069800	-3.76	2.41E-08	2.68E-07						Pericentromere	NA
chr9	128419401	128421200	1800	39.20;61.72;96.35;24.91	5.38;10.15;9.30;19.83	55.54	11.17	NA	NA	Up	2.31	2.04E-07	6.69E+00	2.02E-06	128419401	128420400	2.26	1.43E-07	1.06E-06	MAPKAP1	NM_001006618	-	128283748	128469513	Genebody	49212.5
chr16	4735101	4736800	1700	127.99;78.18;63.48;33.63	12.11;26.11;10.63;12.20	75.82	15.26	NA	NA	Up	2.31	2.32E-07	6.63E+00	2.21E-06	4735501	4736500	1.94	1.19E-07	9.29E-07	MGRN1	NM_001142290	+	4674824	4740975	Genebody	61126.5
chr19	2081901	2083700	1800	107.99;62.75;89.55;31.14	12.11;10.15;10.63;25.93	72.86	14.7	NA	NA	Up	2.31	1.61E-07	6.79E+00	1.71E-06	2081901	2082900	2.09	1.08E-07	8.67E-07	MOB3A	NM_130807	-	2071034	2096269	Genebody	13468.5
chr12	70404601	70405700	1100	1.60;0.00;0.00;11.83	28.25;39.16;43.84;47.29	3.36	39.63	NA	NA	Down	-3.56	1.97E-10	9.71E+00	7.45E-09	70404601	70405600	-3.53	4.06E-11	1.22E-09						OtherIntergenic	NA
chr11	1971401	1973500	2100	181.59;108.01;160.96;60.41	26.90;32.64;26.57;16.78	127.74	25.72	NA	NA	Up	2.31	2.62E-07	6.58E+00	2.40E-06	1971601	1972600	2.29	1.23E-07	9.52E-07	MRPL23	NM_021134	+	1968501	1977839	Genebody	3949.5
chr14	96975901	96977900	2000	182.39;90.53;128.09;54.81	25.56;28.28;22.58;15.25	113.95	22.92	NA	NA	Up	2.31	2.85E-07	6.55E+00	2.55E-06	96975901	96976900	2.99	9.01E-08	7.57E-07	PAPOLA	NM_001252007	+	96968712	97001935	Genebody	8188.5
chr1	3264101	3266000	1900	123.19;97.73;113.35;44.22	24.21;22.48;15.94;13.73	94.62	19.09	NA	NA	Up	2.31	1.35E-07	6.87E+00	1.51E-06	3264101	3265100	1.68	1.08E-08	1.38E-07	PRDM16	NM_022114	+	2985741	3355185	Genebody	279309.5
chr6	148758601	148759700	1100	25.60;53.49;97.48;19.93	16.14;10.88;7.97;4.58	49.13	9.89	NA	NA	Up	2.31	2.25E-07	6.65E+00	2.17E-06	148758601	148759600	2.27	2.22E-07	1.47E-06	SASH1	NM_015278	+	148663728	148873184	Genebody	95422.5
chr13	81566001	81567000	1000	1.60;0.00;2.27;8.72	28.25;44.97;34.54;41.18	3.15	37.23	NA	NA	Down	-3.56	1.58E-11	1.08E+01	9.51E-10	81566001	81567000	-3.56	1.58E-11	5.49E-10						Genedesert	NA
chr21	38076101	38077600	1500	129.59;79.21;45.34;28.03	12.11;15.23;15.94;13.73	70.54	14.25	NA	NA	Up	2.31	2.50E-07	6.60E+00	2.32E-06	38076101	38077100	2.16	1.57E-07	1.14E-06	SIM2	NM_009586	+	38071990	38118219	Genebody	4860.5
chr19	11095501	11097300	1800	125.59;87.44;68.01;32.39	17.49;17.41;14.61;13.73	78.36	15.81	NA	NA	Up	2.31	2.07E-07	6.68E+00	2.05E-06	11095501	11096500	2.86	7.43E-08	6.57E-07	SMARCA4	NM_001128845	+	11094827	11172958	Promoter3k	1573.5
chr8	143371601	143372900	1300	119.99;54.52;55.54;29.27	8.07;20.31;14.61;9.15	64.83	13.04	NA	NA	Up	2.31	2.34E-07	6.63E+00	2.22E-06	143371901	143372900	2.57	1.74E-07	1.23E-06	TSNARE1	NM_145003	-	143293440	143484543	Genebody	112292.5
chr14	58213301	58214400	1100	5.60;0.00;3.40;9.96	82.05;49.32;51.81;41.18	4.74	56.09	NA	NA	Down	-3.56	1.07E-08	7.97E+00	1.97E-07	58213401	58214400	-3.56	1.07E-08	1.37E-07	SLC35F4	NM_001206920	-	58030639	58332592	Genebody	118741.5
chr1	65519401	65521300	1900	89.59;65.84;108.82;42.35	9.42;16.68;17.27;18.30	76.65	15.42	NA	NA	Up	2.31	1.10E-07	6.96E+00	1.29E-06	65519501	65520500	2.17	8.98E-09	1.18E-07						OtherIntergenic	NA
chr20	48626401	48628200	1800	62.40;68.92;87.28;34.25	8.07;18.13;7.97;16.78	63.21	12.74	NA	NA	Up	2.31	7.81E-08	7.11E+00	9.94E-07	48627001	48628000	2.31	8.09E-08	6.99E-07						OtherIntergenic	NA
chr4	160157501	160159400	1900	93.59;86.41;107.68;46.71	17.49;15.96;18.60;15.25	83.6	16.82	NA	NA	Up	2.31	6.15E-08	7.21E+00	8.23E-07	160157501	160158500	2.11	1.14E-10	2.95E-09						OtherIntergenic	NA
chr16	32633901	32634900	1000	3.20;3.09;0.00;7.47	28.25;42.79;45.17;45.76	3.44	40.49	NA	NA	Down	-3.56	8.25E-11	1.01E+01	3.65E-09	32633901	32634900	-3.56	8.25E-11	2.24E-09						OtherIntergenic	NA
chr16	89478901	89481000	2100	166.39;97.73;150.76;54.18	30.94;31.91;15.94;16.78	117.26	23.89	NA	NA	Up	2.3	2.63E-07	6.58E+00	2.40E-06	89480001	89481000	3.14	1.04E-07	8.41E-07	ANKRD11	NR_045839	-	89353065	89556969	Genebody	77018.5
chr3	171851401	171852700	1300	52.00;33.95;32.87;38.61	14.80;5.08;10.63;1.53	39.36	8.01	NA	NA	Up	2.3	1.14E-09	8.94E+00	3.13E-08	171851701	171852700	2.32	3.52E-11	1.08E-09	FNDC3B	NM_001135095	+	171758343	172118492	Genebody	93707.5
chr6	2126201	2127500	1300	69.60;49.38;85.01;24.91	5.38;13.78;11.96;15.25	57.22	11.59	NA	NA	Up	2.3	1.44E-07	6.84E+00	1.58E-06	2126501	2127500	2.37	1.20E-07	9.34E-07	GMDS	NM_001253846	-	1624034	2176225	Genebody	49374.5
chr20	21665801	21666800	1000	0.80;0.00;0.00;11.21	29.59;39.89;35.87;36.61	3	35.49	NA	NA	Down	-3.56	9.23E-14	1.30E+01	8.74E-11	21665801	21666800	-3.56	9.23E-14	3.90E-11						OtherIntergenic	NA
chr14	93261001	93262400	1400	78.40;56.58;61.21;28.03	6.73;9.43;18.60;10.68	56.05	11.36	NA	NA	Up	2.3	7.20E-08	7.14E+00	9.34E-07	93261201	93262200	2.23	4.75E-08	4.65E-07	GOLGA5	NM_005113	+	93260649	93306304	Promoter3k	1051.5
chr5	146462101	146463100	1000	0.80;0.00;0.00;13.08	40.35;39.16;35.87;48.81	3.47	41.05	NA	NA	Down	-3.56	1.59E-13	1.28E+01	8.74E-11	146462101	146463100	-3.56	1.59E-13	3.90E-11	PPP2R2B	NM_181678	-	145969067	146461033	Promoter3k	-1567.5
chr21	35177501	35178500	1000	38.40;21.60;29.47;19.93	5.38;10.15;6.64;0.00	27.35	5.54	NA	NA	Up	2.3	5.27E-08	7.28E+00	7.27E-07	35177501	35178500	2.3	5.27E-08	5.04E-07	ITSN1	NM_001001132	+	35014783	35210802	Genebody	163217.5
chr16	87740501	87743300	2800	106.39;81.27;92.95;48.58	16.14;23.93;15.94;10.68	82.3	16.67	NA	NA	Up	2.3	4.74E-08	7.32E+00	6.67E-07	87742001	87743000	2.26	2.44E-09	3.94E-08	KLHDC4	NM_017566	-	87741417	87799598	Genebody	57697.5
chr2	23891401	23892900	1500	122.39;65.84;40.81;32.39	9.42;20.31;6.64;16.78	65.36	13.29	NA	NA	Up	2.3	2.38E-07	6.62E+00	2.25E-06	23891501	23892500	2.24	1.80E-07	1.26E-06	KLHL29	NM_052920	+	23608297	23931483	Genebody	283853.5
chr7	2181201	2183000	1800	99.19;56.58;88.41;36.75	21.52;14.50;13.28;7.63	70.23	14.23	NA	NA	Up	2.3	1.22E-07	6.91E+00	1.40E-06	2181201	2182200	3.53	8.46E-08	7.23E-07	MAD1L1	NM_003550	-	1855427	2272583	Genebody	90482.5
chr5	158726801	158728000	1200	2.40;0.00;0.00;9.96	28.25;36.99;42.51;38.13	3.09	36.47	NA	NA	Down	-3.56	4.61E-13	1.23E+01	8.83E-11	158727001	158728000	-3.52	1.05E-13	3.90E-11						OtherIntergenic	NA
chr19	806901	808700	1800	113.59;78.18;37.41;31.14	21.52;7.98;7.97;15.25	65.08	13.18	NA	NA	Up	2.3	1.96E-07	6.71E+00	1.96E-06	807201	808200	2.21	1.48E-07	1.09E-06	PTBP1	NM_002819	+	797391	812327	Genebody	10409.5
chr7	57317901	57319000	1100	0.80;0.00;0.00;14.32	30.94;42.79;47.82;56.44	3.78	44.5	NA	NA	Down	-3.56	1.44E-09	8.84E+00	3.78E-08	57318001	57319000	-3.45	4.66E-09	6.82E-08						OtherIntergenic	NA
chr2	54716501	54717800	1300	93.59;77.15;56.68;21.18	13.45;11.60;13.28;12.20	62.15	12.64	NA	NA	Up	2.3	1.72E-07	6.76E+00	1.80E-06	54716801	54717800	2.35	1.68E-07	1.19E-06	SPTBN1	NM_003128	+	54683453	54898583	Genebody	33697.5
chr19	18534701	18536600	1900	98.39;59.66;64.61;31.76	12.11;13.05;6.64;19.83	63.61	12.91	NA	NA	Up	2.3	1.17E-07	6.93E+00	1.36E-06	18535101	18536100	2.2	4.14E-08	4.16E-07	SSBP4	NM_032627	+	18530145	18545372	Genebody	5505.5
chr14	101142301	101144200	1900	111.99;114.19;68.01;32.39	25.56;15.96;18.60;6.10	81.64	16.55	NA	NA	Up	2.3	2.15E-07	6.67E+00	2.09E-06	101143201	101144200	1.79	5.46E-08	5.18E-07						OtherIntergenic	NA
chr15	57128401	57130200	1800	40.80;31.89;62.34;26.16	10.76;7.98;7.97;6.10	40.3	8.2	NA	NA	Up	2.3	6.69E-08	7.17E+00	8.81E-07	57129201	57130200	4.34	1.49E-08	1.80E-07						OtherIntergenic	NA
chr17	21272701	21273900	1200	73.60;66.87;51.01;23.67	9.42;21.03;3.99;9.15	53.78	10.9	NA	NA	Up	2.3	1.12E-07	6.95E+00	1.31E-06	21272701	21273700	2.48	9.69E-08	8.00E-07						OtherIntergenic	NA
chr18	11259901	11260900	1000	30.40;22.63;35.14;28.65	5.38;7.98;2.66;7.63	29.2	5.91	NA	NA	Up	2.3	3.60E-11	1.04E+01	1.85E-09	11259901	11260900	2.3	3.60E-11	1.10E-09						OtherIntergenic	NA
chr3	5064801	5066600	1800	80.79;65.84;104.28;28.65	14.80;11.60;21.25;9.15	69.89	14.2	NA	NA	Up	2.3	1.78E-07	6.75E+00	1.83E-06	5065001	5066000	1.73	4.63E-08	4.56E-07						OtherIntergenic	NA
chr7	104640501	104642300	1800	64.00;52.46;62.34;28.65	10.76;13.78;5.31;12.20	51.86	10.51	NA	NA	Up	2.3	3.72E-08	7.43E+00	5.50E-07	104640501	104641500	3.28	8.78E-09	1.16E-07						OtherIntergenic	NA
chr9	82604001	82605000	1000	81.59;65.84;112.22;22.42	14.80;18.86;14.61;9.15	70.52	14.35	NA	NA	Up	2.3	2.50E-07	6.60E+00	2.33E-06	82604001	82605000	2.3	2.50E-07	1.62E-06						Genedesert	NA
chr9	137485801	137487700	1900	60.00;67.89;65.74;40.48	16.14;18.13;3.99;9.15	58.53	11.85	NA	NA	Up	2.3	3.51E-09	8.45E+00	7.84E-08	137486701	137487700	2.23	2.77E-10	6.30E-09						OtherIntergenic	NA
chr7	150812901	150814800	1900	156.79;100.81;141.69;39.24	17.49;29.01;18.60;24.41	109.63	22.37	NA	NA	Up	2.29	3.06E-07	6.51E+00	2.68E-06	150813101	150814100	2.66	6.11E-08	5.65E-07	AGAP3	NM_001042535	+	150783825	150820725	Genebody	30025.5
chr2	44882001	44883100	1100	76.80;38.06;37.41;29.89	6.73;5.08;13.28;12.20	45.54	9.32	NA	NA	Up	2.29	8.68E-08	7.06E+00	1.08E-06	44882101	44883100	2.06	6.43E-08	5.89E-07	CAMKMT	NM_024766	+	44589042	44999729	Genebody	293508.5
chr7	135414001	135415100	1100	45.60;46.29;141.69;31.76	14.80;15.96;15.94;7.63	66.33	13.58	NA	NA	Up	2.29	2.96E-07	6.53E+00	2.61E-06	135414101	135415100	2.3	2.88E-07	1.80E-06	FAM180A	NM_205855	-	135414345	135433594	Genebody	19043.5
chr14	51249701	51250800	1100	108.79;50.41;52.14;29.89	9.42;11.60;15.94;12.20	60.31	12.29	NA	NA	Up	2.29	1.84E-07	6.74E+00	1.88E-06	51249801	51250800	2.52	1.53E-07	1.12E-06	NIN	NM_182944	-	51193950	51297839	Genebody	47588.5
chr6	155149901	155151000	1100	31.20;22.63;24.94;21.80	5.38;3.63;3.99;7.63	25.14	5.15	NA	NA	Up	2.29	1.54E-11	1.08E+01	9.32E-10	155149901	155150900	2.29	1.54E-11	5.38E-10	SCAF8	NM_014892	+	155054511	155155194	Genebody	95939.5
chr14	103593701	103595600	1900	118.39;117.27;43.07;42.35	37.66;13.78;6.64;7.63	80.27	16.43	NA	NA	Up	2.29	2.53E-07	6.60E+00	2.34E-06	103593701	103594700	2.78	5.33E-08	5.08E-07	TNFAIP2	NM_006291	+	103592663	103603776	Promoter3k	1987.5
chr17	69853201	69855000	1800	90.39;53.49;63.48;28.65	12.11;14.50;9.30;12.20	59	12.03	NA	NA	Up	2.29	1.18E-07	6.93E+00	1.36E-06	69853301	69854300	2.37	3.25E-08	3.42E-07						Genedesert	NA
chr8	43769801	43770900	1100	0.80;1.03;1.13;11.21	26.90;42.79;45.17;51.86	3.54	41.68	NA	NA	Down	-3.56	1.24E-09	8.91E+00	3.37E-08	43769801	43770800	-3.5	3.21E-10	7.12E-09						Pericentromere	NA
chr2	174890101	174892600	2500	211.19;82.30;111.08;63.53	18.83;23.21;29.22;24.41	117.02	23.92	NA	NA	Up	2.29	3.52E-07	6.45E+00	2.95E-06	174890101	174891100	3.56	8.23E-08	7.08E-07						OtherIntergenic	NA
chr6	43975001	43976000	1000	84.79;60.69;71.41;19.93	8.07;13.78;6.64;19.83	59.21	12.08	NA	NA	Up	2.29	1.57E-07	6.80E+00	1.68E-06	43975001	43976000	2.29	1.57E-07	1.14E-06						OtherIntergenic	NA
chr9	98742401	98743700	1300	80.79;94.64;126.95;23.04	21.52;16.68;15.94;12.20	81.36	16.59	NA	NA	Up	2.29	2.99E-07	6.52E+00	2.63E-06	98742601	98743600	2.54	2.25E-07	1.49E-06						OtherIntergenic	NA
chr17	79958801	79960200	1400	111.19;49.38;77.08;26.78	9.42;21.76;7.97;15.25	66.11	13.6	NA	NA	Up	2.28	2.26E-07	6.65E+00	2.17E-06	79958801	79959800	3.75	1.03E-07	8.39E-07	ASPSCR1	NM_001251888	+	79935425	79975282	Genebody	24075.5
chr4	891801	893700	1900	99.99;86.41;72.54;47.96	18.83;21.03;7.97;15.25	76.73	15.77	NA	NA	Up	2.28	3.43E-08	7.47E+00	5.14E-07	892701	893700	2.13	6.41E-09	8.93E-08	GAK	NM_005255	-	843064	926174	Genebody	33423.5
chrX	61906301	61908400	2100	10.40;10.29;7.93;118.96	212.51;527.25;532.69;462.18	36.89	433.66	NA	NA	Down	-3.56	7.42E-08	7.13E+00	9.57E-07	61907301	61908300	-3.56	1.64E-13	3.90E-11	ARFGAP1	NM_175609	+	61904164	61921142	Genebody	3186.5
chr19	2511101	2513200	2100	136.79;88.47;138.29;55.43	29.59;25.38;14.61;16.78	104.74	21.59	NA	NA	Up	2.28	1.63E-07	6.79E+00	1.72E-06	2511801	2512800	1.99	7.29E-08	6.48E-07	GNG7	NM_052847	-	2511217	2702746	Genebody	190595.5
chr14	20360401	20361400	1000	2.40;0.00;0.00;14.32	47.08;37.71;62.43;48.81	4.18	49.01	NA	NA	Down	-3.55	7.10E-10	9.15E+00	2.14E-08	20360401	20361400	-3.55	7.10E-10	1.39E-08						OtherIntergenic	NA
chr14	62188101	62191100	3000	91.99;109.04;100.88;113.97	21.52;24.66;23.91;15.25	103.97	21.34	NA	NA	Up	2.28	3.42E-11	1.05E+01	1.77E-09	62188501	62189500	2.67	6.55E-08	5.97E-07	HIF1A	NM_001243084	+	62164339	62214977	Genebody	25261.5
chr18	1946001	1947200	1200	3.20;1.03;0.00;11.21	39.01;52.22;43.84;45.76	3.86	45.2	NA	NA	Down	-3.55	1.31E-13	1.29E+01	8.74E-11	1946101	1947100	-3.48	1.18E-13	3.90E-11						Genedesert	NA
chr12	53590401	53592000	1600	87.99;108.01;81.61;27.40	18.83;18.13;11.96;13.73	76.26	15.66	NA	NA	Up	2.28	1.98E-07	6.70E+00	1.98E-06	53590901	53591900	2.08	1.21E-07	9.45E-07	ITGB7	NM_000889	-	53585106	53601000	Genebody	9799.5
chr9	7115801	7117500	1700	89.59;94.64;191.56;27.40	18.83;36.26;17.27;10.68	100.8	20.76	NA	NA	Up	2.28	4.96E-07	6.30E+00	3.79E-06	7115801	7116800	2.41	3.13E-07	1.92E-06	KDM4C	NM_001146694	+	6757640	7170920	Genebody	359010.5
chr20	9419601	9420800	1200	1.60;2.06;1.13;13.08	34.97;52.22;67.75;54.91	4.47	52.46	NA	NA	Down	-3.55	1.93E-09	8.71E+00	4.81E-08	9419701	9420700	-3.52	5.21E-10	1.07E-08	PLCB4	NM_000933	+	9288446	9461462	Genebody	131754.5
chrX	9500401	9501400	1000	98.39;83.32;74.81;20.55	17.49;20.31;3.99;15.25	69.27	14.26	NA	NA	Up	2.28	2.13E-07	6.67E+00	2.08E-06	9500401	9501400	2.28	2.13E-07	1.43E-06	LAMP5	NM_012261	+	9495004	9511171	Genebody	5896.5
chr4	1303301	1305200	1900	119.19;59.66;58.94;61.04	25.56;8.70;10.63;16.78	74.71	15.42	NA	NA	Up	2.28	8.48E-08	7.07E+00	1.06E-06	1303401	1304400	1.78	3.09E-10	6.90E-09	MAEA	NM_005882	+	1283671	1333925	Genebody	20579.5
chr1	120486801	120487900	1100	41.60;23.66;24.94;23.04	5.38;9.43;3.99;4.58	28.31	5.84	NA	NA	Up	2.28	3.05E-08	7.52E+00	4.67E-07	120486901	120487900	2.26	2.37E-08	2.64E-07	NOTCH2	NM_001200001	-	120477735	120612317	Genebody	124966.5
chr21	14338201	14340000	1800	6.40;3.09;1.13;20.55	41.70;87.75;118.23;117.45	7.79	91.28	NA	NA	Down	-3.55	3.99E-08	7.40E+00	5.81E-07	14338201	14339200	-4.08	5.32E-09	7.63E-08						Pericentromere	NA
chr6	72333501	72334500	1000	4.00;2.06;0.00;8.72	33.63;54.39;42.51;42.71	3.69	43.31	NA	NA	Down	-3.55	1.12E-11	1.10E+01	7.20E-10	72333501	72334500	-3.55	1.12E-11	4.15E-10						OtherIntergenic	NA
chr9	97670501	97671600	1100	0.80;0.00;1.13;11.83	40.35;39.16;43.84;38.13	3.44	40.37	NA	NA	Down	-3.55	1.59E-13	1.28E+01	8.74E-11	97670501	97671500	-3.59	1.56E-13	3.90E-11	C9orf3	NM_001193331	+	97488950	97695955	Genebody	182100.5
chr10	50886601	50887600	1000	1.60;0.00;2.27;10.59	29.59;42.79;54.46;41.18	3.61	42.01	NA	NA	Down	-3.54	7.22E-10	9.14E+00	2.16E-08	50886601	50887600	-3.54	7.22E-10	1.41E-08	C10orf53	NM_001042427	+	50887683	50902948	Promoter1k	-582.5
chr19	40242701	40244000	1300	0.00;0.00;2.27;13.08	33.63;50.77;47.82;45.76	3.84	44.49	NA	NA	Down	-3.54	7.52E-13	1.21E+01	1.01E-10	40242801	40243800	-3.62	1.83E-13	3.90E-11						OtherIntergenic	NA
chr19	3688101	3689400	1300	66.40;21.60;26.07;20.55	4.04;7.98;6.64;9.15	33.66	6.95	NA	NA	Up	2.28	1.17E-07	6.93E+00	1.36E-06	3688101	3689100	2.54	1.01E-07	8.27E-07	PIP5K1C	NM_012398	-	3630178	3700477	Genebody	11726.5
chr2	89833801	89834800	1000	0.00;0.00;1.13;12.46	26.90;52.22;34.54;44.23	3.4	39.47	NA	NA	Down	-3.54	1.16E-09	8.93E+00	3.18E-08	89833801	89834800	-3.54	1.16E-09	2.12E-08						Genedesert	NA
chr12	123469101	123470600	1500	116.79;116.24;103.15;28.03	28.25;13.05;19.93;13.73	91.05	18.74	NA	NA	Up	2.28	2.37E-07	6.62E+00	2.24E-06	123469401	123470400	2.05	1.83E-07	1.27E-06	PITPNM2	NM_020845	-	123468026	123594975	Genebody	125124.5
chr2	107279701	107281000	1300	1.60;0.00;0.00;15.57	34.97;58.02;50.48;56.44	4.29	49.98	NA	NA	Down	-3.54	1.11E-10	9.95E+00	4.66E-09	107279801	107280800	-3.52	1.29E-13	3.90E-11						OtherIntergenic	NA
chr1	3158201	3160200	2000	137.59;188.25;134.89;53.56	22.87;37.71;22.58;22.88	128.57	26.51	NA	NA	Up	2.28	3.14E-07	6.50E+00	2.72E-06	3158301	3159300	2.41	5.47E-08	5.18E-07	PRDM16	NM_022114	+	2985741	3355185	Genebody	173459.5
chr7	155555001	155557000	2000	62.40;87.44;100.88;44.84	18.83;17.41;18.60;6.10	73.89	15.23	NA	NA	Up	2.28	8.60E-08	7.07E+00	1.07E-06	155555901	155556900	2.2	2.90E-09	4.57E-08	RBM33	NM_053043	+	155437202	155574179	Genebody	118798.5
chr16	118101	119700	1600	68.00;58.64;39.67;25.54	16.14;10.88;7.97;4.58	47.96	9.89	NA	NA	Up	2.28	7.58E-08	7.12E+00	9.72E-07	118701	119700	2.09	5.50E-08	5.21E-07	RHBDF1	NM_022450	-	108057	122629	Genebody	3728.5
chr4	7209401	7211300	1900	82.39;57.61;79.35;36.75	14.80;7.98;13.28;16.78	64.02	13.21	NA	NA	Up	2.28	5.22E-08	7.28E+00	7.22E-07	7209601	7210600	1.94	1.92E-09	3.22E-08	SORCS2	NM_020777	+	7194373	7744564	Genebody	15977.5
chr11	763901	765500	1600	80.79;44.23;35.14;34.25	8.07;15.96;5.31;10.68	48.61	10	NA	NA	Up	2.28	9.91E-08	7.00E+00	1.19E-06	763901	764900	2.59	8.96E-08	7.54E-07	TALDO1	NM_006755	+	747431	765024	Genebody	17269.5
chr15	90623001	90624800	1800	101.59;57.61;75.94;29.27	22.87;15.23;11.96;4.58	66.1	13.66	NA	NA	Up	2.28	1.62E-07	6.79E+00	1.72E-06	90623301	90624300	2.24	5.04E-08	4.86E-07	ZNF710	NM_198526	+	90544751	90625432	Genebody	79149.5
chr10	5511701	5513100	1400	76.80;58.64;51.01;24.91	5.38;19.58;9.30;9.15	52.84	10.85	NA	NA	Up	2.28	1.03E-07	6.99E+00	1.23E-06	5512101	5513100	2.39	2.85E-08	3.07E-07						OtherIntergenic	NA
chr11	1844801	1846700	1900	198.39;109.04;61.21;54.81	18.83;27.56;22.58;18.30	105.86	21.82	NA	NA	Up	2.28	3.76E-07	6.42E+00	3.09E-06	1844801	1845800	4.73	7.35E-08	6.51E-07						OtherIntergenic	NA
chr12	56539701	56540700	1000	44.00;60.69;64.61;25.54	12.11;12.33;7.97;7.63	48.71	10.01	NA	NA	Up	2.28	7.57E-08	7.12E+00	9.72E-07	56539701	56540700	2.28	7.57E-08	6.66E-07						OtherIntergenic	NA
chr5	172654601	172656500	1900	75.20;99.78;108.82;37.99	16.14;21.03;9.30;19.83	80.45	16.58	NA	NA	Up	2.28	1.58E-07	6.80E+00	1.68E-06	172655501	172656500	2.73	1.09E-07	8.72E-07						OtherIntergenic	NA
chr6	168097901	168099700	1800	149.59;130.64;123.55;54.81	20.18;29.73;19.93;24.41	114.65	23.56	NA	NA	Up	2.28	1.49E-07	6.83E+00	1.61E-06	168098501	168099500	2.08	2.15E-08	2.44E-07						OtherIntergenic	NA
chr4	90511301	90512300	1000	0.00;0.00;0.00;13.70	26.90;47.87;45.17;39.66	3.43	39.9	NA	NA	Down	-3.54	2.55E-10	9.59E+00	9.21E-09	90511301	90512300	-3.54	2.55E-10	5.86E-09						OtherIntergenic	NA
chr6	88392601	88394500	1900	94.39;76.12;123.55;37.37	26.90;10.15;11.96;19.83	82.86	17.21	NA	NA	Up	2.27	1.86E-07	6.73E+00	1.89E-06	88392901	88393900	1.74	8.39E-08	7.18E-07	AKIRIN2	NM_018064	-	88384577	88411985	Genebody	18434.5
chr19	14040801	14042700	1900	127.19;81.27;57.81;35.50	17.49;10.88;15.94;18.30	75.44	15.65	NA	NA	Up	2.27	2.00E-07	6.70E+00	1.99E-06	14040901	14041900	1.97	4.58E-10	9.63E-09	CC2D1A	NM_017721	+	14016955	14041693	Genebody	24795.5
chr18	4181201	4183100	1900	106.39;104.93;148.49;39.24	25.56;23.21;9.30;24.41	99.76	20.62	NA	NA	Up	2.27	2.67E-07	6.57E+00	2.43E-06	4181201	4182200	2.03	1.81E-07	1.26E-06	DLGAP1	NM_001242761	-	3502142	4455266	Genebody	273115.5
chr17	15456901	15458400	1500	36.00;22.63;53.27;22.42	9.42;10.15;5.31;3.05	33.58	6.98	NA	NA	Up	2.27	8.25E-08	7.08E+00	1.04E-06	15456901	15457900	2.71	5.51E-08	5.21E-07	FAM18B2	NM_001135036	-	15440293	15466945	Genebody	9294.5
chr9	80437901	80439500	1600	40.00;22.63;60.08;40.48	13.45;6.53;9.30;4.58	40.8	8.46	NA	NA	Up	2.27	4.51E-08	7.35E+00	6.41E-07	80438501	80439500	2.33	4.27E-08	4.26E-07	GNAQ	NM_002072	-	80335190	80646219	Genebody	207518.5
chr7	806101	808000	1900	204.79;114.19;66.88;52.32	20.18;31.91;15.94;22.88	109.54	22.73	NA	NA	Up	2.27	4.04E-07	6.39E+00	3.25E-06	806901	807900	3.14	1.40E-07	1.04E-06	HEATR2	NM_017802	+	766337	826116	Genebody	40713.5
chr22	50434301	50435500	1200	70.40;44.23;39.67;26.16	13.45;12.33;3.99;7.63	45.12	9.35	NA	NA	Up	2.27	7.40E-08	7.13E+00	9.55E-07	50434401	50435400	2.21	5.89E-08	5.50E-07	IL17REL	NM_001001694	-	50432941	50451055	Genebody	16154.5
chr17	73494101	73495200	1100	74.40;36.00;51.01;28.03	6.73;22.48;3.99;6.10	47.36	9.82	NA	NA	Up	2.27	2.05E-06	5.69E+00	1.25E-05	73494201	73495200	2.61	6.06E-07	3.32E-06	KIAA0195	NM_014738	+	73452663	73496533	Genebody	41987.5
chr16	1027801	1030300	2500	172.79;170.76;126.95;120.20	26.90;40.61;21.25;33.56	147.68	30.58	NA	NA	Up	2.27	1.43E-09	8.84E+00	3.77E-08	1029201	1030200	2.82	1.54E-12	9.10E-11	LMF1	NR_036442	-	1025760	1031318	Promoter3k	2267.5
chr5	1483501	1485300	1800	91.19;101.84;80.48;36.75	10.76;18.86;11.96;22.88	77.56	16.11	NA	NA	Up	2.27	1.12E-07	6.95E+00	1.32E-06	1484301	1485300	2.51	4.90E-08	4.76E-07	LPCAT1	NM_024830	-	1461541	1524076	Genebody	39675.5
chr5	58560001	58561000	1000	52.00;79.21;150.76;26.16	20.18;21.03;10.63;12.20	77.03	16.01	NA	NA	Up	2.27	3.64E-07	6.44E+00	3.02E-06	58560001	58561000	2.27	3.64E-07	2.17E-06	PDE4D	NM_001197220	-	58264865	58571945	Genebody	11444.5
chr4	95382201	95384000	1800	80.00;62.75;97.48;29.89	22.87;8.70;10.63;13.73	67.53	13.98	NA	NA	Up	2.27	1.42E-07	6.85E+00	1.56E-06	95383001	95384000	1.58	9.50E-09	1.24E-07	PDLIM5	NM_001011516	+	95373037	95509370	Genebody	10063.5
chr5	46356001	46358300	2300	3.20;0.00;4.53;21.80	59.18;92.11;96.97;96.10	7.38	86.09	NA	NA	Down	-3.54	3.76E-10	9.42E+00	1.28E-08	46357301	46358300	-3.48	5.22E-13	4.48E-11						Pericentromere	NA
chr6	40113601	40114600	1000	1.60;0.00;3.40;8.72	36.32;36.99;38.52;47.29	3.43	39.78	NA	NA	Down	-3.54	2.16E-13	1.27E+01	8.74E-11	40113601	40114600	-3.54	2.16E-13	3.90E-11						OtherIntergenic	NA
chr2	170562701	170564400	1700	63.20;46.29;81.61;34.25	13.45;13.05;6.64;13.73	56.34	11.72	NA	NA	Up	2.27	7.53E-08	7.12E+00	9.67E-07	170563301	170564300	3.62	3.99E-08	4.04E-07	PHOSPHO2-KLHL23	NM_001199290	+	170550963	170608396	Genebody	12587.5
chr2	38974701	38976400	1700	70.40;63.78;163.22;29.27	17.49;20.31;13.28;16.78	81.67	16.96	NA	NA	Up	2.27	3.72E-07	6.43E+00	3.06E-06	38975101	38976100	1.85	2.12E-07	1.42E-06	SRSF7	NM_001195446	-	38970740	38978636	Genebody	3085.5
chr11	1327401	1328500	1100	79.20;65.84;41.94;20.55	10.76;14.50;13.28;4.58	51.88	10.78	NA	NA	Up	2.27	1.54E-07	6.81E+00	1.66E-06	1327501	1328500	2.21	1.26E-07	9.67E-07	TOLLIP	NM_019009	-	1295597	1330892	Promoter3k	2941.5
chr3	36986201	36988200	2000	141.59;87.44;85.01;54.81	17.49;23.93;21.25;13.73	92.21	19.1	NA	NA	Up	2.27	1.34E-07	6.87E+00	1.50E-06	36987201	36988200	2.33	2.31E-08	2.59E-07	TRANK1	NM_014831	-	36868307	36986548	Promoter1k	-652.5
chr4	25367701	25369100	1400	56.80;73.04;73.68;29.27	10.76;7.25;11.96;18.30	58.2	12.07	NA	NA	Up	2.27	7.65E-08	7.12E+00	9.80E-07	25367701	25368700	1.41	1.26E-10	3.21E-09	ZCCHC4	NM_024936	+	25314395	25372005	Genebody	54005.5
chr14	104652301	104654200	1900	178.39;91.55;80.48;49.20	9.42;27.56;19.93;25.93	99.91	20.71	NA	NA	Up	2.27	3.17E-07	6.50E+00	2.74E-06	104653201	104654200	2.23	3.70E-10	8.06E-09						OtherIntergenic	NA
chr10	73986801	73988000	1200	69.60;51.43;26.07;34.25	8.07;11.60;10.63;7.63	45.34	9.48	NA	NA	Up	2.26	7.48E-08	7.13E+00	9.62E-07	73986801	73987800	2.26	7.48E-08	6.60E-07	ANAPC16	NM_001242548	+	73975757	73995618	Genebody	11643.5
chr17	79374901	79376800	1900	147.99;164.59;151.89;92.18	64.56;17.41;14.61;19.83	139.16	29.1	NA	NA	Up	2.26	1.27E-08	7.89E+00	2.27E-07	79375301	79376300	2.05	4.27E-10	9.09E-09	BAHCC1	NM_001080519	+	79373539	79433358	Promoter3k	2311.5
chr1	196678501	196680400	1900	135.19;58.64;92.95;54.81	6.73;21.76;21.25;21.35	85.4	17.77	NA	NA	Up	2.26	1.67E-07	6.78E+00	1.75E-06	196679401	196680400	3.65	8.89E-08	7.50E-07	CFH	NM_000186	+	196621007	196716634	Genebody	58443.5
chr1	12639001	12640100	1100	71.20;40.12;39.67;32.39	6.73;10.15;10.63;10.68	45.84	9.55	NA	NA	Up	2.26	5.24E-08	7.28E+00	7.24E-07	12639001	12640000	2.29	5.44E-08	5.16E-07	DHRS3	NM_004753	-	12627938	12677820	Genebody	38269.5
chr20	32263401	32264900	1500	94.39;55.55;30.60;38.61	6.73;18.13;13.28;7.63	54.79	11.44	NA	NA	Up	2.26	1.51E-07	6.82E+00	1.63E-06	32263901	32264900	3.31	7.96E-08	6.90E-07	E2F1	NM_005225	-	32263291	32274210	Genebody	10059.5
chr6	160424201	160426400	2200	104.79;86.41;117.88;47.33	28.25;21.76;9.30;15.25	89.11	18.64	NA	NA	Up	2.26	1.02E-07	6.99E+00	1.22E-06	160425001	160426000	2.4	6.27E-09	8.77E-08	IGF2R	NM_000876	+	160390130	160527583	Genebody	35170.5
chr19	5058801	5060700	1900	157.59;93.61;78.21;71.00	18.83;18.13;23.91;22.88	100.1	20.94	NA	NA	Up	2.26	1.29E-07	6.89E+00	1.46E-06	5058801	5059800	2.56	5.65E-11	1.62E-09	KDM4B	NM_015015	+	4969123	5153608	Genebody	90627.5
chr16	85686901	85688600	1700	89.59;74.07;49.87;23.67	14.80;18.86;5.31;10.68	59.3	12.41	NA	NA	Up	2.26	1.69E-07	6.77E+00	1.77E-06	85687201	85688200	1.91	1.39E-07	1.04E-06	KIAA0182	NM_014615	+	85646923	85709812	Genebody	40827.5
chr9	113773801	113775700	1900	122.39;150.19;209.70;41.73	10.76;35.54;26.57;36.61	131	27.37	NA	NA	Up	2.26	4.98E-07	6.30E+00	3.80E-06	113774601	113775600	3.07	2.15E-07	1.43E-06	LPAR1	NM_001401	-	113636053	113800365	Genebody	25614.5
chr19	6225701	6229200	3500	254.38;156.36;125.82;71.62	24.21;42.06;31.88;28.98	152.05	31.78	NA	NA	Up	2.26	4.31E-07	6.37E+00	3.42E-06	6225701	6226700	1.74	6.02E-08	5.58E-07	MLLT1	NM_005934	-	6210391	6279959	Genebody	52508.5
chr11	1505601	1507200	1600	72.00;72.01;44.21;28.03	12.11;15.23;3.99;13.73	54.06	11.26	NA	NA	Up	2.26	9.41E-08	7.03E+00	1.15E-06	1506001	1507000	2.34	7.11E-08	6.35E-07	MOB2	NM_001172223	-	1490684	1507948	Promoter3k	1547.5
chr19	2267401	2269200	1800	77.60;58.64;57.81;27.40	13.45;14.50;10.63;7.63	55.36	11.55	NA	NA	Up	2.26	7.83E-08	7.11E+00	9.96E-07	2268101	2269100	2.59	5.10E-08	4.91E-07	OAZ1	NM_004152	+	2269519	2273487	Promoter3k	-1218.5
chr11	3146601	3148300	1700	41.60;29.83;78.21;25.54	8.07;11.60;9.30;7.63	43.79	9.15	NA	NA	Up	2.26	1.58E-07	6.80E+00	1.68E-06	3147001	3148000	2.6	9.33E-08	7.77E-07	OSBPL5	NM_145638	-	3108345	3186582	Genebody	39131.5
chr11	604901	605900	1000	77.60;20.57;57.81;24.91	14.80;11.60;5.31;6.10	45.22	9.45	NA	NA	Up	2.26	1.59E-07	6.80E+00	1.70E-06	604901	605900	2.26	1.59E-07	1.15E-06	PHRF1	NM_020901	+	576482	612222	Genebody	28918.5
chr1	2005301	2007200	1900	43.20;61.72;58.94;33.63	5.38;13.05;10.63;12.20	49.37	10.32	NA	NA	Up	2.26	1.91E-08	7.72E+00	3.18E-07	2005801	2006800	1.86	5.09E-12	2.25E-10	PRKCZ	NM_001242874	+	2005424	2116834	Promoter1k	826.5
chr17	29838701	29840200	1500	111.19;73.04;47.61;37.99	9.42;21.03;10.63;15.25	67.46	14.08	NA	NA	Up	2.26	1.72E-07	6.77E+00	1.79E-06	29839101	29840100	2.21	1.13E-07	8.99E-07	RAB11FIP4	NM_032932	+	29718641	29865232	Genebody	120809.5
chr15	61019201	61020800	1600	56.80;96.70;113.35;24.29	10.76;15.96;15.94;18.30	72.78	15.24	NA	NA	Up	2.26	2.86E-07	6.54E+00	2.56E-06	61019701	61020700	3.35	1.26E-07	9.71E-07	RORA	NM_134261	-	60780482	61521502	Genebody	501501.5
chr17	79869301	79871200	1900	92.79;105.96;107.68;54.81	33.63;19.58;13.28;9.15	90.31	18.91	NA	NA	Up	2.26	3.74E-08	7.43E+00	5.52E-07	79869501	79870500	2.57	4.08E-09	6.09E-08	SIRT7	NM_016538	-	79869814	79876058	Genebody	5807.5
chr11	66811801	66812800	1000	84.79;56.58;43.07;19.93	21.52;10.15;7.97;3.05	51.09	10.67	NA	NA	Up	2.26	1.56E-07	6.81E+00	1.67E-06	66811801	66812800	2.26	1.56E-07	1.13E-06	SYT12	NM_177963	+	66790815	66818334	Genebody	21485.5
chr1	52968401	52969500	1100	40.00;38.06;48.74;22.42	6.73;10.15;6.64;7.63	37.31	7.79	NA	NA	Up	2.26	2.11E-08	7.68E+00	3.44E-07	52968401	52969400	2.25	2.09E-08	2.39E-07	ZCCHC11	NM_001009881	-	52888947	53018762	Genebody	49811.5
chr16	89113201	89114800	1600	210.39;176.94;130.35;52.94	21.52;44.24;22.58;30.51	142.65	29.71	NA	NA	Up	2.26	4.04E-07	6.39E+00	3.25E-06	89113501	89114500	2.45	1.61E-07	1.16E-06						OtherIntergenic	NA
chr2	129080001	129082100	2100	128.79;118.30;121.28;49.20	18.83;28.28;17.27;22.88	104.39	21.82	NA	NA	Up	2.26	1.36E-07	6.87E+00	1.52E-06	129080201	129081200	2.27	4.53E-08	4.48E-07						OtherIntergenic	NA
chr1	110166601	110168500	1900	103.19;96.70;89.55;46.71	16.14;33.36;11.96;9.15	84.04	17.65	NA	NA	Up	2.25	6.18E-08	7.21E+00	8.26E-07	110167001	110168000	2	1.55E-08	1.86E-07	AMPD2	NM_004037	+	110163275	110174677	Genebody	4275.5
chr2	62420801	62422800	2000	170.39;141.96;105.42;48.58	22.87;29.73;23.91;21.35	116.59	24.47	NA	NA	Up	2.25	2.77E-07	6.56E+00	2.50E-06	62421101	62422100	1.71	4.74E-08	4.64E-07	B3GNT2	NM_006577	+	62423261	62451866	Promoter3k	-1460.5
chr4	2943301	2944600	1300	66.40;47.32;36.27;23.67	10.76;5.08;5.31;15.25	43.41	9.1	NA	NA	Up	2.25	7.10E-08	7.15E+00	9.23E-07	2943301	2944300	2.28	7.16E-08	6.39E-07	C4orf10	NR_015453	+	2937277	2952794	Genebody	6673.5
chr12	91541601	91543200	1600	84.79;46.29;51.01;38.61	8.07;14.50;14.61;9.15	55.18	11.58	NA	NA	Up	2.25	6.23E-08	7.21E+00	8.31E-07	91541801	91542800	2.25	2.13E-08	2.42E-07	DCN	NM_133507	-	91539034	91572329	Genebody	29928.5
chr13	111370401	111372400	2000	123.99;74.07;103.15;67.89	14.80;23.21;19.93;19.83	92.27	19.44	NA	NA	Up	2.25	3.12E-08	7.51E+00	4.76E-07	111370601	111371600	2.26	1.58E-08	1.89E-07	ING1	NM_005537	+	111367358	111373421	Genebody	4042.5
chr11	15233001	15234800	1800	69.60;51.43;64.61;29.27	12.11;15.23;3.99;13.73	53.73	11.26	NA	NA	Up	2.25	5.16E-08	7.29E+00	7.15E-07	15233701	15234700	2.47	1.01E-08	1.30E-07	INSC	NM_001042536	+	15136483	15268754	Genebody	97417.5
chr11	68139801	68141400	1600	119.99;100.81;66.88;28.03	10.76;22.48;13.28;19.83	78.93	16.59	NA	NA	Up	2.25	2.45E-07	6.61E+00	2.29E-06	68140401	68141400	1.72	2.09E-07	1.41E-06	LRP5	NM_002335	+	68080107	68216743	Genebody	60493.5
chr9	138900301	138902300	2000	236.79;184.14;143.95;57.92	47.08;35.54;23.91;24.41	155.7	32.73	NA	NA	Up	2.25	4.30E-07	6.37E+00	3.41E-06	138901201	138902200	2.19	4.96E-08	4.80E-07	NACC2	NM_144653	-	138898382	138987131	Genebody	85830.5
chr1	142534501	142540200	5700	30.40;23.66;10.20;170.03	442.51;556.26;820.95;895.37	58.57	678.77	NA	NA	Down	-3.53	1.91E-07	6.72E+00	1.93E-06	142534501	142535500	-3.57	1.71E-13	3.90E-11						Pericentromere	NA
chr10	38871201	38875900	4700	87.99;31.89;27.20;236.05	710.16;1210.43;1287.21;1214.17	95.78	1105.49	NA	NA	Down	-3.53	1.94E-08	7.71E+00	3.22E-07	38874901	38875900	-3.72	1.41E-13	3.90E-11						OtherIntergenic	NA
chr11	48805001	48806000	1000	4.00;0.00;1.13;13.08	44.39;36.99;45.17;83.89	4.55	52.61	NA	NA	Down	-3.53	4.29E-08	7.37E+00	6.17E-07	48805001	48806000	-3.53	4.29E-08	4.29E-07						OtherIntergenic	NA
chr10	20453901	20455700	1800	92.79;84.35;123.55;32.39	12.11;13.05;26.57;18.30	83.27	17.51	NA	NA	Up	2.25	2.18E-07	6.66E+00	2.12E-06	20454701	20455700	2.51	7.54E-08	6.64E-07	PLXDC2	NM_032812	+	20105371	20569115	Genebody	349429.5
chr2	241388301	241390800	2500	133.59;84.35;188.16;62.28	17.49;35.54;21.25;24.41	117.1	24.67	NA	NA	Up	2.25	3.46E-07	6.46E+00	2.91E-06	241389801	241390800	2.82	4.38E-08	4.35E-07	PP14571	NR_024014	-	241388835	241396117	Genebody	6566.5
chr11	55006401	55007500	1100	1.60;0.00;3.40;10.59	30.94;37.71;43.84;67.11	3.9	44.9	NA	NA	Down	-3.53	1.84E-08	7.73E+00	3.08E-07	55006501	55007500	-3.5	1.59E-08	1.90E-07						Pericentromere	NA
chr12	123916001	123917000	1000	35.20;22.63;96.35;26.16	6.73;12.33;6.64;12.20	45.08	9.47	NA	NA	Up	2.25	2.07E-07	6.68E+00	2.04E-06	123916001	123917000	2.25	2.07E-07	1.39E-06	RILPL2	NM_145058	-	123899935	123921264	Genebody	4763.5
chr11	59158901	59160000	1100	2.40;0.00;1.13;11.83	44.39;47.87;39.85;45.76	3.84	44.47	NA	NA	Down	-3.53	1.55E-13	1.28E+01	8.74E-11	59158901	59159900	-3.8	1.52E-13	3.90E-11						OtherIntergenic	NA
chr9	137331201	137333300	2100	247.18;160.48;122.42;64.15	36.32;26.11;29.22;33.56	148.56	31.3	NA	NA	Up	2.25	4.14E-07	6.38E+00	3.32E-06	137332301	137333300	2.66	1.66E-07	1.18E-06	RXRA	NM_002957	+	137218315	137332431	Genebody	113935.5
chr20	60732101	60733500	1400	64.80;20.57;47.61;34.25	6.73;15.96;7.97;4.58	41.81	8.81	NA	NA	Up	2.25	9.26E-08	7.03E+00	1.13E-06	60732501	60733500	2.26	8.05E-08	6.95E-07	SS18L1	NM_198935	+	60718821	60757566	Genebody	13979.5
chr19	24555601	24557100	1500	6.40;2.06;0.00;13.70	49.77;65.27;85.02;56.44	5.54	64.12	NA	NA	Down	-3.53	9.95E-10	9.00E+00	2.80E-08	24555701	24556700	-3.68	2.21E-10	5.20E-09						Pericentromere	NA
chr17	80746301	80748100	1800	71.20;28.80;47.61;31.76	6.73;15.23;6.64;9.15	44.84	9.44	NA	NA	Up	2.25	8.78E-08	7.06E+00	1.09E-06	80747101	80748100	4.22	1.88E-08	2.19E-07	TBCD	NM_005993	+	80709939	80901062	Genebody	37261.5
chr5	124066201	124067300	1100	64.00;62.75;44.21;33.63	10.76;9.43;10.63;12.20	51.15	10.75	NA	NA	Up	2.25	1.96E-08	7.71E+00	3.25E-07	124066201	124067200	2.21	3.82E-09	5.77E-08	ZNF608	NM_020747	-	123972609	124080805	Genebody	14054.5
chr10	129946701	129948200	1500	86.39;39.09;49.87;36.12	16.14;10.15;10.63;7.63	52.87	11.14	NA	NA	Up	2.25	9.56E-08	7.02E+00	1.16E-06	129946701	129947700	1.96	4.00E-08	4.05E-07						Genedesert	NA
chr16	79679701	79680800	1100	56.00;44.23;75.94;21.80	12.11;12.33;6.64;10.68	49.49	10.44	NA	NA	Up	2.25	1.36E-07	6.87E+00	1.52E-06	79679701	79680700	2.25	1.36E-07	1.03E-06						OtherIntergenic	NA
chr2	231691601	231693300	1700	93.59;59.66;104.28;29.27	12.11;19.58;11.96;16.78	71.7	15.11	NA	NA	Up	2.25	2.09E-07	6.68E+00	2.05E-06	231692301	231693300	2.08	6.94E-08	6.24E-07						OtherIntergenic	NA
chr6	161609001	161610900	1900	84.79;83.32;77.08;61.04	10.76;26.83;13.28;13.73	76.56	16.15	NA	NA	Up	2.24	1.41E-11	1.09E+01	8.68E-10	161609101	161610100	2.57	2.68E-12	1.39E-10	AGPAT4	NM_020133	-	161551056	161695107	Genebody	85156.5
chr1	243688701	243690600	1900	67.20;90.53;121.28;35.50	22.87;20.31;6.64;16.78	78.63	16.65	NA	NA	Up	2.24	2.33E-07	6.63E+00	2.22E-06	243689601	243690600	2.14	6.86E-08	6.18E-07	AKT3	NM_005465	-	243663020	244006584	Genebody	316933.5
chr16	2232201	2233700	1500	99.19;76.12;62.34;43.60	14.80;24.66;7.97;12.20	70.31	14.91	NA	NA	Up	2.24	6.19E-08	7.21E+00	8.28E-07	2232301	2233300	1.7	4.20E-08	4.21E-07	CASKIN1	NM_020764	-	2227183	2246465	Genebody	13514.5
chr19	18579301	18581200	1900	85.59;66.87;66.88;45.47	22.87;15.96;7.97;9.15	66.2	13.99	NA	NA	Up	2.24	9.58E-09	8.02E+00	1.80E-07	18579501	18580500	2.21	1.47E-09	2.57E-08	ELL	NM_006532	-	18553472	18632937	Genebody	52686.5
chr17	80540501	80542100	1600	167.19;106.98;75.94;39.86	21.52;20.31;22.58;18.30	97.49	20.68	NA	NA	Up	2.24	3.11E-07	6.51E+00	2.71E-06	80540701	80541700	2.38	1.24E-07	9.60E-07	FOXK2	NM_004514	+	80477593	80562483	Genebody	63707.5
chr14	64874201	64875700	1500	68.00;80.24;70.28;23.67	12.11;12.33;14.61;12.20	60.54	12.81	NA	NA	Up	2.24	1.32E-07	6.88E+00	1.49E-06	64874201	64875200	1.91	6.53E-08	5.95E-07	MTHFD1	NM_005956	+	64854758	64926725	Genebody	20192.5
chr4	736501	738200	1700	146.39;117.27;63.48;25.54	24.21;13.78;19.93;16.78	88.17	18.67	NA	NA	Up	2.24	3.14E-07	6.50E+00	2.73E-06	736701	737700	2.04	1.99E-07	1.35E-06	PCGF3	NM_006315	+	699572	764427	Genebody	37778.5
chr7	4876501	4877600	1100	41.60;34.98;47.61;23.04	8.07;11.60;5.31;6.10	36.81	7.77	NA	NA	Up	2.24	1.73E-08	7.76E+00	2.93E-07	4876501	4877500	2.33	1.34E-08	1.65E-07	RADIL	NM_018059	-	4838739	4923335	Genebody	46284.5
chr5	114953401	114954500	1100	53.60;24.69;54.41;21.18	4.04;13.78;13.28;1.53	38.47	8.16	NA	NA	Up	2.24	2.30E-07	6.64E+00	2.20E-06	114953501	114954500	2.3	1.47E-07	1.08E-06	TMED7	NM_181836	-	114948904	114961876	Genebody	7925.5
chr13	99868601	99870500	1900	153.59;83.32;82.75;33.63	13.45;21.76;22.58;16.78	88.32	18.64	NA	NA	Up	2.24	2.98E-07	6.53E+00	2.63E-06	99868601	99869600	2.03	9.09E-08	7.62E-07	UBAC2	NM_177967	+	99853162	100038753	Genebody	16388.5
chr21	44282801	44284600	1800	46.40;65.84;77.08;22.42	10.76;16.68;6.64;10.68	52.93	11.19	NA	NA	Up	2.24	1.57E-07	6.80E+00	1.68E-06	44282801	44283800	2.23	1.23E-07	9.54E-07	WDR4	NM_018669	-	44269335	44299678	Genebody	15977.5
chr11	64089601	64091100	1500	48.80;29.83;37.41;21.80	10.76;8.70;6.64;3.05	34.46	7.29	NA	NA	Up	2.24	2.84E-08	7.55E+00	4.40E-07	64090101	64091100	2.88	1.38E-08	1.69E-07						OtherIntergenic	NA
chr14	101985101	101988300	3200	313.58;288.03;208.56;118.33	39.01;56.57;51.81;48.81	232.13	49.05	NA	NA	Up	2.24	3.49E-07	6.46E+00	2.93E-06	101986301	101987300	2.62	8.87E-08	7.48E-07						OtherIntergenic	NA
chr20	40558801	40559800	1000	0.80;0.00;0.00;13.70	32.28;39.16;43.84;51.86	3.63	41.79	NA	NA	Down	-3.53	7.30E-11	1.01E+01	3.30E-09	40558801	40559800	-3.53	7.30E-11	2.02E-09						OtherIntergenic	NA
chr2	1597501	1599000	1500	127.19;80.24;75.94;33.63	33.63;17.41;5.31;10.68	79.25	16.76	NA	NA	Up	2.24	2.12E-07	6.67E+00	2.08E-06	1598001	1599000	2.24	1.96E-07	1.34E-06						OtherIntergenic	NA
chr2	240428001	240429900	1900	120.79;44.23;52.14;40.48	9.42;16.68;14.61;13.73	64.41	13.61	NA	NA	Up	2.24	2.10E-07	6.68E+00	2.06E-06	240428001	240429000	3.2	9.15E-08	7.66E-07						OtherIntergenic	NA
chr3	193780701	193781800	1100	69.60;56.58;116.75;19.93	9.42;15.96;11.96;18.30	65.71	13.91	NA	NA	Up	2.24	2.78E-07	6.56E+00	2.50E-06	193780701	193781700	2.25	2.48E-07	1.60E-06						OtherIntergenic	NA
chr4	156570201	156571900	1700	60.80;55.55;53.27;28.03	10.76;18.13;5.31;7.63	49.41	10.46	NA	NA	Up	2.24	2.88E-08	7.54E+00	4.46E-07	156570601	156571600	2.26	2.78E-08	3.01E-07						OtherIntergenic	NA
chr7	28887201	28889100	1900	128.79;90.53;155.29;46.71	18.83;28.28;23.91;18.30	105.33	22.33	NA	NA	Up	2.24	2.73E-07	6.56E+00	2.47E-06	28888101	28889100	1.92	1.40E-07	1.05E-06						OtherIntergenic	NA
chr5	7393601	7395200	1600	135.99;49.38;45.34;28.65	4.04;21.03;11.96;18.30	64.84	13.83	NA	NA	Up	2.23	2.75E-07	6.56E+00	2.48E-06	7394201	7395200	2.68	1.73E-07	1.22E-06	ADCY2	NM_020546	+	7396342	7830194	Promoter3k	-1941.5
chr4	132488501	132489500	1000	0.00;0.00;0.00;12.46	26.90;42.79;37.20;36.61	3.11	35.87	NA	NA	Down	-3.53	2.04E-12	1.17E+01	1.90E-10	132488501	132489500	-3.53	2.04E-12	1.13E-10						Genedesert	NA
chr4	186732501	186733500	1000	0.00;1.03;1.13;9.96	26.90;40.61;35.87;36.61	3.03	35	NA	NA	Down	-3.53	1.89E-13	1.27E+01	8.74E-11	186732501	186733500	-3.53	1.89E-13	3.90E-11	SORBS2	NM_003603	-	186506597	186733392	Promoter1k	391.5
chr5	78860301	78861400	1100	0.80;1.03;1.13;9.96	30.94;39.16;34.54;44.23	3.23	37.22	NA	NA	Down	-3.53	1.73E-13	1.28E+01	8.74E-11	78860401	78861400	-3.48	1.10E-13	3.90E-11						OtherIntergenic	NA
chr6	56285501	56286900	1400	2.40;1.03;0.00;14.95	45.73;58.74;51.81;56.44	4.59	53.18	NA	NA	Down	-3.53	2.66E-13	1.26E+01	8.74E-11	56285501	56286500	-3.36	1.49E-13	3.90E-11						OtherIntergenic	NA
chr6	100286201	100287200	1000	0.80;0.00;1.13;11.21	30.94;39.89;41.18;39.66	3.29	37.92	NA	NA	Down	-3.53	1.21E-13	1.29E+01	8.74E-11	100286201	100287200	-3.53	1.21E-13	3.90E-11						OtherIntergenic	NA
chrY	13683901	13685800	1900	2.40;0.00;2.27;19.93	64.56;61.65;71.73;86.94	6.15	71.22	NA	NA	Down	-3.53	6.97E-12	1.12E+01	4.95E-10	13683901	13684900	-3.59	5.12E-13	4.44E-11						Pericentromere	NA
chr1	34909101	34910100	1000	2.40;0.00;1.13;9.34	34.97;39.16;37.20;36.61	3.22	36.98	NA	NA	Down	-3.52	1.24E-13	1.29E+01	8.74E-11	34909101	34910100	-3.52	1.24E-13	3.90E-11						OtherIntergenic	NA
chr12	98303201	98304200	1000	0.80;0.00;0.00;12.46	32.28;37.71;45.17;36.61	3.31	37.94	NA	NA	Down	-3.52	1.26E-13	1.29E+01	8.74E-11	98303201	98304200	-3.52	1.26E-13	3.90E-11						OtherIntergenic	NA
chr15	20004701	20009200	4500	27.20;1.03;11.34;57.92	177.54;303.15;305.53;334.05	24.37	280.07	NA	NA	Down	-3.52	7.18E-09	8.14E+00	1.41E-07	20007601	20008600	-2.86	1.53E-11	5.35E-10						Pericentromere	NA
chr16	71293201	71294200	1000	0.80;3.09;4.53;8.10	28.25;44.24;55.79;61.01	4.13	47.32	NA	NA	Down	-3.52	8.14E-09	8.09E+00	1.57E-07	71293201	71294200	-3.52	8.14E-09	1.09E-07						OtherIntergenic	NA
chr17	32822301	32823400	1100	3.20;3.09;2.27;6.23	26.90;42.06;58.45;42.71	3.7	42.53	NA	NA	Down	-3.52	4.94E-09	8.31E+00	1.04E-07	32822401	32823400	-3.53	2.27E-09	3.71E-08						OtherIntergenic	NA
chr5	87183101	87184300	1200	0.00;0.00;1.13;14.32	33.63;52.94;45.17;45.76	3.86	44.37	NA	NA	Down	-3.52	2.23E-12	1.17E+01	2.04E-10	87183101	87184100	-3.45	4.60E-13	4.25E-11						OtherIntergenic	NA
chr5	160725801	160726900	1100	4.00;0.00;2.27;8.10	26.90;39.89;47.82;50.34	3.59	41.24	NA	NA	Down	-3.52	1.66E-09	8.78E+00	4.24E-08	160725901	160726900	-3.51	1.20E-09	2.17E-08	GABRB2	NM_021911	-	160715435	160975130	Genebody	248779.5
chr14	105193301	105195100	1800	48.00;29.83;30.60;25.54	14.80;6.53;2.66;4.58	33.49	7.14	NA	NA	Up	2.23	1.28E-08	7.89E+00	2.28E-07	105193301	105194300	2.52	7.22E-09	9.87E-08	ADSSL1	NM_152328	+	105190533	105213647	Genebody	3667.5
chr1	84063801	84065100	1300	0.80;0.00;0.00;17.44	45.73;48.59;46.49;67.11	4.56	51.98	NA	NA	Down	-3.51	1.05E-10	9.98E+00	4.46E-09	84063901	84064900	-3.51	4.98E-13	4.38E-11						Genedesert	NA
chr19	16629501	16632400	2900	320.78;164.59;171.16;105.88	32.28;60.92;26.57;42.71	190.6	40.62	NA	NA	Up	2.23	4.97E-07	6.30E+00	3.79E-06	16629801	16630800	1.54	9.02E-08	7.58E-07	CHERP	NM_006387	-	16628699	16653263	Genebody	22312.5
chr4	142197701	142198800	1100	0.80;1.03;0.00;14.95	34.97;50.04;45.17;61.01	4.19	47.8	NA	NA	Down	-3.51	5.95E-10	9.23E+00	1.85E-08	142197701	142198700	-3.42	3.42E-11	1.05E-09						OtherIntergenic	NA
chr4	148487101	148488100	1000	0.00;0.00;0.00;13.70	26.90;49.32;38.52;41.18	3.43	38.98	NA	NA	Down	-3.51	2.61E-10	9.58E+00	9.40E-09	148487101	148488100	-3.51	2.61E-10	5.99E-09						OtherIntergenic	NA
chr13	111163401	111165000	1600	97.59;102.87;48.74;29.27	10.76;16.68;10.63;21.35	69.62	14.86	NA	NA	Up	2.23	2.17E-07	6.66E+00	2.11E-06	111163801	111164800	3.06	9.91E-08	8.14E-07	COL4A2	NM_001846	+	110959630	111165373	Genebody	204570.5
chr9	137573201	137574900	1700	93.59;85.38;47.61;33.63	13.45;22.48;11.96;7.63	65.05	13.88	NA	NA	Up	2.23	1.56E-07	6.81E+00	1.67E-06	137573601	137574600	2.17	1.47E-07	1.08E-06	COL5A1	NM_000093	+	137533651	137736688	Genebody	40399.5
chr9	137647101	137649200	2100	139.99;147.10;63.48;59.79	17.49;30.46;19.93;19.83	102.59	21.93	NA	NA	Up	2.23	2.52E-07	6.60E+00	2.34E-06	137648101	137649100	3.1	1.28E-07	9.81E-07	COL5A1	NM_000093	+	137533651	137736688	Genebody	114499.5
chr4	171552201	171553300	1100	2.40;0.00;1.13;14.32	52.46;57.29;46.49;47.29	4.46	50.88	NA	NA	Down	-3.51	1.61E-13	1.28E+01	8.74E-11	171552201	171553200	-3.45	1.30E-13	3.90E-11						OtherIntergenic	NA
chr5	148752201	148753200	1000	3.20;0.00;0.00;9.96	33.63;36.99;42.51;36.61	3.29	37.43	NA	NA	Down	-3.51	1.28E-13	1.29E+01	8.74E-11	148752201	148753200	-3.51	1.28E-13	3.90E-11						OtherIntergenic	NA
chr6	104323201	104324200	1000	3.20;0.00;0.00;9.34	28.25;39.16;37.20;38.13	3.14	35.68	NA	NA	Down	-3.51	9.79E-14	1.30E+01	8.74E-11	104323201	104324200	-3.51	9.79E-14	3.90E-11						Genedesert	NA
chr1	16950501	16952800	2300	523.17;362.10;281.11;62.90	48.42;78.33;69.08;65.59	307.32	65.35	NA	NA	Up	2.23	1.23E-06	5.91E+00	7.98E-06	16951601	16952600	1.39	3.86E-07	2.28E-06	CROCCP2	NR_026752	-	16944750	16957401	Genebody	5750.5
chr6	128539901	128541200	1300	4.00;0.00;0.00;11.83	33.63;51.49;50.48;44.23	3.96	44.96	NA	NA	Down	-3.51	6.30E-12	1.12E+01	4.55E-10	128540001	128541000	-3.47	4.52E-11	1.33E-09	PTPRK	NM_002844	-	128289923	128841819	Genebody	301268.5
chr13	50699901	50704000	4100	321.58;320.95;265.24;105.26	49.77;46.42;53.14;67.11	253.26	54.11	NA	NA	Up	2.23	4.76E-07	6.32E+00	3.68E-06	50702301	50703300	1.32	5.34E-08	5.09E-07	DLEU2	NR_002612	-	50556687	50699677	Promoter3k	-2273.5
chrY	13845601	13847500	1900	67.20;8.23;7.93;324.48	558.18;630.24;2175.91;1298.06	101.96	1165.6	NA	NA	Down	-3.51	1.64E-06	5.78E+00	1.02E-05	13846501	13847500	-3.49	1.62E-06	8.00E-06						Pericentromere	NA
chr13	59682201	59683200	1000	2.40;0.00;0.00;11.21	26.90;38.44;50.48;38.13	3.4	38.49	NA	NA	Down	-3.5	1.09E-09	8.96E+00	3.02E-08	59682201	59683200	-3.5	1.09E-09	2.00E-08						Genedesert	NA
chr16	46453201	46455100	1900	10.40;0.00;2.27;15.57	79.36;77.60;81.03;82.37	7.06	80.09	NA	NA	Down	-3.5	1.95E-12	1.17E+01	1.85E-10	46453201	46454200	-3.49	1.84E-13	3.90E-11						Pericentromere	NA
chr16	47849701	47850800	1100	2.40;0.00;0.00;13.08	28.25;47.87;59.78;39.66	3.87	43.89	NA	NA	Down	-3.5	4.18E-09	8.38E+00	9.05E-08	47849701	47850700	-3.5	4.18E-09	6.22E-08						OtherIntergenic	NA
chr18	1062201	1063500	1300	0.80;1.03;0.00;16.82	47.08;68.17;41.18;54.91	4.66	52.84	NA	NA	Down	-3.5	1.47E-10	9.83E+00	5.84E-09	1062201	1063200	-3.47	4.66E-13	4.27E-11						OtherIntergenic	NA
chrX	61814401	61816200	1800	3.20;0.00;4.53;16.82	45.73;60.20;70.40;102.20	6.14	69.63	NA	NA	Down	-3.5	2.51E-08	7.60E+00	3.98E-07	61815201	61816200	-3.14	4.20E-10	8.98E-09						Pericentromere	NA
chr11	55025901	55026900	1000	2.40;0.00;3.40;16.19	33.63;36.99;104.94;71.69	5.5	61.81	NA	NA	Down	-3.49	7.60E-08	7.12E+00	9.75E-07	55025901	55026900	-3.49	7.60E-08	6.68E-07						OtherIntergenic	NA
chr11	105857201	105858300	1100	5.60;0.00;1.13;7.47	34.97;43.51;42.51;38.13	3.55	39.78	NA	NA	Down	-3.49	1.30E-13	1.29E+01	8.74E-11	105857301	105858300	-3.75	1.25E-13	3.90E-11						OtherIntergenic	NA
chr5	30256101	30257400	1300	1.60;0.00;0.00;16.82	39.01;50.77;45.17;71.69	4.6	51.66	NA	NA	Down	-3.49	4.92E-09	8.31E+00	1.04E-07	30256201	30257200	-3.58	3.69E-10	8.02E-09						Genedesert	NA
chr12	22791401	22792400	1000	48.00;33.95;88.41;22.42	24.21;9.43;1.33;6.10	48.19	10.27	NA	NA	Up	2.23	1.25E-06	5.90E+00	8.06E-06	22791401	22792400	2.23	1.25E-06	6.29E-06	ETNK1	NM_001039481	+	22778075	22797349	Genebody	13825.5
chr19	3511001	3514400	3400	295.98;229.40;137.15;79.10	53.80;44.97;25.24;33.56	185.41	39.39	NA	NA	Up	2.23	5.58E-07	6.25E+00	4.14E-06	3511001	3512000	2.17	1.04E-07	8.44E-07	FZR1	NM_016263	+	3506294	3536755	Genebody	6406.5
chr9	80373501	80374700	1200	65.60;31.89;68.01;47.33	13.45;7.25;7.97;16.78	53.21	11.36	NA	NA	Up	2.23	2.83E-08	7.55E+00	4.40E-07	80373501	80374500	2.47	4.03E-09	6.03E-08	GNAQ	NM_002072	-	80335190	80646219	Genebody	272118.5
chr12	48176401	48177400	1000	56.00;41.15;66.88;26.78	8.07;10.88;7.97;13.73	47.7	10.16	NA	NA	Up	2.23	6.64E-08	7.18E+00	8.76E-07	48176401	48177400	2.23	6.64E-08	6.03E-07	HDAC7	NM_015401	-	48176506	48213763	Genebody	36862.5
chr13	73635901	73638500	2600	162.39;125.50;171.16;105.26	24.21;34.81;29.22;32.03	141.08	30.07	NA	NA	Up	2.23	1.01E-08	8.00E+00	1.87E-07	73636501	73637500	2.2	7.69E-09	1.04E-07	KLF5	NM_001730	+	73633141	73651676	Genebody	4059.5
chr21	17708901	17710200	1300	72.00;49.38;61.21;19.93	4.04;13.05;9.30;16.78	50.63	10.79	NA	NA	Up	2.23	1.22E-07	6.91E+00	1.40E-06	17709101	17710100	2.22	1.20E-07	9.39E-07	LINC00478	NR_027791	+	17566698	17982094	Genebody	142852.5
chr8	108010901	108011900	1000	2.40;0.00;0.00;11.21	28.25;40.61;37.20;47.29	3.4	38.33	NA	NA	Down	-3.49	1.09E-10	9.96E+00	4.57E-09	108010901	108011900	-3.49	1.09E-10	2.83E-09						OtherIntergenic	NA
chr7	2033601	2035400	1800	55.20;56.58;66.88;27.40	12.11;13.05;6.64;12.20	51.51	11	NA	NA	Up	2.23	5.11E-08	7.29E+00	7.09E-07	2033601	2034600	2.16	1.89E-08	2.20E-07	MAD1L1	NM_003550	-	1855427	2272583	Genebody	238082.5
chr17	81046501	81048700	2200	144.79;117.27;136.02;93.42	37.66;18.13;27.90;21.35	122.88	26.26	NA	NA	Up	2.23	1.23E-09	8.91E+00	3.34E-08	81047501	81048500	2.46	2.40E-12	1.27E-10	METRNL	NM_001004431	+	81037566	81052591	Genebody	10034.5
chrX	61759001	61760100	1100	1.60;0.00;2.27;11.83	29.59;46.42;50.48;50.34	3.93	44.21	NA	NA	Down	-3.49	3.43E-10	9.46E+00	1.18E-08	61759101	61760100	-3.46	6.31E-10	1.26E-08						Pericentromere	NA
chrY	13849601	13852900	3300	10.40;0.00;5.67;51.69	145.26;166.81;196.60;251.68	16.94	190.09	NA	NA	Down	-3.49	1.18E-08	7.93E+00	2.13E-07	13850401	13851400	-3	2.42E-13	3.90E-11						Pericentromere	NA
chr10	21280401	21281800	1400	62.40;92.58;77.08;21.18	12.11;9.43;18.60;13.73	63.31	13.46	NA	NA	Up	2.23	1.95E-07	6.71E+00	1.96E-06	21280801	21281800	2.59	1.37E-07	1.03E-06	NEBL	NM_001173484	-	21068902	21463116	Genebody	182015.5
chr10	26808101	26809300	1200	2.40;0.00;0.00;14.95	39.01;61.65;49.15;44.23	4.34	48.51	NA	NA	Down	-3.48	1.97E-11	1.07E+01	1.13E-09	26808101	26809100	-3.31	8.04E-13	5.80E-11	APBB1IP	NM_019043	+	26727265	26856732	Genebody	81435.5
chr10	38802701	38804600	1900	3.20;0.00;0.00;21.18	48.42;79.05;71.73;73.22	6.09	68.11	NA	NA	Down	-3.48	5.10E-11	1.03E+01	2.45E-09	38803501	38804500	-3.29	2.49E-11	8.04E-10						OtherIntergenic	NA
chr10	87906301	87907500	1200	0.00;4.11;1.13;11.83	34.97;50.77;41.18;64.06	4.27	47.75	NA	NA	Down	-3.48	2.13E-09	8.67E+00	5.19E-08	87906401	87907400	-3.37	1.92E-09	3.22E-08	GRID1	NM_017551	-	87359311	88126250	Genebody	219349.5
chr12	68379301	68380300	1000	0.80;0.00;0.00;11.83	32.28;37.71;34.54;36.61	3.16	35.28	NA	NA	Down	-3.48	1.02E-13	1.30E+01	8.74E-11	68379301	68380300	-3.48	1.02E-13	3.90E-11						OtherIntergenic	NA
chr18	77286901	77292900	6000	518.37;285.98;341.18;244.14	72.63;93.56;75.72;54.91	347.42	74.2	NA	NA	Up	2.23	3.23E-07	6.49E+00	2.78E-06	77288101	77289100	2.34	9.78E-09	1.27E-07	NFATC1	NM_172389	+	77160325	77289323	Genebody	129575.5
chr21	10793201	10795400	2200	6.40;1.03;0.00;34.25	75.32;153.75;119.56;115.93	10.42	116.14	NA	NA	Down	-3.48	3.34E-09	8.48E+00	7.54E-08	10793901	10794900	-3.5	1.12E-09	2.06E-08						OtherIntergenic	NA
chr21	10818401	10823400	5000	23.20;4.11;2.27;104.01	258.24;362.62;359.99;506.41	33.4	371.82	NA	NA	Down	-3.48	3.61E-08	7.44E+00	5.36E-07	10818401	10819400	-3.61	2.71E-10	6.18E-09						OtherIntergenic	NA
chr21	21498001	21499000	1000	2.40;0.00;3.40;7.47	28.25;47.14;35.87;36.61	3.32	36.97	NA	NA	Down	-3.48	2.56E-11	1.06E+01	1.40E-09	21498001	21499000	-3.48	2.56E-11	8.24E-10						Genedesert	NA
chr21	41657601	41658700	1100	3.20;1.03;0.00;11.21	28.25;49.32;46.49;48.81	3.86	43.22	NA	NA	Down	-3.48	3.04E-10	9.52E+00	1.07E-08	41657601	41658600	-3.46	5.79E-10	1.17E-08	DSCAM	NM_001389	-	41384342	42219039	Genebody	560888.5
chr4	64331101	64332200	1100	3.20;0.00;2.27;9.96	34.97;48.59;51.81;36.61	3.86	42.99	NA	NA	Down	-3.48	2.32E-11	1.06E+01	1.30E-09	64331101	64332100	-3.48	2.32E-11	7.57E-10						Genedesert	NA
chr4	132415801	132416800	1000	1.60;0.00;0.00;12.46	39.01;37.71;37.20;42.71	3.51	39.16	NA	NA	Down	-3.48	1.50E-13	1.28E+01	8.74E-11	132415801	132416800	-3.48	1.50E-13	3.90E-11						Genedesert	NA
chr22	50712601	50714700	2100	120.79;73.04;71.41;54.18	29.59;13.05;14.61;10.68	79.86	16.98	NA	NA	Up	2.23	7.61E-08	7.12E+00	9.76E-07	50712801	50713800	1.72	1.31E-09	2.34E-08	PLXNB2	NM_012401	-	50713407	50746001	Genebody	32350.5
chr5	8045501	8046500	1000	4.00;0.00;0.00;8.72	26.90;37.71;35.87;41.18	3.18	35.42	NA	NA	Down	-3.48	1.77E-12	1.18E+01	1.72E-10	8045501	8046500	-3.48	1.77E-12	1.02E-10						OtherIntergenic	NA
chr9	139875201	139876700	1500	78.40;87.44;64.61;26.78	24.21;19.58;7.97;3.05	64.31	13.7	NA	NA	Up	2.23	1.47E-07	6.83E+00	1.60E-06	139875701	139876700	2.34	1.40E-07	1.05E-06	PTGDS	NM_000954	+	139871955	139876194	Genebody	3995.5
chr8	142008401	142009600	1200	52.00;30.86;37.41;21.18	14.80;7.98;1.33;6.10	35.36	7.55	NA	NA	Up	2.23	4.46E-08	7.35E+00	6.36E-07	142008501	142009500	2.3	4.09E-08	4.12E-07	PTK2	NM_005607	-	141668480	142011412	Promoter3k	2411.5
chr6	75129701	75131100	1400	1.60;0.00;2.27;11.83	33.63;52.22;45.17;44.23	3.93	43.81	NA	NA	Down	-3.48	1.84E-12	1.17E+01	1.77E-10	75129701	75130700	-3.59	1.10E-13	3.90E-11						Genedesert	NA
chr17	71613101	71614100	1000	50.40;37.03;55.54;19.93	10.76;7.25;10.63;6.10	40.73	8.69	NA	NA	Up	2.23	7.07E-08	7.15E+00	9.20E-07	71613101	71614100	2.23	7.07E-08	6.33E-07	SDK2	NM_001144952	-	71330522	71640227	Genebody	26626.5
chr17	2268001	2269800	1800	160.79;124.47;88.41;44.84	14.80;19.58;22.58;32.03	104.63	22.25	NA	NA	Up	2.23	2.60E-07	6.58E+00	2.39E-06	2268801	2269800	1.75	7.61E-09	1.03E-07	SGSM2	NM_001098509	+	2240807	2284348	Genebody	28093.5
chr14	76413601	76415100	1500	59.20;40.12;100.88;23.04	6.73;13.05;17.27;10.68	55.81	11.93	NA	NA	Up	2.23	2.31E-07	6.64E+00	2.21E-06	76413701	76414700	2.29	9.69E-08	8.00E-07	TTLL5	NM_015072	+	76127550	76421425	Genebody	286800.5
chr10	64131301	64133200	1900	97.59;61.72;73.68;53.56	18.83;22.48;9.30;10.68	71.64	15.32	NA	NA	Up	2.23	1.75E-08	7.76E+00	2.96E-07	64131501	64132500	1.95	5.67E-09	8.04E-08	ZNF365	NM_014951	+	64133915	64162217	Promoter3k	-1664.5
chr8	139437001	139438000	1000	4.00;0.00;0.00;8.72	29.59;38.44;35.87;38.13	3.18	35.51	NA	NA	Down	-3.48	1.02E-13	1.30E+01	8.74E-11	139437001	139438000	-3.48	1.02E-13	3.90E-11	FAM135B	NM_015912	-	139142265	139509065	Genebody	71564.5
chr14	90124701	90125800	1100	62.40;94.64;147.36;23.67	20.18;14.50;18.60;16.78	82.01	17.51	NA	NA	Up	2.23	3.65E-07	6.44E+00	3.02E-06	90124801	90125800	2.18	3.44E-07	2.07E-06						OtherIntergenic	NA
chr14	104005201	104006500	1300	141.59;89.50;49.87;29.89	34.97;11.60;1.33;18.30	77.71	16.55	NA	NA	Up	2.23	3.12E-07	6.51E+00	2.71E-06	104005401	104006400	2.44	2.18E-07	1.45E-06						OtherIntergenic	NA
chr18	77325901	77327800	1900	95.19;84.35;51.01;64.15	13.45;17.41;19.93;12.20	73.68	15.75	NA	NA	Up	2.23	1.48E-08	7.83E+00	2.58E-07	77326201	77327200	2.29	4.47E-09	6.58E-08						OtherIntergenic	NA
chrX	61719701	61722100	2400	5.60;1.03;3.40;33.01	90.12;102.98;138.15;149.48	10.76	120.18	NA	NA	Down	-3.48	5.89E-09	8.23E+00	1.20E-07	61720001	61721000	-3.54	2.82E-13	3.90E-11						Pericentromere	NA
chr6	157118001	157119500	1500	56.80;54.52;43.07;23.04	5.38;10.15;11.96;10.68	44.36	9.54	NA	NA	Up	2.22	4.95E-08	7.31E+00	6.91E-07	157118301	157119300	2.27	1.55E-08	1.86E-07	ARID1B	NM_017519	+	157099063	157531913	Genebody	19687.5
chr6	157170201	157171900	1700	69.60;45.26;128.09;23.04	10.76;11.60;23.91;10.68	66.5	14.24	NA	NA	Up	2.22	2.90E-07	6.54E+00	2.58E-06	157170801	157171800	3.23	7.82E-08	6.81E-07	ARID1B	NM_017519	+	157099063	157531913	Genebody	71987.5
chr18	13320001	13322100	2100	165.59;104.93;74.81;67.89	20.18;25.38;18.60;24.41	103.3	22.14	NA	NA	Up	2.22	1.91E-07	6.72E+00	1.93E-06	13320301	13321300	1.92	7.14E-08	6.37E-07	C18orf1	NM_181482	+	13218785	13652753	Genebody	102265.5
chr13	44147501	44149500	2000	103.19;73.04;113.35;53.56	16.14;22.48;10.63;24.41	85.79	18.41	NA	NA	Up	2.22	7.14E-08	7.15E+00	9.27E-07	44147601	44148600	2.05	6.41E-09	8.92E-08	ENOX1	NM_001127615	-	43787699	44203613	Genebody	55112.5
chr12	124789501	124792500	3000	209.59;154.30;126.95;71.62	28.25;34.09;26.57;32.03	140.62	30.23	NA	NA	Up	2.22	2.52E-07	6.60E+00	2.34E-06	124790701	124791700	2.66	5.24E-08	5.01E-07	FAM101A	NM_181709	+	124773709	124800570	Genebody	17291.5
chr12	38247701	38249600	1900	8.00;0.00;3.40;24.29	79.36;77.60;94.32;143.38	8.92	98.66	NA	NA	Down	-3.47	3.01E-08	7.52E+00	4.62E-07	38248401	38249400	-3.51	2.90E-08	3.12E-07						Pericentromere	NA
chr14	20409501	20410600	1100	0.80;2.06;0.00;13.08	44.39;38.44;42.51;51.86	3.98	44.3	NA	NA	Down	-3.47	2.50E-13	1.26E+01	8.74E-11	20409501	20410500	-3.47	2.50E-13	3.90E-11						OtherIntergenic	NA
chr15	94227001	94228400	1400	4.80;2.06;1.13;16.82	55.15;63.10;94.32;62.54	6.2	68.77	NA	NA	Down	-3.47	3.00E-09	8.52E+00	6.89E-08	94227201	94228200	-3.5	2.23E-09	3.66E-08						Genedesert	NA
chr4	80273601	80275500	1900	0.80;0.00;7.93;31.76	117.02;63.82;155.42;112.87	10.12	112.28	NA	NA	Down	-3.47	6.84E-08	7.17E+00	8.96E-07	80274501	80275500	-3.46	2.00E-09	3.34E-08						OtherIntergenic	NA
chr7	57547001	57549300	2300	4.00;2.06;0.00;36.75	82.05;110.24;128.85;154.06	10.7	118.8	NA	NA	Down	-3.47	9.12E-09	8.04E+00	1.72E-07	57547201	57548200	-3.22	1.49E-10	3.70E-09						Pericentromere	NA
chr9	121498601	121500200	1600	2.40;0.00;0.00;17.44	41.70;52.94;61.11;64.06	4.96	54.95	NA	NA	Down	-3.47	2.63E-11	1.06E+01	1.44E-09	121498901	121499900	-3.6	1.56E-13	3.90E-11						Genedesert	NA
chr1	149033101	149034200	1100	1.60;0.00;2.27;11.83	28.25;40.61;62.43;41.18	3.93	43.12	NA	NA	Down	-3.46	9.39E-09	8.03E+00	1.77E-07	149033201	149034200	-3.79	6.25E-09	8.74E-08						OtherIntergenic	NA
chr10	1816901	1818000	1100	2.40;0.00;1.13;9.96	26.90;44.97;35.87;41.18	3.37	37.23	NA	NA	Down	-3.46	4.49E-11	1.03E+01	2.21E-09	1817001	1818000	-3.46	4.49E-11	1.33E-09						OtherIntergenic	NA
chr2	89848901	89854200	5300	24.80;12.34;11.34;160.06	392.74;380.75;816.96;712.33	52.14	575.7	NA	NA	Down	-3.46	4.27E-07	6.37E+00	3.39E-06	89850301	89851300	-3.59	1.80E-10	4.36E-09						Genedesert	NA
chr21	9470801	9472000	1200	3.20;0.00;0.00;14.32	28.25;60.20;42.51;62.54	4.38	48.37	NA	NA	Down	-3.46	6.61E-09	8.18E+00	1.32E-07	9471001	9472000	-3.44	2.56E-09	4.11E-08						Subtelomere	NA
chr4	75133101	75134100	1000	0.80;1.03;1.13;10.59	32.28;41.34;38.52;36.61	3.39	37.19	NA	NA	Down	-3.46	1.09E-13	1.30E+01	8.74E-11	75133101	75134100	-3.46	1.09E-13	3.90E-11	MTHFD2L	NM_001144978	+	75023828	75168814	Genebody	109772.5
chr4	85263401	85264400	1000	0.00;0.00;0.00;14.95	28.25;42.06;35.87;57.96	3.74	41.03	NA	NA	Down	-3.46	7.29E-09	8.14E+00	1.43E-07	85263401	85264400	-3.46	7.29E-09	9.96E-08						OtherIntergenic	NA
chr4	142179501	142180600	1100	0.80;0.00;4.53;10.59	29.59;38.44;47.82;59.49	3.98	43.83	NA	NA	Down	-3.46	7.22E-09	8.14E+00	1.42E-07	142179601	142180600	-3.46	7.22E-09	9.87E-08						OtherIntergenic	NA
chr4	181451801	181453100	1300	4.80;0.00;0.00;13.70	45.73;47.14;65.09;45.76	4.63	50.93	NA	NA	Down	-3.46	5.55E-11	1.03E+01	2.62E-09	181452101	181453100	-3.32	1.63E-13	3.90E-11						Genedesert	NA
chr7	103676201	103677200	1000	1.60;0.00;0.00;11.83	28.25;39.16;34.54;45.76	3.36	36.93	NA	NA	Down	-3.46	3.78E-11	1.04E+01	1.93E-09	103676201	103677200	-3.46	3.78E-11	1.15E-09						OtherIntergenic	NA
chr8	56522201	56523500	1300	0.80;0.00;0.00;18.68	40.35;58.02;53.14;62.54	4.87	53.51	NA	NA	Down	-3.46	7.90E-12	1.11E+01	5.45E-10	56522201	56523200	-3.59	1.54E-11	5.38E-10						OtherIntergenic	NA
chr8	137539001	137540000	1000	0.80;0.00;3.40;8.72	29.59;36.99;34.54;41.18	3.23	35.57	NA	NA	Down	-3.46	1.22E-13	1.29E+01	8.74E-11	137539001	137540000	-3.46	1.22E-13	3.90E-11						Genedesert	NA
chr10	59922201	59923300	1100	2.40;0.00;0.00;15.57	33.63;41.34;51.81;70.17	4.49	49.23	NA	NA	Down	-3.45	1.50E-08	7.82E+00	2.61E-07	59922301	59923300	-3.43	1.02E-08	1.31E-07						OtherIntergenic	NA
chr11	125667001	125668300	1300	4.00;0.00;0.00;15.57	52.46;48.59;58.45;54.91	4.89	53.6	NA	NA	Down	-3.45	3.82E-13	1.24E+01	8.74E-11	125667201	125668200	-3.3	1.51E-13	3.90E-11						OtherIntergenic	NA
chr12	119083201	119084200	1000	0.00;0.00;0.00;14.95	33.63;38.44;51.81;39.66	3.74	40.88	NA	NA	Down	-3.45	2.82E-11	1.05E+01	1.52E-09	119083201	119084200	-3.45	2.82E-11	8.93E-10						OtherIntergenic	NA
chr14	102129601	102131200	1600	3.20;0.00;0.00;16.82	43.04;59.47;58.45;57.96	5	54.73	NA	NA	Down	-3.45	2.50E-13	1.26E+01	8.74E-11	102130201	102131200	-3.51	1.55E-13	3.90E-11						OtherIntergenic	NA
chr16	35248301	35250200	1900	4.00;6.17;9.07;21.80	68.60;135.62;91.66;154.06	10.26	112.48	NA	NA	Down	-3.45	2.29E-08	7.64E+00	3.69E-07	35248401	35249400	-3.73	1.20E-08	1.51E-07						Pericentromere	NA
chr17	26331201	26332600	1400	3.20;0.00;0.00;16.19	40.35;59.47;54.46;57.96	4.85	53.06	NA	NA	Down	-3.45	8.66E-13	1.21E+01	1.09E-10	26331601	26332600	-3.48	2.56E-12	1.34E-10						OtherIntergenic	NA
chr2	117115601	117116600	1000	0.80;0.00;0.00;14.32	29.59;47.87;49.15;38.13	3.78	41.19	NA	NA	Down	-3.45	1.19E-10	9.92E+00	4.92E-09	117115601	117116600	-3.45	1.19E-10	3.06E-09						Genedesert	NA
chr20	29827501	29830300	2800	8.80;4.11;1.13;41.11	108.95;153.03;163.39;175.41	13.79	150.19	NA	NA	Down	-3.45	3.84E-10	9.42E+00	1.30E-08	29828001	29829000	-3.35	1.56E-09	2.70E-08						OtherIntergenic	NA
chr21	10795501	10804600	9100	38.40;14.40;9.07;131.41	367.19;517.10;613.72;614.71	48.32	528.18	NA	NA	Down	-3.45	8.62E-09	8.06E+00	1.65E-07	10803101	10804100	-3.79	1.52E-13	3.90E-11						OtherIntergenic	NA
chr3	50952401	50953400	1000	0.80;0.00;2.27;12.46	36.32;45.69;49.15;38.13	3.88	42.32	NA	NA	Down	-3.45	1.44E-13	1.28E+01	8.74E-11	50952401	50953400	-3.45	1.44E-13	3.90E-11	DOCK3	NM_004947	+	50712671	51421629	Genebody	240229.5
chr5	114825901	114826900	1000	0.00;0.00;0.00;15.57	28.25;37.71;59.78;44.23	3.89	42.49	NA	NA	Down	-3.45	9.88E-09	8.01E+00	1.84E-07	114825901	114826900	-3.45	9.88E-09	1.28E-07						OtherIntergenic	NA
chrY	13866101	13870700	4600	23.20;11.32;11.34;113.97	285.14;343.77;629.66;491.16	39.96	437.43	NA	NA	Down	-3.45	1.92E-07	6.72E+00	1.94E-06	13868001	13869000	-3.71	2.01E-10	4.80E-09						Pericentromere	NA
chr10	42798801	42801000	2200	9.60;8.23;1.13;46.71	118.36;136.35;205.90;253.21	16.42	178.45	NA	NA	Down	-3.44	8.81E-08	7.06E+00	1.09E-06	42798801	42799800	-3.55	1.69E-08	2.00E-07						Pericentromere	NA
chr11	48848001	48849200	1200	4.00;0.00;3.40;10.59	36.32;52.22;53.14;53.39	4.5	48.76	NA	NA	Down	-3.44	3.67E-12	1.14E+01	2.97E-10	48848001	48849000	-3.45	6.70E-11	1.87E-09						OtherIntergenic	NA
chr12	119458401	119459500	1100	0.80;0.00;1.13;14.32	29.59;46.42;50.48;50.34	4.06	44.21	NA	NA	Down	-3.44	4.66E-10	9.33E+00	1.52E-08	119458501	119459500	-3.42	6.53E-11	1.83E-09	SRRM4	NM_194286	+	119419299	119600856	Genebody	39651.5
chr17	22248801	22249800	1000	6.40;1.03;0.00;30.52	37.66;58.02;131.51;184.57	9.49	102.94	NA	NA	Down	-3.44	1.65E-07	6.78E+00	1.74E-06	22248801	22249800	-3.44	1.65E-07	1.18E-06						Pericentromere	NA
chr19	27748701	27750600	1900	10.40;5.14;2.27;37.99	63.22;260.36;143.47;137.28	13.95	151.08	NA	NA	Down	-3.44	9.86E-08	7.01E+00	1.19E-06	27749601	27750600	-3.58	8.62E-08	7.33E-07						Pericentromere	NA
chr2	21043701	21044700	1000	0.80;0.00;0.00;14.32	32.28;55.84;39.85;36.61	3.78	41.15	NA	NA	Down	-3.44	4.19E-10	9.38E+00	1.40E-08	21043701	21044700	-3.44	4.19E-10	8.95E-09						OtherIntergenic	NA
chr2	127091401	127092500	1100	3.20;0.00;1.13;9.96	28.25;45.69;38.52;42.71	3.57	38.79	NA	NA	Down	-3.44	1.90E-11	1.07E+01	1.10E-09	127091401	127092400	-3.39	1.08E-11	4.04E-10						Genedesert	NA
chr20	1659401	1661000	1600	1.60;2.06;0.00;18.68	49.77;63.10;59.78;70.17	5.59	60.7	NA	NA	Down	-3.44	3.34E-13	1.25E+01	8.74E-11	1659401	1660400	-3.49	1.15E-13	3.90E-11						OtherIntergenic	NA
chr3	90332201	90334100	1900	4.80;0.00;10.20;36.75	67.25;105.16;200.59;189.14	12.94	140.53	NA	NA	Down	-3.44	1.27E-07	6.90E+00	1.44E-06	90332301	90333300	-3.71	1.05E-07	8.48E-07						Pericentromere	NA
chr6	958201	959200	1000	17.60;25.72;13.60;75.36	1143.25;38.44;216.53;38.13	33.07	359.09	NA	NA	Down	-3.44	5.27E-07	6.28E+00	3.96E-06	958201	959200	-3.44	5.27E-07	2.96E-06						OtherIntergenic	NA
chr7	57943901	57946000	2100	12.80;9.26;1.13;55.43	129.12;253.84;245.75;225.75	19.66	213.61	NA	NA	Down	-3.44	7.33E-09	8.13E+00	1.44E-07	57944701	57945700	-3.86	3.12E-09	4.85E-08						Pericentromere	NA
chr8	132114501	132115600	1100	3.20;0.00;3.40;8.10	30.94;42.06;45.17;41.18	3.67	39.84	NA	NA	Down	-3.44	2.82E-13	1.25E+01	8.74E-11	132114501	132115500	-3.41	3.00E-13	3.90E-11						OtherIntergenic	NA
chrY	13812701	13814100	1400	8.00;0.00;0.00;27.40	67.25;53.67;120.88;143.38	8.85	96.3	NA	NA	Down	-3.44	1.14E-07	6.94E+00	1.33E-06	13812701	13813700	-3.37	6.10E-08	5.65E-07						Pericentromere	NA
chr11	42674801	42676100	1300	1.60;0.00;4.53;10.59	33.63;52.94;45.17;48.81	4.18	45.14	NA	NA	Down	-3.43	7.43E-12	1.11E+01	5.20E-10	42675001	42676000	-3.37	1.39E-11	4.94E-10						Genedesert	NA
chr12	34303901	34304900	1000	4.00;0.00;0.00;10.59	28.25;39.89;50.48;38.13	3.65	39.19	NA	NA	Down	-3.43	4.69E-10	9.33E+00	1.53E-08	34303901	34304900	-3.43	4.69E-10	9.85E-09						Pericentromere	NA
chr19	57121501	57122700	1200	1.60;0.00;1.13;13.70	36.32;56.57;37.20;47.29	4.11	44.34	NA	NA	Down	-3.43	8.32E-11	1.01E+01	3.67E-09	57121601	57122600	-3.55	1.64E-13	3.90E-11	ZNF71	NM_021216	+	57106663	57135544	Genebody	15437.5
chr3	20328801	20329900	1100	1.60;2.06;0.00;12.46	33.63;48.59;50.48;41.18	4.03	43.47	NA	NA	Down	-3.43	3.68E-12	1.14E+01	2.98E-10	20328901	20329900	-3.41	1.00E-13	3.90E-11						Genedesert	NA
chr3	140242101	140243100	1000	1.60;0.00;1.13;11.83	28.25;50.77;41.18;36.61	3.64	39.2	NA	NA	Down	-3.43	2.20E-10	9.66E+00	8.17E-09	140242101	140243100	-3.43	2.20E-10	5.17E-09	CLSTN2	NM_022131	+	139654026	140286919	Genebody	588574.5
chr4	63004201	63005200	1000	1.60;0.00;3.40;10.59	30.94;38.44;53.14;45.76	3.9	42.07	NA	NA	Down	-3.43	7.24E-10	9.14E+00	2.17E-08	63004201	63005200	-3.43	7.24E-10	1.42E-08						Genedesert	NA
chr9	95784401	95786400	2000	113.59;130.64;75.94;41.11	16.14;29.01;18.60;13.73	90.32	19.37	NA	NA	Up	2.22	2.27E-07	6.64E+00	2.18E-06	95785301	95786300	1.85	6.46E-08	5.91E-07	FGD3	NM_033086	+	95736717	95798518	Genebody	48683.5
chr7	5644201	5645600	1400	112.79;34.98;27.20;31.76	20.18;5.08;14.61;4.58	51.68	11.11	NA	NA	Up	2.22	1.86E-07	6.73E+00	1.90E-06	5644501	5645500	3.93	5.43E-08	5.15E-07	FSCN1	NM_003088	+	5632435	5646287	Genebody	12465.5
chr4	156219201	156220200	1000	3.20;1.03;0.00;9.34	30.94;39.89;35.87;39.66	3.39	36.59	NA	NA	Down	-3.43	1.10E-13	1.30E+01	8.74E-11	156219201	156220200	-3.43	1.10E-13	3.90E-11						OtherIntergenic	NA
chr7	811801	813700	1900	44.80;60.69;51.01;46.71	10.76;13.05;10.63;9.15	50.8	10.9	NA	NA	Up	2.22	4.13E-12	1.14E+01	3.25E-10	812601	813600	2.31	1.21E-12	7.66E-11	HEATR2	NM_017802	+	766337	826116	Genebody	46413.5
chr8	29115501	29116700	1200	48.80;61.72;97.48;21.18	13.45;11.60;11.96;12.20	57.29	12.3	NA	NA	Up	2.22	2.26E-07	6.65E+00	2.17E-06	29115701	29116700	2.54	1.91E-07	1.31E-06	KIF13B	NM_015254	-	28924794	29120610	Genebody	4509.5
chr4	41415601	41417600	2000	127.19;82.30;138.29;46.71	21.52;20.31;21.25;21.35	98.62	21.11	NA	NA	Up	2.22	2.15E-07	6.67E+00	2.10E-06	41415701	41416700	1.86	2.24E-08	2.52E-07	LIMCH1	NM_001112718	+	41362803	41702061	Genebody	53797.5
chr7	2105601	2107300	1700	55.20;31.89;35.14;54.81	10.76;15.23;1.33;10.68	44.26	9.5	NA	NA	Up	2.22	8.65E-09	8.06E+00	1.65E-07	2105601	2106600	2.39	6.67E-09	9.23E-08	MAD1L1	NM_003550	-	1855427	2272583	Genebody	166132.5
chr2	65315701	65317600	1900	97.59;120.36;140.55;33.01	25.56;24.66;18.60;15.25	97.88	21.02	NA	NA	Up	2.22	3.16E-07	6.50E+00	2.74E-06	65316201	65317200	1.84	6.20E-08	5.72E-07	RAB1A	NM_015543	-	65313987	65357435	Genebody	40784.5
chr4	7051801	7054200	2400	159.99;73.04;86.15;100.90	28.25;34.81;11.96;15.25	105.02	22.57	NA	NA	Up	2.22	1.04E-07	6.98E+00	1.24E-06	7053201	7054200	1.93	2.85E-10	6.44E-09	TADA2B	NM_152293	+	7045155	7059677	Genebody	7845.5
chr22	43437801	43439500	1700	44.80;57.61;51.01;23.67	12.11;11.60;6.64;7.63	44.27	9.49	NA	NA	Up	2.22	4.76E-08	7.32E+00	6.70E-07	43437801	43438800	2.21	4.94E-08	4.79E-07	TTLL1	NM_012263	-	43435522	43485434	Genebody	46783.5
chr11	69178401	69180300	1900	85.59;53.49;58.94;24.91	17.49;11.60;6.64;12.20	55.74	11.98	NA	NA	Up	2.22	1.25E-07	6.90E+00	1.42E-06	69179301	69180300	2.32	1.11E-07	8.82E-07						OtherIntergenic	NA
chr6	81228801	81230500	1700	47.20;55.55;121.28;25.54	25.56;10.15;3.99;13.73	62.39	13.36	NA	NA	Up	2.22	2.71E-07	6.57E+00	2.46E-06	81228801	81229800	2.33	2.55E-07	1.64E-06						Genedesert	NA
chr6	77799101	77800100	1000	0.80;2.06;0.00;10.59	29.59;38.44;39.85;36.61	3.36	36.12	NA	NA	Down	-3.43	1.13E-13	1.29E+01	8.74E-11	77799101	77800100	-3.43	1.13E-13	3.90E-11						Genedesert	NA
chr17	75413701	75415500	1800	119.19;65.84;77.08;36.75	10.76;18.86;22.58;12.20	74.71	16.1	NA	NA	Up	2.21	1.80E-07	6.74E+00	1.85E-06	75413901	75414900	1.83	3.48E-08	3.62E-07	9-Sep	NM_001113494	+	75372164	75496678	Genebody	42436.5
chr11	47004501	47006400	1900	132.79;95.67;129.22;44.84	20.18;29.01;13.28;24.41	100.63	21.72	NA	NA	Up	2.21	2.02E-07	6.69E+00	2.01E-06	47005301	47006300	1.51	2.77E-08	3.00E-07	C11orf49	NM_024113	+	46958250	47183798	Genebody	47200.5
chr10	121203801	121204800	1000	53.60;59.66;32.87;21.18	8.07;12.33;6.64;9.15	41.83	9.05	NA	NA	Up	2.21	8.99E-08	7.05E+00	1.11E-06	121203801	121204800	2.21	8.99E-08	7.56E-07	GRK5	NM_005308	+	120967196	121215131	Genebody	237104.5
chr2	240018801	240020700	1900	108.79;88.47;95.21;37.37	30.94;16.68;15.94;7.63	82.46	17.8	NA	NA	Up	2.21	1.32E-07	6.88E+00	1.48E-06	240018801	240019800	3.87	4.50E-08	4.45E-07	HDAC4	NM_006037	-	239969863	240322643	Genebody	302892.5
chr2	23645801	23648200	2400	148.79;138.87;188.16;82.21	20.18;44.97;29.22;25.93	139.51	30.07	NA	NA	Up	2.21	1.27E-07	6.90E+00	1.44E-06	23646601	23647600	2.1	9.92E-09	1.29E-07	KLHL29	NM_052920	+	23608297	23931483	Genebody	38703.5
chr17	4790001	4791200	1200	62.40;44.23;57.81;22.42	14.80;11.60;7.97;6.10	46.71	10.12	NA	NA	Up	2.21	7.81E-08	7.11E+00	9.95E-07	4790101	4791100	1.89	4.92E-08	4.77E-07	MINK1	NM_170663	+	4736634	4801356	Genebody	53966.5
chr5	108679901	108681700	1800	83.19;67.89;100.88;23.04	14.80;15.23;17.27;12.20	68.75	14.87	NA	NA	Up	2.21	2.16E-07	6.66E+00	2.11E-06	108679901	108680900	2.45	8.55E-08	7.29E-07	PJA2	NM_014819	-	108670409	108745675	Genebody	64874.5
chr9	140391301	140393200	1900	30.40;34.98;80.48;31.76	16.14;9.43;6.64;6.10	44.4	9.58	NA	NA	Up	2.21	1.60E-07	6.80E+00	1.70E-06	140392201	140393200	2.35	1.43E-07	1.06E-06	PNPLA7	NM_001098537	-	140354404	140444986	Genebody	52735.5
chr7	9463101	9464100	1000	0.00;5.14;1.13;7.47	26.90;40.61;34.54;45.76	3.44	36.95	NA	NA	Down	-3.43	1.80E-10	9.74E+00	6.92E-09	9463101	9464100	-3.43	1.80E-10	4.36E-09						OtherIntergenic	NA
chr1	4429701	4431400	1700	3.20;3.09;0.00;16.82	41.70;77.60;66.42;61.01	5.78	61.68	NA	NA	Down	-3.42	5.23E-10	9.28E+00	1.67E-08	4429701	4430700	-3.29	6.51E-12	2.72E-10						OtherIntergenic	NA
chr1	3103301	3105200	1900	138.39;60.69;98.61;44.84	9.42;26.11;9.30;28.98	85.64	18.45	NA	NA	Up	2.21	2.36E-07	6.63E+00	2.24E-06	3103701	3104700	3.92	6.61E-08	6.01E-07	PRDM16	NM_022114	+	2985741	3355185	Genebody	118509.5
chr4	3386001	3389200	3200	205.59;175.91;179.09;67.26	34.97;39.16;34.54;27.46	156.96	34.03	NA	NA	Up	2.21	2.83E-07	6.55E+00	2.53E-06	3386301	3387300	3.26	5.17E-08	4.96E-07	RGS12	NM_198227	+	3371723	3441640	Genebody	15877.5
chr8	97529901	97531200	1300	47.20;43.21;36.27;33.01	10.76;10.88;5.31;7.63	39.92	8.64	NA	NA	Up	2.21	4.57E-11	1.03E+01	2.24E-09	97530101	97531100	2.46	1.10E-11	4.09E-10	SDC2	NM_002998	+	97505881	97624037	Genebody	24669.5
chr10	112684501	112685500	1000	28.00;29.83;35.14;26.78	6.73;7.98;6.64;4.58	29.94	6.48	NA	NA	Up	2.21	4.86E-13	1.23E+01	8.90E-11	112684501	112685500	2.21	4.86E-13	4.34E-11	SHOC2	NM_007373	+	112679300	112773425	Genebody	5700.5
chr10	39081401	39088600	7200	78.40;28.80;39.67;300.20	863.49;1380.86;1176.96;1366.70	111.77	1197	NA	NA	Down	-3.42	3.19E-09	8.50E+00	7.24E-08	39082501	39083500	-3.72	1.59E-13	3.90E-11						Pericentromere	NA
chr11	16254701	16256200	1500	77.60;46.29;102.02;24.91	9.42;17.41;11.96;15.25	62.7	13.51	NA	NA	Up	2.21	2.33E-07	6.63E+00	2.21E-06	16255001	16256000	2.29	2.09E-07	1.41E-06	SOX6	NM_001145819	-	15987994	16424413	Genebody	168962.5
chr8	116556701	116558300	1600	43.20;47.32;40.81;24.91	4.04;10.88;17.27;1.53	39.06	8.43	NA	NA	Up	2.21	3.35E-08	7.48E+00	5.04E-07	116556801	116557800	2.31	5.73E-09	8.12E-08	TRPS1	NM_014112	-	116420723	116681228	Genebody	123727.5
chr17	80577501	80579300	1800	87.99;44.23;28.34;38.61	8.07;11.60;6.64;16.78	49.8	10.77	NA	NA	Up	2.21	1.31E-07	6.88E+00	1.47E-06	80578301	80579300	2.59	9.45E-08	7.85E-07	WDR45L	NM_019613	-	80572437	80606411	Genebody	28010.5
chr12	96468601	96470700	2100	131.19;78.18;128.09;71.00	17.49;16.68;27.90;25.93	102.11	22	NA	NA	Up	2.21	6.39E-08	7.19E+00	8.48E-07	96469101	96470100	2.87	4.52E-08	4.47E-07						OtherIntergenic	NA
chr16	29296701	29298700	2000	104.79;77.15;92.95;81.59	24.21;24.66;14.61;13.73	89.12	19.3	NA	NA	Up	2.21	5.88E-12	1.12E+01	4.31E-10	29297201	29298200	2.14	5.33E-12	2.33E-10						OtherIntergenic	NA
chr3	127261301	127263500	2200	196.79;88.47;88.41;46.71	16.14;24.66;22.58;27.46	105.09	22.71	NA	NA	Up	2.21	3.77E-07	6.42E+00	3.10E-06	127262501	127263500	3.65	9.20E-08	7.69E-07						OtherIntergenic	NA
chr6	169738901	169740800	1900	79.20;61.72;99.75;34.88	18.83;21.76;6.64;12.20	68.89	14.86	NA	NA	Up	2.21	1.40E-07	6.85E+00	1.55E-06	169739801	169740800	2.29	1.03E-07	8.40E-07						OtherIntergenic	NA
chr7	115134301	115135400	1100	38.40;67.89;72.54;19.93	5.38;14.50;7.97;15.25	49.69	10.78	NA	NA	Up	2.21	1.80E-07	6.74E+00	1.85E-06	115134401	115135400	2.31	1.68E-07	1.20E-06						OtherIntergenic	NA
chr9	139491401	139492800	1400	64.80;78.18;60.08;24.29	9.42;21.76;11.96;6.10	56.84	12.31	NA	NA	Up	2.21	1.27E-07	6.89E+00	1.44E-06	139491601	139492600	2.16	1.20E-07	9.37E-07						OtherIntergenic	NA
chr18	9156701	9157800	1100	59.20;61.72;104.28;19.93	12.11;12.33;10.63;18.30	61.28	13.34	NA	NA	Up	2.2	2.44E-07	6.61E+00	2.29E-06	9156701	9157700	2.09	2.30E-07	1.51E-06	ANKRD12	NM_001204056	+	9137560	9285983	Genebody	19690.5
chr4	74043401	74045200	1800	89.59;49.38;35.14;24.91	9.42;7.98;19.93;6.10	49.76	10.85	NA	NA	Up	2.2	1.60E-07	6.80E+00	1.70E-06	74044201	74045200	2.62	1.22E-07	9.45E-07	ANKRD17	NM_198889	-	73940501	74124502	Genebody	80201.5
chr19	576701	577800	1100	32.00;24.69;26.07;19.93	10.76;8.70;1.33;1.53	25.67	5.58	NA	NA	Up	2.2	1.19E-08	7.92E+00	2.15E-07	576801	577800	2.2	1.19E-08	1.50E-07	BSG	NM_198589	+	572536	583493	Genebody	4714.5
chr17	64184501	64186100	1600	94.39;64.81;79.35;26.16	14.80;14.50;15.94;12.20	66.18	14.36	NA	NA	Up	2.2	1.58E-07	6.80E+00	1.68E-06	64184601	64185600	3.36	7.98E-08	6.91E-07	CEP112	NM_145036	-	63631657	64187987	Promoter3k	2686.5
chr19	1272301	1274200	1900	139.19;148.13;187.03;42.97	44.39;23.21;17.27;27.46	129.33	28.08	NA	NA	Up	2.2	3.95E-07	6.40E+00	3.20E-06	1272701	1273700	1.55	1.01E-07	8.26E-07	CIRBP	NR_023312	+	1269266	1274809	Genebody	3984.5
chr10	119361201	119362200	1000	0.00;1.03;1.13;14.32	37.66;58.74;34.54;45.76	4.12	44.18	NA	NA	Down	-3.42	3.81E-10	9.42E+00	1.29E-08	119361201	119362200	-3.42	3.81E-10	8.26E-09						OtherIntergenic	NA
chr17	80037001	80038600	1600	91.99;65.84;60.08;30.52	16.14;15.23;11.96;10.68	62.11	13.5	NA	NA	Up	2.2	1.13E-07	6.95E+00	1.32E-06	80037501	80038500	1.78	5.17E-08	4.96E-07	FASN	NM_004104	-	80036213	80056106	Genebody	18305.5
chr16	53929701	53931600	1900	59.20;50.41;73.68;49.82	21.52;5.08;11.96;12.20	58.28	12.69	NA	NA	Up	2.2	5.34E-10	9.27E+00	1.70E-08	53930601	53931600	1.84	9.10E-13	6.29E-11	FTO	NM_001080432	+	53737874	54148379	Genebody	192776.5
chr16	87721701	87723400	1700	92.79;82.30;80.48;48.58	12.11;18.86;18.60;16.78	76.04	16.58	NA	NA	Up	2.2	1.74E-08	7.76E+00	2.94E-07	87721701	87722700	2.02	5.39E-09	7.71E-08	JPH3	NM_020655	+	87636498	87731761	Genebody	86052.5
chr15	37250501	37252500	2000	71.20;81.27;82.75;50.45	8.07;18.13;14.61;21.35	71.41	15.54	NA	NA	Up	2.2	4.30E-09	8.37E+00	9.27E-08	37251201	37252200	2.11	7.34E-11	2.03E-09	MEIS2	NM_172315	-	37183221	37390562	Genebody	139061.5
chr2	15474801	15476200	1400	44.80;53.49;89.55;24.29	14.80;13.05;9.30;9.15	53.03	11.58	NA	NA	Up	2.2	1.96E-07	6.71E+00	1.96E-06	15474801	15475800	2.36	9.76E-08	8.04E-07	NBAS	NM_015909	-	15307031	15701454	Genebody	225953.5
chr3	73463201	73465100	1900	60.00;62.75;85.01;39.24	20.18;15.96;5.31;12.20	61.75	13.41	NA	NA	Up	2.2	4.57E-08	7.34E+00	6.47E-07	73463201	73464200	2.2	3.71E-11	1.13E-09	PDZRN3	NM_015009	-	73431651	73674072	Genebody	209921.5
chr11	24171401	24172500	1100	1.60;0.00;3.40;9.96	34.97;51.49;35.87;38.13	3.74	40.12	NA	NA	Down	-3.42	5.22E-12	1.13E+01	3.90E-10	24171501	24172500	-3.42	2.48E-12	1.30E-10						Genedesert	NA
chr10	70163901	70165400	1500	68.00;36.00;103.15;23.04	12.11;15.23;10.63;12.20	57.55	12.54	NA	NA	Up	2.2	2.49E-07	6.60E+00	2.32E-06	70164001	70165000	2.08	2.26E-07	1.49E-06	RUFY2	NM_001042417	-	70136949	70167051	Promoter3k	2400.5
chr11	116839201	116840400	1200	61.60;34.98;29.47;23.67	2.69;10.88;5.31;13.73	37.43	8.15	NA	NA	Up	2.2	7.96E-08	7.10E+00	1.01E-06	116839201	116840200	2.83	4.57E-08	4.51E-07	SIK3	NM_025164	-	116714117	116968993	Genebody	129192.5
chr17	80888101	80889700	1600	97.59;100.81;39.67;52.32	14.80;25.38;9.30;13.73	72.6	15.8	NA	NA	Up	2.2	1.47E-07	6.83E+00	1.60E-06	80888201	80889200	1.93	9.89E-08	8.12E-07	TBCD	NM_005993	+	80709939	80901062	Genebody	178961.5
chr8	116599101	116601000	1900	66.40;33.95;64.61;51.07	9.42;13.05;9.30;15.25	54.01	11.76	NA	NA	Up	2.2	1.42E-08	7.85E+00	2.49E-07	116599501	116600500	2.22	3.13E-09	4.86E-08	TRPS1	NM_014112	-	116420723	116681228	Genebody	81177.5
chr5	82867401	82869200	1800	40.80;51.43;55.54;24.91	12.11;13.78;3.99;7.63	43.17	9.37	NA	NA	Up	2.2	4.08E-08	7.39E+00	5.91E-07	82867701	82868700	2.27	7.55E-09	1.03E-07	VCAN	NM_001164097	+	82767492	82878122	Genebody	100808.5
chr11	114103401	114104600	1200	121.59;90.53;63.48;23.67	8.07;23.21;17.27;16.78	74.82	16.33	NA	NA	Up	2.2	2.77E-07	6.56E+00	2.49E-06	114103401	114104400	2.47	2.24E-07	1.48E-06	ZBTB16	NM_001018011	+	113931287	114121397	Genebody	172713.5
chr11	121932701	121934700	2000	70.40;56.58;137.15;43.60	21.52;13.05;18.60;13.73	76.93	16.72	NA	NA	Up	2.2	2.69E-07	6.57E+00	2.45E-06	121932701	121933700	2.13	1.05E-08	1.35E-07						OtherIntergenic	NA
chr13	50396901	50397900	1000	70.40;74.07;96.35;19.93	10.76;21.76;10.63;13.73	65.18	14.22	NA	NA	Up	2.2	2.35E-07	6.63E+00	2.23E-06	50396901	50397900	2.2	2.35E-07	1.54E-06						OtherIntergenic	NA
chr11	90715501	90716500	1000	6.40;1.03;0.00;12.46	26.90;70.35;42.51;73.22	4.97	53.24	NA	NA	Down	-3.42	1.98E-08	7.70E+00	3.28E-07	90715501	90716500	-3.42	1.98E-08	2.29E-07						Genedesert	NA
chr16	21523201	21525100	1900	78.40;72.01;64.61;39.24	14.80;19.58;13.28;7.63	63.56	13.82	NA	NA	Up	2.2	2.30E-08	7.64E+00	3.70E-07	21523301	21524300	2.67	1.51E-08	1.82E-07						OtherIntergenic	NA
chr6	82711801	82713300	1500	21.60;46.29;46.47;22.42	4.04;7.25;9.30;9.15	34.2	7.43	NA	NA	Up	2.2	7.43E-08	7.13E+00	9.57E-07	82712301	82713300	2.19	6.95E-08	6.24E-07						OtherIntergenic	NA
chr8	144987301	144989100	1800	84.79;80.24;47.61;33.01	16.14;18.86;9.30;9.15	61.41	13.36	NA	NA	Up	2.2	1.17E-07	6.93E+00	1.35E-06	144988001	144989000	2.53	7.00E-08	6.27E-07						OtherIntergenic	NA
chr4	7986301	7988200	1900	102.39;104.93;94.08;55.43	12.11;26.11;19.93;19.83	89.21	19.49	NA	NA	Up	2.19	2.65E-08	7.58E+00	4.16E-07	7987101	7988100	1.85	7.99E-10	1.54E-08	ABLIM2	NM_001130087	-	7967036	8160559	Genebody	173308.5
chr12	38034101	38036000	1900	16.00;18.52;6.80;117.09	199.06;475.03;565.90;457.60	39.6	424.4	NA	NA	Down	-3.42	1.23E-07	6.91E+00	1.41E-06	38034601	38035600	-3.44	1.24E-07	9.60E-07						Pericentromere	NA
chr13	29664201	29665400	1200	3.20;0.00;1.13;13.08	40.35;47.87;47.82;50.34	4.35	46.59	NA	NA	Down	-3.42	2.23E-13	1.27E+01	8.74E-11	29664401	29665400	-3.38	1.43E-13	3.90E-11	MTUS2	NM_001033602	+	29598747	30080084	Genebody	66053.5
chr7	5570401	5572200	1800	103.19;99.78;104.28;55.43	17.49;28.28;10.63;22.88	90.67	19.82	NA	NA	Up	2.19	2.81E-08	7.55E+00	4.36E-07	5570901	5571900	1.95	5.82E-09	8.23E-08	ACTB	NM_001101	-	5566778	5570232	Promoter3k	-1068.5
chr13	56446201	56447500	1300	1.60;0.00;0.00;16.19	30.94;63.10;45.17;51.86	4.45	47.76	NA	NA	Down	-3.42	1.65E-09	8.78E+00	4.24E-08	56446301	56447300	-3.66	2.03E-11	6.77E-10						Genedesert	NA
chr14	85369301	85370800	1500	2.40;0.00;0.00;18.06	48.42;66.72;49.15;54.91	5.12	54.8	NA	NA	Down	-3.42	2.66E-13	1.26E+01	8.74E-11	85369401	85370400	-3.37	1.79E-13	3.90E-11						Genedesert	NA
chr15	20015801	20017000	1200	4.00;0.00;3.40;11.21	41.70;47.14;57.12;53.39	4.65	49.84	NA	NA	Down	-3.42	3.62E-13	1.24E+01	8.74E-11	20016001	20017000	-3.9	1.24E-13	3.90E-11						Pericentromere	NA
chr15	37954601	37955600	1000	0.00;5.14;1.13;8.10	26.90;37.71;49.15;39.66	3.59	38.36	NA	NA	Down	-3.42	7.00E-10	9.15E+00	2.11E-08	37954601	37955600	-3.42	7.00E-10	1.38E-08						OtherIntergenic	NA
chr16	5374301	5375400	1100	2.40;0.00;1.13;12.46	30.94;46.42;38.52;54.91	4	42.7	NA	NA	Down	-3.42	7.28E-10	9.14E+00	2.18E-08	5374401	5375400	-3.42	7.28E-10	1.42E-08						OtherIntergenic	NA
chr16	46416301	46420800	4500	15.20;7.20;9.07;106.50	294.56;195.09;434.38;556.75	34.49	370.19	NA	NA	Down	-3.42	4.47E-07	6.35E+00	3.51E-06	46417201	46418200	-2.94	4.95E-08	4.80E-07						Pericentromere	NA
chr2	92299701	92301900	2200	7.20;9.26;10.20;51.69	121.05;155.93;305.53;256.26	19.59	209.69	NA	NA	Down	-3.42	1.49E-07	6.83E+00	1.62E-06	92299701	92300700	-2.79	3.33E-13	3.90E-11						Pericentromere	NA
chr7	15342201	15344000	1800	66.40;48.35;120.15;22.42	13.45;15.96;13.28;13.73	64.33	14.1	NA	NA	Up	2.19	2.92E-07	6.53E+00	2.59E-06	15343001	15344000	1.87	1.42E-07	1.05E-06	AGMO	NM_001004320	-	15239942	15601640	Genebody	258539.5
chr21	9441001	9443000	2000	3.20;6.17;4.53;19.93	73.98;103.71;79.70;105.25	8.46	90.66	NA	NA	Down	-3.42	1.93E-11	1.07E+01	1.11E-09	9442001	9443000	-4.05	1.02E-13	3.90E-11						Subtelomere	NA
chr21	10893001	10894700	1700	3.20;0.00;1.13;14.32	36.32;60.92;43.84;57.96	4.66	49.76	NA	NA	Down	-3.42	3.55E-10	9.45E+00	1.22E-08	10893701	10894700	-3.51	1.71E-10	4.18E-09						OtherIntergenic	NA
chr5	26337801	26339200	1400	2.40;0.00;0.00;19.31	39.01;66.00;59.78;67.11	5.43	57.97	NA	NA	Down	-3.42	4.67E-10	9.33E+00	1.52E-08	26338101	26339100	-3.31	3.03E-11	9.49E-10						Genedesert	NA
chr18	9209701	9211400	1700	108.79;52.46;69.14;28.65	14.80;18.86;9.30;13.73	64.76	14.17	NA	NA	Up	2.19	2.09E-07	6.68E+00	2.06E-06	9210201	9211200	2.21	2.05E-07	1.38E-06	ANKRD12	NM_001204056	+	9137560	9285983	Genebody	72990.5
chr5	97290001	97291100	1100	0.80;0.00;0.00;16.19	36.32;42.79;54.46;48.81	4.25	45.59	NA	NA	Down	-3.42	5.46E-12	1.13E+01	4.05E-10	97290101	97291100	-3.42	1.36E-13	3.90E-11						Genedesert	NA
chr7	61078201	61086300	8100	83.99;73.04;51.01;281.51	1210.50;623.71;2225.06;1174.51	122.39	1308.45	NA	NA	Down	-3.42	1.69E-06	5.77E+00	1.05E-05	61084001	61085000	-3.32	1.71E-13	3.90E-11						Pericentromere	NA
chr12	669201	672000	2800	218.39;157.39;95.21;93.42	26.90;43.51;21.25;32.03	141.1	30.93	NA	NA	Up	2.19	2.65E-07	6.58E+00	2.42E-06	671001	672000	3.78	4.95E-08	4.80E-07	B4GALNT3	NM_173593	+	569542	671058	Genebody	101058.5
chrX	86535201	86536200	1000	0.80;0.00;2.27;12.46	34.97;56.57;34.54;39.66	3.88	41.43	NA	NA	Down	-3.42	3.14E-10	9.50E+00	1.09E-08	86535201	86536200	-3.42	3.14E-10	6.99E-09						OtherIntergenic	NA
chrX	92892401	92893600	1200	3.20;0.00;5.67;8.10	53.80;51.49;37.20;39.66	4.24	45.54	NA	NA	Down	-3.42	8.33E-12	1.11E+01	5.70E-10	92892401	92893400	-3.27	1.95E-13	3.90E-11						Genedesert	NA
chr1	209336701	209337700	1000	2.40;0.00;0.00;13.08	37.66;36.99;43.84;45.76	3.87	41.06	NA	NA	Down	-3.41	1.89E-13	1.27E+01	8.74E-11	209336701	209337700	-3.41	1.89E-13	3.90E-11						Genedesert	NA
chr10	38778001	38779000	1000	2.40;0.00;2.27;11.21	28.25;39.16;59.78;41.18	3.97	42.09	NA	NA	Down	-3.41	6.85E-09	8.16E+00	1.36E-07	38778001	38779000	-3.41	6.85E-09	9.44E-08						OtherIntergenic	NA
chr11	50720201	50722100	1900	2.40;7.20;1.13;24.29	47.08;103.71;94.32;126.60	8.76	92.93	NA	NA	Down	-3.41	2.47E-08	7.61E+00	3.93E-07	50721001	50722000	-3.86	1.89E-08	2.19E-07						Genedesert	NA
chr2	77767101	77768300	1200	4.80;0.00;0.00;11.83	34.97;39.16;61.11;41.18	4.16	44.11	NA	NA	Down	-3.41	2.81E-09	8.55E+00	6.51E-08	77767101	77768100	-3.56	7.61E-10	1.48E-08						OtherIntergenic	NA
chr21	15791501	15794000	2500	5.60;0.00;0.00;26.78	69.94;86.30;99.63;88.47	8.1	86.09	NA	NA	Down	-3.41	7.70E-13	1.21E+01	1.02E-10	15791601	15792600	-3.85	1.16E-13	3.90E-11						OtherIntergenic	NA
chr3	36994601	36995600	1000	1.60;0.00;1.13;11.83	28.25;44.24;34.54;47.29	3.64	38.58	NA	NA	Down	-3.41	2.78E-10	9.56E+00	9.90E-09	36994601	36995600	-3.41	2.78E-10	6.32E-09						OtherIntergenic	NA
chr4	84553501	84554600	1100	1.60;0.00;2.27;13.08	30.94;45.69;50.48;53.39	4.24	45.12	NA	NA	Down	-3.41	4.78E-10	9.32E+00	1.55E-08	84553501	84554500	-3.67	9.93E-11	2.62E-09						OtherIntergenic	NA
chr5	46334101	46336000	1900	4.80;8.23;0.00;30.52	52.46;90.66;163.39;155.58	10.89	115.52	NA	NA	Down	-3.41	1.03E-07	6.99E+00	1.23E-06	46334801	46335800	-3.4	1.08E-07	8.67E-07						Pericentromere	NA
chr6	12303801	12304800	1000	0.80;2.06;1.13;11.83	26.90;42.06;41.18;57.96	3.96	42.03	NA	NA	Down	-3.41	6.04E-09	8.22E+00	1.23E-07	12303801	12304800	-3.41	6.04E-09	8.49E-08						OtherIntergenic	NA
chr6	27046501	27047900	1400	0.80;0.00;1.13;15.57	40.35;48.59;46.49;50.34	4.38	46.44	NA	NA	Down	-3.41	2.02E-13	1.27E+01	8.74E-11	27046801	27047800	-3.42	1.06E-13	3.90E-11						OtherIntergenic	NA
chr6	76880601	76881700	1100	1.60;0.00;3.40;8.10	29.59;36.99;34.54;38.13	3.27	34.81	NA	NA	Down	-3.41	1.11E-13	1.30E+01	8.74E-11	76880601	76881600	-3.41	1.11E-13	3.90E-11						Genedesert	NA
chr7	48345201	48346200	1000	2.40;4.11;1.13;18.68	138.54;39.16;55.79;47.29	6.58	70.19	NA	NA	Down	-3.41	9.96E-08	7.00E+00	1.20E-06	48345201	48346200	-3.41	9.96E-08	8.17E-07	ABCA13	NM_152701	+	48211056	48687091	Genebody	134644.5
chr8	81930701	81931900	1200	1.60;0.00;1.13;13.70	40.35;47.14;39.85;47.29	4.11	43.66	NA	NA	Down	-3.41	1.74E-13	1.28E+01	8.74E-11	81930901	81931900	-3.34	1.31E-13	3.90E-11	PAG1	NM_018440	-	81880045	82024303	Genebody	93002.5
chrX	61873701	61875100	1400	3.20;1.03;0.00;13.70	39.01;53.67;47.82;50.34	4.48	47.71	NA	NA	Down	-3.41	1.79E-13	1.27E+01	8.74E-11	61874001	61875000	-3.5	1.22E-13	3.90E-11	NKAIN4	NM_152864	-	61872135	61885892	Genebody	11491.5
chr1	50727301	50728300	1000	3.20;2.06;0.00;9.34	30.94;39.16;47.82;36.61	3.65	38.63	NA	NA	Down	-3.4	1.13E-11	1.09E+01	7.25E-10	50727301	50728300	-3.4	1.13E-11	4.18E-10						OtherIntergenic	NA
chr1	227901201	227902200	1000	1.60;0.00;2.27;11.21	26.90;42.79;43.84;45.76	3.77	39.82	NA	NA	Down	-3.4	2.13E-10	9.67E+00	7.96E-09	227901201	227902200	-3.4	2.13E-10	5.03E-09						OtherIntergenic	NA
chr11	92812001	92814400	2400	4.00;7.20;1.13;19.31	71.29;93.56;90.33;79.32	7.91	83.62	NA	NA	Down	-3.4	6.00E-13	1.22E+01	9.38E-11	92813401	92814400	-3.53	1.10E-13	3.90E-11						OtherIntergenic	NA
chr13	88816001	88817000	1000	0.00;2.06;0.00;11.83	26.90;40.61;42.51;36.61	3.47	36.66	NA	NA	Down	-3.4	8.08E-12	1.11E+01	5.56E-10	88816001	88817000	-3.4	8.08E-12	3.20E-10						Genedesert	NA
chr11	67184501	67186300	1800	114.39;87.44;92.95;36.75	16.14;18.13;19.93;18.30	82.88	18.13	NA	NA	Up	2.19	1.50E-07	6.83E+00	1.62E-06	67185201	67186200	1.56	3.16E-10	7.03E-09	CARNS1	NM_001166222	+	67183148	67193078	Promoter3k	2252.5
chr4	14024101	14025100	1000	5.60;6.17;0.00;18.68	196.37;37.71;41.18;45.76	7.61	80.26	NA	NA	Down	-3.4	1.31E-07	6.88E+00	1.47E-06	14024101	14025100	-3.4	1.31E-07	9.98E-07						OtherIntergenic	NA
chr5	177714901	177715900	1000	72.80;73.04;58.94;19.93	8.07;15.23;10.63;15.25	56.18	12.3	NA	NA	Up	2.19	1.50E-07	6.82E+00	1.62E-06	177714901	177715900	2.19	1.50E-07	1.10E-06	COL23A1	NM_173465	-	177664616	178017556	Genebody	302155.5
chr4	32325501	32326500	1000	0.00;0.00;1.13;13.70	33.63;43.51;38.52;41.18	3.71	39.21	NA	NA	Down	-3.4	1.28E-13	1.29E+01	8.74E-11	32325501	32326500	-3.4	1.28E-13	3.90E-11						Genedesert	NA
chr7	6461401	6462400	1000	59.20;21.60;31.74;28.03	6.73;15.23;2.66;6.10	35.14	7.68	NA	NA	Up	2.19	2.39E-07	6.62E+00	2.25E-06	6461401	6462400	2.19	2.39E-07	1.56E-06	DAGLB	NM_139179	-	6448746	6487643	Genebody	25742.5
chr7	288501	290600	2100	137.59;106.98;100.88;46.09	14.80;23.93;21.25;25.93	97.89	21.48	NA	NA	Up	2.19	1.64E-07	6.79E+00	1.73E-06	289401	290400	1.68	4.06E-08	4.10E-07	FAM20C	NM_020223	+	192968	300740	Genebody	96582.5
chr9	79559301	79560300	1000	3.20;2.06;0.00;8.72	39.01;36.99;34.54;36.61	3.49	36.78	NA	NA	Down	-3.4	1.34E-13	1.29E+01	8.74E-11	79559301	79560300	-3.4	1.34E-13	3.90E-11						OtherIntergenic	NA
chr2	23903401	23905500	2100	127.19;89.50;115.62;49.82	22.87;20.31;15.94;24.41	95.53	20.88	NA	NA	Up	2.19	1.22E-07	6.91E+00	1.40E-06	23904501	23905500	2.22	5.11E-08	4.91E-07	KLHL29	NM_052920	+	23608297	23931483	Genebody	296153.5
chr2	183860501	183861800	1300	37.60;45.26;60.08;20.55	8.07;10.15;5.31;12.20	40.87	8.93	NA	NA	Up	2.19	8.93E-08	7.05E+00	1.10E-06	183860701	183861700	2.12	3.72E-08	3.82E-07	NCKAP1	NM_013436	-	183789604	183903229	Genebody	42078.5
chr3	52524501	52525600	1100	99.99;61.72;74.81;26.78	16.14;12.33;18.60;10.68	65.83	14.44	NA	NA	Up	2.19	1.66E-07	6.78E+00	1.75E-06	52524501	52525500	2.16	1.65E-07	1.18E-06	NISCH	NM_007184	+	52489523	52527088	Genebody	35527.5
chr5	43548101	43549500	1400	63.20;27.77;71.41;23.04	10.76;10.88;5.31;13.73	46.36	10.17	NA	NA	Up	2.19	1.56E-07	6.81E+00	1.67E-06	43548201	43549200	2.21	1.48E-07	1.09E-06	PAIP1	NM_006451	-	43526369	43557195	Genebody	8394.5
chr1	145035601	145037700	2100	273.58;167.68;267.51;84.70	41.70;42.79;46.49;42.71	198.37	43.42	NA	NA	Up	2.19	5.09E-07	6.29E+00	3.87E-06	145036601	145037600	4.39	1.55E-07	1.13E-06	PDE4DIP	NM_022359	-	144951760	145076186	Genebody	39535.5
chr16	46499001	46500900	1900	14.40;8.23;2.27;156.95	392.74;564.24;349.37;602.51	45.46	477.21	NA	NA	Down	-3.39	2.22E-08	7.65E+00	3.60E-07	46499101	46500100	-3.38	1.75E-08	2.06E-07						OtherIntergenic	NA
chr19	35424101	35425100	1000	3.20;0.00;0.00;11.21	34.97;39.16;35.87;41.18	3.6	37.8	NA	NA	Down	-3.39	1.31E-13	1.29E+01	8.74E-11	35424101	35425100	-3.39	1.31E-13	3.90E-11	ZNF30	NM_194325	+	35417806	35436076	Genebody	6794.5
chr1	16053601	16055500	1900	75.20;74.07;56.68;32.39	17.49;13.78;13.28;7.63	59.58	13.04	NA	NA	Up	2.19	6.05E-08	7.22E+00	8.12E-07	16054501	16055500	1.92	1.64E-09	2.83E-08	PLEKHM2	NM_015164	+	16010826	16061264	Genebody	43724.5
chr1	3238501	3240300	1800	91.99;80.24;78.21;36.12	5.38;21.03;22.58;13.73	71.64	15.68	NA	NA	Up	2.19	8.25E-08	7.08E+00	1.04E-06	3239201	3240200	1.97	2.11E-08	2.40E-07	PRDM16	NM_022114	+	2985741	3355185	Genebody	253659.5
chr16	672501	673500	1000	97.59;23.66;51.01;23.04	20.18;10.15;7.97;4.58	48.83	10.72	NA	NA	Up	2.19	1.98E-07	6.70E+00	1.98E-06	672501	673500	2.19	1.98E-07	1.35E-06	RAB40C	NM_021168	+	640172	679273	Genebody	32828.5
chr3	19990101	19991900	1800	72.80;30.86;89.55;31.14	12.11;16.68;6.64;13.73	56.09	12.29	NA	NA	Up	2.19	1.97E-07	6.71E+00	1.97E-06	19990801	19991800	1.99	1.25E-07	9.64E-07	RAB5A	NM_004162	+	19988571	20026667	Promoter3k	2429.5
chr12	69005901	69008300	2400	116.79;99.78;149.62;75.98	41.70;14.50;23.91;16.78	110.55	24.22	NA	NA	Up	2.19	4.78E-08	7.32E+00	6.72E-07	69007201	69008200	1.99	4.29E-09	6.36E-08	RAP1B	NM_015646	+	69004618	69054385	Promoter3k	2482.5
chr13	114874201	114875200	1000	80.00;62.75;32.87;20.55	16.14;8.70;10.63;7.63	49.04	10.77	NA	NA	Up	2.19	1.59E-07	6.80E+00	1.69E-06	114874201	114875200	2.19	1.59E-07	1.15E-06	RASA3	NM_007368	-	114747193	114898095	Genebody	23394.5
chr6	155064601	155066300	1700	81.59;66.87;45.34;56.05	26.90;16.68;6.64;4.58	62.46	13.7	NA	NA	Up	2.19	8.38E-09	8.08E+00	1.61E-07	155064601	155065600	2.38	5.03E-09	7.27E-08	SCAF8	NM_014892	+	155054511	155155194	Genebody	10939.5
chr4	2805701	2807800	2100	134.39;114.19;123.55;66.64	21.52;28.28;15.94;30.51	109.69	24.06	NA	NA	Up	2.19	4.19E-08	7.38E+00	6.04E-07	2805701	2806700	1.5	9.33E-11	2.48E-09	SH3BP2	NM_001122681	+	2794749	2842823	Genebody	12001.5
chr3	176869401	176873200	3800	167.19;159.45;166.62;74.74	33.63;31.19;29.22;30.51	142	31.14	NA	NA	Up	2.19	1.29E-07	6.89E+00	1.45E-06	176871901	176872900	2.17	2.38E-09	3.86E-08	TBL1XR1	NM_024665	-	176738541	176915048	Genebody	43747.5
chr2	30152801	30153800	1000	4.80;1.03;1.13;9.96	28.25;42.06;55.79;51.86	4.23	44.49	NA	NA	Down	-3.39	3.83E-09	8.42E+00	8.42E-08	30152801	30153800	-3.39	3.83E-09	5.78E-08						OtherIntergenic	NA
chr11	11882701	11883900	1200	21.60;38.06;47.61;24.29	17.49;4.35;3.99;3.05	32.89	7.22	NA	NA	Up	2.19	5.57E-07	6.25E+00	4.14E-06	11882901	11883900	2.16	1.03E-06	5.28E-06	USP47	NM_017944	+	11862969	11980872	Genebody	20331.5
chr13	20648401	20649700	1300	56.80;23.66;44.21;21.80	6.73;8.70;10.63;6.10	36.62	8.04	NA	NA	Up	2.19	8.80E-08	7.06E+00	1.09E-06	20648401	20649400	2.04	2.89E-08	3.11E-07	ZMYM2	NM_001190965	+	20532973	20665968	Genebody	116077.5
chr3	125061901	125063000	1100	28.00;32.92;103.15;21.80	17.49;11.60;3.99;7.63	46.47	10.18	NA	NA	Up	2.19	2.18E-07	6.66E+00	2.12E-06	125061901	125062900	2.19	2.18E-07	1.45E-06	ZNF148	NM_021964	-	124944512	125094198	Genebody	31747.5
chr2	147938501	147939500	1000	0.00;0.00;3.40;11.83	26.90;53.67;39.85;39.66	3.81	40.02	NA	NA	Down	-3.39	8.42E-10	9.07E+00	2.45E-08	147938501	147939500	-3.39	8.42E-10	1.61E-08						Genedesert	NA
chr9	32128401	32129400	1000	0.80;0.00;0.00;13.70	32.28;40.61;41.18;38.13	3.63	38.05	NA	NA	Down	-3.39	1.28E-13	1.29E+01	8.74E-11	32128401	32129400	-3.39	1.28E-13	3.90E-11						Genedesert	NA
chr9	116679501	116680500	1000	63.20;41.15;92.95;19.93	6.73;15.23;13.28;12.20	54.31	11.86	NA	NA	Up	2.19	2.26E-07	6.65E+00	2.17E-06	116679501	116680500	2.19	2.26E-07	1.49E-06	ZNF618	NM_133374	+	116638561	116818875	Genebody	41439.5
chr9	38429901	38431000	1100	0.80;0.00;0.00;13.70	29.59;38.44;41.18;42.71	3.63	37.98	NA	NA	Down	-3.39	2.17E-13	1.27E+01	8.74E-11	38430001	38431000	-3.37	1.40E-13	3.90E-11						OtherIntergenic	NA
chr1	1067401	1069100	1700	89.59;51.43;46.47;34.25	9.42;12.33;14.61;12.20	55.44	12.14	NA	NA	Up	2.19	1.05E-07	6.98E+00	1.25E-06	1067401	1068400	2.18	4.77E-08	4.66E-07						OtherIntergenic	NA
chr2	238380801	238384400	3600	199.99;192.37;173.43;82.21	34.97;30.46;30.55;45.76	162	35.44	NA	NA	Up	2.19	1.75E-07	6.76E+00	1.81E-06	238382901	238383900	1.69	9.73E-09	1.27E-07						OtherIntergenic	NA
chr8	134844701	134846600	1900	76.00;61.72;56.68;50.45	20.18;19.58;0.00;13.73	61.21	13.37	NA	NA	Up	2.19	3.59E-10	9.45E+00	1.23E-08	134845401	134846400	2.43	1.23E-09	2.21E-08						OtherIntergenic	NA
chr17	1029701	1031600	1900	74.40;45.26;57.81;82.83	13.45;17.41;15.94;10.68	65.08	14.37	NA	NA	Up	2.18	6.95E-09	8.16E+00	1.38E-07	1030601	1031600	1.98	1.00E-10	2.64E-09	ABR	NM_021962	-	906758	1083131	Genebody	52480.5
chr12	19607501	19608700	1200	53.60;98.75;103.15;24.29	14.80;13.78;22.58;10.68	69.95	15.46	NA	NA	Up	2.18	2.80E-07	6.55E+00	2.51E-06	19607501	19608500	2.11	2.67E-07	1.70E-06	AEBP2	NM_153207	+	19592607	19675173	Genebody	15493.5
chr11	69459901	69462100	2200	179.99;172.82;113.35;61.04	43.04;31.91;27.90;13.73	131.8	29.14	NA	NA	Up	2.18	2.86E-07	6.54E+00	2.56E-06	69460501	69461500	1.83	6.14E-08	5.68E-07	CCND1	NM_053056	+	69455872	69469242	Genebody	5128.5
chr9	137611601	137614800	3200	185.59;168.71;155.29;95.91	29.59;47.14;27.90;28.98	151.37	33.4	NA	NA	Up	2.18	4.66E-08	7.33E+00	6.58E-07	137613101	137614100	1.92	3.65E-09	5.55E-08	COL5A1	NM_000093	+	137533651	137736688	Genebody	79549.5
chrY	28783501	28786900	3400	12.00;4.11;1.13;61.66	129.12;192.19;241.77;263.88	19.73	206.74	NA	NA	Down	-3.39	3.05E-08	7.52E+00	4.67E-07	28784801	28785800	-3.44	5.40E-09	7.72E-08						Genedesert	NA
chr5	158404201	158405800	1600	55.20;114.19;117.88;24.91	22.87;16.68;9.30;19.83	78.04	17.17	NA	NA	Up	2.18	3.39E-07	6.47E+00	2.87E-06	158404401	158405400	3.12	1.55E-07	1.13E-06	EBF1	NM_024007	-	158122922	158526788	Genebody	121787.5
chr13	41147601	41149400	1800	48.00;34.98;126.95;26.78	10.76;20.31;11.96;9.15	59.18	13.04	NA	NA	Up	2.18	2.99E-07	6.52E+00	2.64E-06	41147701	41148700	3.72	7.71E-08	6.74E-07	FOXO1	NM_002015	-	41129800	41240734	Genebody	92233.5
chr1	78438501	78440600	2100	103.99;87.44;95.21;63.53	13.45;18.86;15.94;28.98	87.54	19.31	NA	NA	Up	2.18	1.64E-09	8.78E+00	4.21E-08	78438601	78439600	2.47	2.10E-10	4.97E-09	FUBP1	NM_003902	-	78413590	78444777	Genebody	5226.5
chr13	94683101	94684200	1100	40.80;40.12;69.14;21.80	10.76;12.33;2.66;12.20	42.96	9.49	NA	NA	Up	2.18	1.26E-07	6.90E+00	1.44E-06	94683201	94684200	2.18	1.26E-07	9.71E-07	GPC6	NM_005708	+	93879077	95060273	Genebody	804573.5
chr15	52264701	52265800	1100	80.00;30.86;75.94;24.91	25.56;6.53;3.99;10.68	52.93	11.69	NA	NA	Up	2.18	1.84E-07	6.74E+00	1.88E-06	52264701	52265700	2.04	1.07E-06	5.47E-06	LEO1	NM_138792	-	52230221	52263958	Promoter3k	-1292.5
chr7	2019601	2020600	1000	90.39;39.09;28.34;21.80	17.49;7.25;13.28;1.53	44.91	9.89	NA	NA	Up	2.18	1.78E-07	6.75E+00	1.84E-06	2019601	2020600	2.18	1.78E-07	1.25E-06	MAD1L1	NM_003550	-	1855427	2272583	Genebody	252482.5
chr1	16058901	16060800	1900	135.99;76.12;81.61;57.30	12.11;24.66;13.28;27.46	87.76	19.38	NA	NA	Up	2.18	1.22E-07	6.91E+00	1.40E-06	16059101	16060100	1.61	1.38E-11	4.94E-10	PLEKHM2	NM_015164	+	16010826	16061264	Genebody	49024.5
chr9	140389501	140390500	1000	54.40;45.26;26.07;22.42	5.38;9.43;13.28;4.58	37.04	8.17	NA	NA	Up	2.18	6.72E-08	7.17E+00	8.84E-07	140389501	140390500	2.18	6.72E-08	6.08E-07	PNPLA7	NM_001098537	-	140354404	140444986	Genebody	54985.5
chr10	39145101	39150100	5000	30.40;13.37;20.40;85.33	286.49;334.34;480.88;451.50	37.37	388.3	NA	NA	Down	-3.38	1.95E-08	7.71E+00	3.24E-07	39147001	39148000	-3.42	1.49E-12	8.87E-11						Pericentromere	NA
chr14	49729901	49730900	1000	2.40;0.00;1.13;11.83	28.25;36.99;47.82;47.29	3.84	40.09	NA	NA	Down	-3.38	9.85E-10	9.01E+00	2.78E-08	49729901	49730900	-3.38	9.85E-10	1.84E-08						Genedesert	NA
chr19	31568101	31569100	1000	3.20;0.00;1.13;10.59	36.32;36.99;43.84;38.13	3.73	38.82	NA	NA	Down	-3.38	1.74E-13	1.28E+01	8.74E-11	31568101	31569100	-3.38	1.74E-13	3.90E-11						OtherIntergenic	NA
chr1	2101201	2102200	1000	46.40;38.06;40.81;28.65	9.42;10.15;5.31;9.15	38.48	8.51	NA	NA	Up	2.18	3.68E-10	9.43E+00	1.25E-08	2101201	2102200	2.18	3.68E-10	8.00E-09	PRKCZ	NM_001033582	+	2036154	2116834	Genebody	65546.5
chr8	48694501	48695500	1000	73.60;52.46;27.20;26.16	4.04;16.68;6.64;12.20	44.86	9.89	NA	NA	Up	2.18	1.34E-07	6.87E+00	1.50E-06	48694501	48695500	2.18	1.34E-07	1.01E-06	PRKDC	NM_006904	-	48685668	48872743	Genebody	177742.5
chr6	128453301	128454300	1000	50.40;50.41;63.48;19.93	22.87;4.35;2.66;10.68	46.05	10.14	NA	NA	Up	2.18	1.32E-07	6.88E+00	1.48E-06	128453301	128454300	2.18	1.32E-07	1.00E-06	PTPRK	NM_002844	-	128289923	128841819	Genebody	388018.5
chr3	18461501	18463000	1500	66.40;76.12;83.88;22.42	14.80;11.60;14.61;13.73	62.2	13.68	NA	NA	Up	2.18	1.67E-07	6.78E+00	1.76E-06	18461501	18462500	1.85	1.33E-07	1.01E-06	SATB1	NM_002971	-	18389132	18466829	Genebody	4578.5
chr17	78221301	78222300	1000	53.60;45.26;44.21;21.18	8.07;13.78;5.31;9.15	41.06	9.08	NA	NA	Up	2.18	4.74E-08	7.32E+00	6.67E-07	78221301	78222300	2.18	4.74E-08	4.64E-07	SLC26A11	NM_173626	+	78194199	78227308	Genebody	27601.5
chr5	72189901	72191300	1400	59.20;22.63;82.75;24.91	5.38;14.50;6.64;15.25	47.37	10.45	NA	NA	Up	2.18	1.95E-07	6.71E+00	1.96E-06	72190301	72191300	2.02	1.46E-07	1.08E-06	TNPO1	NM_153188	+	72143929	72210215	Genebody	46671.5
chr3	90461001	90462900	1900	6.40;1.03;36.27;19.93	195.03;159.55;58.45;248.63	15.91	165.41	NA	NA	Down	-3.38	1.25E-07	6.90E+00	1.42E-06	90461501	90462500	-3.44	1.18E-07	9.27E-07						Pericentromere	NA
chr4	25221501	25222900	1400	5.60;0.00;1.13;11.21	30.94;58.02;53.14;44.23	4.49	46.58	NA	NA	Down	-3.38	5.94E-10	9.23E+00	1.85E-08	25221801	25222800	-3.39	1.37E-10	3.46E-09						OtherIntergenic	NA
chr11	102063801	102065200	1400	44.80;44.23;31.74;26.78	4.04;10.88;3.99;13.73	36.89	8.16	NA	NA	Up	2.18	4.88E-09	8.31E+00	1.03E-07	102064101	102065100	2.21	4.66E-09	6.82E-08	YAP1	NM_001195045	+	101983170	102104154	Genebody	81330.5
chr1	232727801	232730200	2400	123.99;130.64;121.28;79.72	17.49;33.36;22.58;27.46	113.91	25.22	NA	NA	Up	2.18	3.63E-09	8.44E+00	8.06E-08	232728701	232729700	2.69	4.37E-12	2.01E-10						OtherIntergenic	NA
chr10	37065601	37067600	2000	159.19;80.24;138.29;71.00	22.87;31.19;17.27;27.46	112.18	24.69	NA	NA	Up	2.18	1.73E-07	6.76E+00	1.80E-06	37066601	37067600	2.74	4.65E-08	4.57E-07						Genedesert	NA
chr12	92212901	92214200	1300	42.40;51.43;92.95;23.67	14.80;15.96;6.64;9.15	52.61	11.64	NA	NA	Up	2.18	2.20E-07	6.66E+00	2.13E-06	92213001	92214000	2.71	1.24E-07	9.61E-07						OtherIntergenic	NA
chr3	54066801	54068600	1800	78.40;63.78;88.41;36.12	6.73;22.48;15.94;13.73	66.68	14.72	NA	NA	Up	2.18	8.10E-08	7.09E+00	1.02E-06	54067501	54068500	2.4	4.38E-08	4.35E-07						OtherIntergenic	NA
chr7	165601	167500	1900	96.79;80.24;163.22;46.09	21.52;21.76;26.57;15.25	96.59	21.27	NA	NA	Up	2.18	3.31E-07	6.48E+00	2.82E-06	166501	167500	2.71	7.57E-08	6.65E-07						Subtelomere	NA
chr8	117087801	117089400	1600	52.80;82.30;88.41;27.40	5.38;18.86;17.27;13.73	62.73	13.81	NA	NA	Up	2.18	1.88E-07	6.73E+00	1.91E-06	117088101	117089100	2.43	1.06E-07	8.54E-07						OtherIntergenic	NA
chr1	2116401	2119700	3300	313.58;206.77;205.16;77.23	53.80;44.97;42.51;36.61	200.69	44.47	NA	NA	Up	2.17	5.67E-07	6.25E+00	4.20E-06	2116801	2117800	1.59	8.02E-08	6.94E-07	C1orf86	NM_001146310	-	2115898	2139172	Genebody	21121.5
chr14	103467301	103470700	3400	150.39;147.10;114.48;64.15	29.59;23.21;23.91;28.98	119.03	26.42	NA	NA	Up	2.17	1.23E-07	6.91E+00	1.41E-06	103469701	103470700	2.04	3.47E-08	3.61E-07	CDC42BPB	NM_006035	-	103398715	103523742	Genebody	54741.5
chr5	122683601	122684700	1100	59.20;42.18;91.81;28.65	4.04;12.33;23.91;9.15	55.46	12.36	NA	NA	Up	2.17	1.77E-07	6.75E+00	1.83E-06	122683701	122684700	2.21	1.74E-07	1.22E-06	CEP120	NM_153223	-	122680578	122759286	Genebody	75135.5
chr3	37930701	37931700	1000	58.40;23.66;74.81;26.16	6.73;13.05;3.99;16.78	45.76	10.14	NA	NA	Up	2.17	1.63E-07	6.79E+00	1.72E-06	37930701	37931700	2.17	1.63E-07	1.17E-06	CTDSPL	NM_005808	+	37903668	38025960	Genebody	27532.5
chr17	14801	16200	1400	118.39;70.98;54.41;34.25	8.07;19.58;17.27;16.78	69.51	15.42	NA	NA	Up	2.17	2.12E-07	6.67E+00	2.08E-06	15201	16200	2.36	1.95E-07	1.33E-06	DOC2B	NM_003585	-	6010	31420	Genebody	15919.5
chr1	51918801	51920500	1700	68.00;57.61;120.15;28.03	16.14;12.33;17.27;15.25	68.45	15.25	NA	NA	Up	2.17	2.67E-07	6.57E+00	2.43E-06	51918801	51919800	1.86	1.17E-07	9.19E-07	EPS15	NM_001981	-	51819934	51984995	Genebody	65344.5
chr19	18642701	18644000	1300	78.40;70.98;48.74;23.67	6.73;18.13;10.63;13.73	55.45	12.3	NA	NA	Up	2.17	1.40E-07	6.85E+00	1.55E-06	18642701	18643700	2.54	1.01E-07	8.27E-07	FKBP8	NM_012181	-	18642567	18654383	Genebody	11032.5
chr7	18294601	18296200	1600	131.99;104.93;103.15;31.76	24.21;26.11;17.27;15.25	92.96	20.71	NA	NA	Up	2.17	2.64E-07	6.58E+00	2.41E-06	18295101	18296100	2.94	1.51E-07	1.10E-06	HDAC9	NM_001204144	+	18126571	18708466	Genebody	168829.5
chr10	134594601	134595800	1200	108.79;49.38;65.74;22.42	13.45;20.31;11.96;9.15	61.58	13.72	NA	NA	Up	2.17	2.49E-07	6.60E+00	2.32E-06	134594801	134595800	2.16	2.43E-07	1.58E-06	INPP5A	NM_005539	+	134351352	134596984	Genebody	243848.5
chr2	10184801	10185900	1100	69.60;66.87;62.34;43.60	16.14;9.43;14.61;13.73	60.6	13.48	NA	NA	Up	2.17	1.04E-09	8.98E+00	2.91E-08	10184801	10185800	1.72	3.91E-10	8.44E-09	KLF11	NM_001177718	+	10184371	10194963	Promoter1k	979.5
chr10	13342501	13343500	1000	90.39;24.69;70.28;21.18	16.14;13.05;10.63;6.10	51.63	11.48	NA	NA	Up	2.17	2.22E-07	6.65E+00	2.14E-06	13342501	13343500	2.17	2.22E-07	1.47E-06	PHYH	NM_006214	-	13319795	13342130	Promoter1k	-870.5
chr10	52227901	52229400	1500	70.40;30.86;116.75;34.88	13.45;19.58;9.30;13.73	63.22	14.01	NA	NA	Up	2.17	2.80E-07	6.55E+00	2.51E-06	52228401	52229400	2.25	1.76E-07	1.24E-06	SGMS1	NM_147156	-	52065344	52383737	Genebody	155086.5
chr12	111867201	111868500	1300	84.79;36.00;40.81;21.80	10.76;10.88;5.31;13.73	45.85	10.17	NA	NA	Up	2.17	1.61E-07	6.79E+00	1.71E-06	111867401	111868400	2.78	1.01E-07	8.28E-07	SH2B3	NM_005475	+	111843751	111889427	Genebody	24099.5
chr8	103354001	103355700	1700	35.20;68.92;82.75;22.42	16.14;10.15;6.64;13.73	52.32	11.67	NA	NA	Up	2.17	2.08E-07	6.68E+00	2.05E-06	103354701	103355700	1.89	7.41E-08	6.55E-07	UBR5	NM_015902	-	103264501	103424917	Genebody	70066.5
chr1	154988501	154990000	1500	51.20;68.92;43.07;22.42	9.42;17.41;5.31;9.15	46.4	10.32	NA	NA	Up	2.17	1.10E-07	6.96E+00	1.30E-06	154988501	154989500	2.31	8.34E-08	7.15E-07	ZBTB7B	NM_001252406	+	154975201	154991001	Genebody	14049.5
chr1	12575601	12577900	2300	176.79;112.13;141.69;85.33	9.42;39.89;31.88;33.56	128.98	28.69	NA	NA	Up	2.17	7.96E-08	7.10E+00	1.01E-06	12575801	12576800	1.82	2.04E-12	1.13E-10						OtherIntergenic	NA
chr2	1602801	1604200	1400	64.80;43.21;90.68;26.78	13.45;23.21;1.33;12.20	56.37	12.55	NA	NA	Up	2.17	3.12E-07	6.51E+00	2.71E-06	1603201	1604200	2.46	1.82E-07	1.27E-06						OtherIntergenic	NA
chr5	149954201	149956100	1900	169.59;90.53;65.74;50.45	10.76;29.73;18.60;24.41	94.08	20.87	NA	NA	Up	2.17	3.28E-07	6.48E+00	2.81E-06	149954201	149955200	2.15	1.71E-07	1.21E-06						OtherIntergenic	NA
chr8	116885101	116886200	1100	28.80;39.09;44.21;27.40	8.07;4.35;7.97;10.68	34.87	7.77	NA	NA	Up	2.17	4.15E-09	8.38E+00	9.00E-08	116885201	116886200	2.12	2.38E-09	3.87E-08						OtherIntergenic	NA
chr14	101021701	101023100	1400	59.20;48.35;28.34;44.22	9.42;16.68;6.64;7.63	45.03	10.09	NA	NA	Up	2.16	1.32E-08	7.88E+00	2.33E-07	101022101	101023100	2.02	3.65E-09	5.55E-08	BEGAIN	NM_001159531	-	101003483	101034407	Genebody	12006.5
chr20	60967901	60969300	1400	154.39;87.44;54.41;32.39	10.76;23.93;14.61;24.41	82.16	18.43	NA	NA	Up	2.16	3.39E-07	6.47E+00	2.87E-06	60968101	60969100	1.74	1.95E-07	1.34E-06	CABLES2	NM_031215	-	60963685	60982339	Genebody	13738.5
chr6	100064001	100065000	1000	0.80;0.00;1.13;11.83	34.97;36.99;34.54;36.61	3.44	35.78	NA	NA	Down	-3.38	1.13E-13	1.29E+01	8.74E-11	100064001	100065000	-3.38	1.13E-13	3.90E-11						OtherIntergenic	NA
chr2	180859101	180860600	1500	81.59;74.07;48.74;24.29	9.42;16.68;6.64;18.30	57.17	12.76	NA	NA	Up	2.16	1.50E-07	6.82E+00	1.62E-06	180859401	180860400	2.75	9.81E-08	8.08E-07	CWC22	NM_020943	-	180809603	180871780	Genebody	11929.5
chr7	61754001	61755400	1400	4.00;1.03;2.27;14.32	36.32;52.94;67.75;68.64	5.41	56.41	NA	NA	Down	-3.38	4.28E-09	8.37E+00	9.23E-08	61754301	61755300	-3.38	3.15E-09	4.89E-08						Pericentromere	NA
chr5	83428301	83430200	1900	60.80;45.26;36.27;28.03	9.42;11.60;7.97;9.15	42.59	9.54	NA	NA	Up	2.16	3.39E-08	7.47E+00	5.09E-07	83429101	83430100	2.15	3.13E-08	3.31E-07	EDIL3	NM_005711	-	83238125	83680611	Genebody	251360.5
chr2	24580801	24582000	1200	99.99;89.50;68.01;20.55	13.45;16.68;19.93;12.20	69.51	15.56	NA	NA	Up	2.16	2.34E-07	6.63E+00	2.22E-06	24580801	24581800	2.19	2.24E-07	1.48E-06	ITSN2	NM_147152	-	24443187	24583397	Promoter3k	1996.5
chr6	129496101	129497700	1600	23.20;29.83;41.94;25.54	5.38;7.98;10.63;3.05	30.13	6.76	NA	NA	Up	2.16	1.46E-08	7.84E+00	2.54E-07	129496601	129497600	2.15	1.80E-08	2.11E-07	LAMA2	NM_000426	+	129204285	129837710	Genebody	292615.5
chr16	85316701	85319300	2600	123.99;103.90;128.09;74.74	14.80;34.81;22.58;24.41	107.68	24.15	NA	NA	Up	2.16	1.45E-08	7.84E+00	2.53E-07	85318001	85319000	2.15	9.10E-11	2.43E-09	LINC00311	NR_038859	+	85316563	85321685	Promoter3k	1437.5
chr12	69210201	69211300	1100	49.60;51.43;70.28;19.93	16.14;10.88;6.64;9.15	47.81	10.7	NA	NA	Up	2.16	1.29E-07	6.89E+00	1.46E-06	69210201	69211200	2.2	1.21E-07	9.45E-07	MDM2	NM_002392	+	69201970	69239212	Genebody	8780.5
chr3	196737701	196739300	1600	81.59;75.09;56.68;27.40	9.42;17.41;13.28;13.73	60.19	13.46	NA	NA	Up	2.16	1.21E-07	6.92E+00	1.39E-06	196738201	196739200	1.97	7.10E-08	6.34E-07	MFI2	NM_005929	-	196728611	196756687	Genebody	18186.5
chr8	17570501	17572100	1600	59.20;34.98;83.88;24.29	17.49;13.05;3.99;10.68	50.59	11.3	NA	NA	Up	2.16	1.79E-07	6.75E+00	1.84E-06	17570501	17571500	2.12	9.59E-08	7.93E-07	MTUS1	NM_001001931	-	17501302	17579730	Genebody	8429.5
chr4	719601	721100	1500	179.19;126.53;78.21;37.99	36.32;15.23;27.90;15.25	105.48	23.67	NA	NA	Up	2.16	3.68E-07	6.43E+00	3.05E-06	720101	721100	1.6	2.17E-07	1.45E-06	PCGF3	NM_006315	+	699572	764427	Genebody	20778.5
chr7	67536901	67537900	1000	3.20;0.00;0.00;13.08	33.63;37.71;51.81;45.76	4.07	42.23	NA	NA	Down	-3.38	7.80E-11	1.01E+01	3.49E-09	67536901	67537900	-3.38	7.80E-11	2.13E-09						Genedesert	NA
chr11	447001	448100	1100	21.60;27.77;30.60;19.93	4.04;5.80;7.97;4.58	24.98	5.6	NA	NA	Up	2.16	2.11E-09	8.67E+00	5.16E-08	447101	448100	2.14	1.62E-09	2.79E-08	PTDSS2	NM_030783	+	450279	491387	Promoter3k	-2728.5
chr5	138716801	138718200	1400	42.40;27.77;40.81;23.04	9.42;5.08;9.30;6.10	33.51	7.47	NA	NA	Up	2.16	1.24E-08	7.91E+00	2.21E-07	138717201	138718200	2.54	1.40E-09	2.47E-08	SLC23A1	NM_005847	-	138702884	138719039	Promoter3k	1538.5
chr6	152645401	152646900	1500	69.60;36.00;54.41;24.91	12.11;10.15;5.31;13.73	46.23	10.33	NA	NA	Up	2.16	9.47E-08	7.02E+00	1.15E-06	152645701	152646700	1.94	7.90E-08	6.86E-07	SYNE1	NM_033071	-	152442818	152957986	Genebody	311835.5
chr8	46888201	46891300	3100	13.60;2.06;3.40;31.14	79.36;138.52;136.82;167.79	12.55	130.62	NA	NA	Down	-3.38	1.05E-08	7.98E+00	1.93E-07	46888201	46889200	-3.48	2.48E-09	3.99E-08						Pericentromere	NA
chr4	1745801	1747500	1700	124.79;99.78;32.87;26.78	18.83;11.60;22.58;10.68	71.06	15.92	NA	NA	Up	2.16	2.83E-07	6.55E+00	2.53E-06	1746401	1747400	1.82	2.20E-07	1.46E-06	TACC3	NM_006342	+	1723216	1746905	Genebody	23434.5
chr9	101156501	101157700	1200	0.80;3.09;0.00;14.95	36.32;58.74;50.48;50.34	4.71	48.97	NA	NA	Down	-3.38	1.44E-11	1.08E+01	8.85E-10	101156601	101157600	-3.39	8.03E-13	5.80E-11	GABBR2	NM_005458	-	101050363	101471479	Genebody	314378.5
chr16	32563201	32564800	1600	8.80;0.00;4.53;6.23	39.01;50.77;61.11;51.86	4.89	50.68	NA	NA	Down	-3.37	2.25E-11	1.06E+01	1.26E-09	32563401	32564400	-3.63	9.62E-14	3.90E-11						OtherIntergenic	NA
chr3	184612701	184614500	1800	41.60;43.21;104.28;23.04	13.45;14.50;11.96;7.63	53.03	11.88	NA	NA	Up	2.16	2.58E-07	6.59E+00	2.38E-06	184613501	184614500	1.95	1.98E-07	1.35E-06	VPS8	NM_015303	+	184529930	184770402	Genebody	83670.5
chr18	31983401	31984400	1000	5.60;0.00;0.00;10.59	29.59;45.69;55.79;36.61	4.05	41.92	NA	NA	Down	-3.37	1.58E-09	8.80E+00	4.07E-08	31983401	31984400	-3.37	1.58E-09	2.73E-08						OtherIntergenic	NA
chr4	102614101	102615800	1700	76.80;53.49;132.62;29.27	10.76;15.23;10.63;28.98	73.04	16.4	NA	NA	Up	2.16	3.08E-07	6.51E+00	2.69E-06	102614201	102615200	2.92	1.09E-07	8.71E-07						OtherIntergenic	NA
chr4	8008001	8009000	1000	71.20;31.89;24.94;20.55	4.04;13.78;7.97;7.63	37.14	8.35	NA	NA	Up	2.15	1.60E-07	6.80E+00	1.70E-06	8008001	8009000	2.15	1.60E-07	1.15E-06	ABLIM2	NM_001130087	-	7967036	8160559	Genebody	152058.5
chr1	247083601	247085200	1600	60.80;49.38;72.54;25.54	13.45;7.98;13.28;12.20	52.06	11.73	NA	NA	Up	2.15	9.22E-08	7.04E+00	1.13E-06	247083601	247084600	1.94	9.77E-09	1.27E-07	AHCTF1	NM_015446	-	247002401	247094726	Genebody	10325.5
chr19	2248301	2249900	1600	71.20;72.01;56.68;21.80	12.11;18.13;11.96;7.63	55.42	12.45	NA	NA	Up	2.15	1.36E-07	6.87E+00	1.52E-06	2248601	2249600	2.02	8.13E-08	7.01E-07	AMH	NM_000479	+	2249112	2252072	ProximalPromoter	-11.5
chr1	17994601	17997100	2500	215.99;204.71;136.02;60.41	36.32;52.22;30.55;19.83	154.28	34.73	NA	NA	Up	2.15	4.57E-07	6.34E+00	3.56E-06	17996001	17997000	1.73	1.40E-07	1.05E-06	ARHGEF10L	NM_001011722	+	17907047	18024370	Genebody	88803.5
chr22	20050501	20051500	1000	68.80;48.35;52.14;19.93	10.76;12.33;11.96;7.63	47.3	10.67	NA	NA	Up	2.15	1.09E-07	6.96E+00	1.29E-06	20050501	20051500	2.15	1.09E-07	8.75E-07	C22orf25	NM_152906	+	20008630	20053447	Genebody	42370.5
chr16	88957401	88958400	1000	69.60;20.57;36.27;21.18	1.35;18.13;9.30;4.58	36.9	8.34	NA	NA	Up	2.15	4.41E-05	4.36E+00	0.000191512	88957401	88958400	2.15	4.41E-05	0.000169944	CBFA2T3	NM_175931	-	88941262	89007608	Genebody	49707.5
chr7	40004801	40006100	1300	34.40;21.60;45.34;23.67	9.42;8.70;3.99;6.10	31.25	7.05	NA	NA	Up	2.15	4.25E-08	7.37E+00	6.11E-07	40004801	40005800	2.15	4.25E-08	4.25E-07	CDK13	NM_031267	+	39989958	40136733	Genebody	15492.5
chr3	180633901	180635500	1600	63.20;67.89;145.09;37.37	21.52;15.23;17.27;16.78	78.39	17.7	NA	NA	Up	2.15	3.36E-07	6.47E+00	2.85E-06	180634501	180635500	2.05	1.26E-07	9.72E-07	FXR1	NM_005087	+	180630233	180700539	Genebody	4467.5
chr9	7063701	7065500	1800	92.79;53.49;124.69;31.14	12.11;14.50;18.60;22.88	75.53	17.02	NA	NA	Up	2.15	2.79E-07	6.55E+00	2.51E-06	7063701	7064700	1.75	1.45E-07	1.07E-06	KDM4C	NM_001146695	+	6757640	7077264	Genebody	306960.5
chr18	73537301	73538400	1100	2.40;1.03;2.27;11.83	30.94;54.39;49.15;47.29	4.38	45.44	NA	NA	Down	-3.37	1.49E-10	9.83E+00	5.91E-09	73537301	73538300	-3.48	3.32E-10	7.34E-09						OtherIntergenic	NA
chr1	85514801	85516600	1800	80.00;116.24;136.02;34.88	13.45;25.38;22.58;21.35	91.78	20.69	NA	NA	Up	2.15	3.24E-07	6.49E+00	2.79E-06	85515301	85516300	1.73	1.59E-07	1.15E-06	MCOLN3	NM_001253693	-	85483764	85514223	Promoter3k	-1477.5
chr12	52448501	52450100	1600	34.40;40.12;43.07;23.04	5.38;8.70;5.31;12.20	35.16	7.9	NA	NA	Up	2.15	8.91E-09	8.05E+00	1.69E-07	52449101	52450100	2.11	5.76E-09	8.16E-08	NR4A1	NM_173157	+	52445185	52453291	Genebody	4115.5
chr7	75044301	75046100	1800	64.00;63.78;66.88;27.40	16.14;9.43;9.30;15.25	55.51	12.53	NA	NA	Up	2.15	6.40E-08	7.19E+00	8.49E-07	75044701	75045700	1.88	1.46E-08	1.76E-07	NSUN5P1	NR_033322	+	75039623	75046065	Genebody	5577.5
chr5	58524401	58526600	2200	153.59;78.18;151.89;50.45	25.56;24.66;19.93;27.46	108.53	24.4	NA	NA	Up	2.15	3.15E-07	6.50E+00	2.73E-06	58524801	58525800	2.08	1.13E-07	8.98E-07	PDE4D	NM_001197220	-	58264865	58571945	Genebody	46444.5
chr2	214388401	214389400	1000	1.60;0.00;0.00;13.08	29.59;46.42;37.20;38.13	3.67	37.83	NA	NA	Down	-3.37	1.63E-12	1.18E+01	1.62E-10	214388401	214389400	-3.37	1.63E-12	9.50E-11	SPAG16	NM_024532	+	214149115	215275225	Genebody	239785.5
chr7	64953801	64955100	1300	2.40;0.00;3.40;14.95	34.97;39.89;66.42;73.22	5.19	53.62	NA	NA	Down	-3.37	2.89E-08	7.54E+00	4.47E-07	64953801	64954800	-3.38	9.23E-09	1.21E-07						OtherIntergenic	NA
chr16	2635101	2636800	1700	31.20;29.83;27.20;21.80	2.69;6.53;7.97;7.63	27.51	6.2	NA	NA	Up	2.15	4.25E-12	1.14E+01	3.32E-10	2635701	2636700	2.19	1.99E-12	1.11E-10	PDPK1	NM_002613	+	2587969	2653189	Genebody	47981.5
chrX	58531901	58533600	1700	2.40;1.03;4.53;16.82	48.42;70.35;55.79;82.37	6.19	64.23	NA	NA	Down	-3.37	8.98E-10	9.05E+00	2.58E-08	58532601	58533600	-3.44	1.54E-10	3.81E-09	CDH26	NM_177980	+	58533470	58588168	Promoter1k	-719.5
chr7	56148201	56149500	1300	81.59;63.78;28.34;34.88	12.11;16.68;10.63;7.63	52.15	11.76	NA	NA	Up	2.15	1.34E-07	6.87E+00	1.50E-06	56148401	56149400	2.33	1.20E-07	9.36E-07	PHKG1	NM_006213	-	56148674	56160689	Genebody	11838.5
chr4	102261701	102265100	3400	95.99;122.41;129.22;53.56	22.87;32.64;13.28;21.35	100.3	22.53	NA	NA	Up	2.15	1.45E-07	6.84E+00	1.58E-06	102261901	102262900	2.48	1.17E-09	2.13E-08	PPP3CA	NM_001130691	-	101944586	102268628	Genebody	5227.5
chr8	18663201	18664800	1600	64.80;86.41;102.02;29.27	10.76;26.11;15.94;10.68	70.62	15.87	NA	NA	Up	2.15	2.23E-07	6.65E+00	2.15E-06	18663401	18664400	3.04	5.78E-08	5.41E-07	PSD3	NM_206909	-	18384812	18666405	Promoter3k	2404.5
chr10	95488501	95489500	1000	1.60;3.09;0.00;11.21	32.28;39.16;42.51;48.81	3.97	40.69	NA	NA	Down	-3.36	6.00E-12	1.12E+01	4.38E-10	95488501	95489500	-3.36	6.00E-12	2.55E-10						OtherIntergenic	NA
chr6	155130401	155132300	1900	135.19;83.32;138.29;41.73	20.18;31.19;19.93;18.30	99.63	22.4	NA	NA	Up	2.15	2.92E-07	6.53E+00	2.59E-06	155130801	155131800	2.61	1.84E-08	2.15E-07	SCAF8	NM_014892	+	155054511	155155194	Genebody	76839.5
chr19	1918101	1920000	1900	123.19;76.12;77.08;34.88	17.49;26.11;15.94;10.68	77.82	17.55	NA	NA	Up	2.15	2.18E-07	6.66E+00	2.12E-06	1918201	1919200	2.72	1.25E-07	9.65E-07	SCAMP4	NM_079834	+	1905372	1926012	Genebody	13678.5
chr17	80289001	80291100	2100	206.39;160.48;102.02;62.28	44.39;29.73;34.54;10.68	132.79	29.83	NA	NA	Up	2.15	3.61E-07	6.44E+00	3.00E-06	80289901	80290900	1.91	9.28E-08	7.74E-07	SECTM1	NM_003004	-	80278899	80291921	Promoter3k	1870.5
chr12	24695601	24696600	1000	63.20;29.83;64.61;33.63	9.42;13.78;9.30;10.68	47.82	10.79	NA	NA	Up	2.15	7.85E-08	7.11E+00	9.98E-07	24695601	24696600	2.15	7.85E-08	6.83E-07	SOX5	NM_152989	-	23685230	24715380	Genebody	19279.5
chr17	79283501	79285300	1800	129.59;52.46;63.48;29.89	12.11;24.66;14.61;10.68	68.86	15.51	NA	NA	Up	2.15	2.95E-07	6.53E+00	2.61E-06	79283501	79284500	2.11	1.38E-07	1.04E-06	TMEM105	NM_178520	-	79285071	79304474	Genebody	20073.5
chr11	46732301	46733400	1100	0.80;2.06;0.00;13.70	45.73;43.51;43.84;36.61	4.14	42.42	NA	NA	Down	-3.36	1.73E-13	1.28E+01	8.74E-11	46732401	46733400	-3.33	1.70E-13	3.90E-11						OtherIntergenic	NA
chr11	48883201	48884300	1100	3.20;2.06;0.00;9.96	26.90;38.44;42.51;48.81	3.81	39.16	NA	NA	Down	-3.36	7.86E-10	9.10E+00	2.31E-08	48883201	48884200	-3.49	6.19E-10	1.24E-08						OtherIntergenic	NA
chr11	50396101	50397100	1000	3.20;0.00;1.13;9.96	26.90;36.99;38.52;44.23	3.57	36.66	NA	NA	Down	-3.36	6.35E-11	1.02E+01	2.94E-09	50396101	50397100	-3.36	6.35E-11	1.78E-09						Genedesert	NA
chr12	132385501	132387400	1900	139.19;93.61;96.35;61.66	25.56;26.83;15.94;19.83	97.7	22.04	NA	NA	Up	2.15	8.01E-08	7.10E+00	1.01E-06	132385801	132386800	1.51	1.62E-11	5.62E-10	ULK1	NM_003565	+	132379278	132407707	Genebody	7172.5
chr12	53151301	53152900	1600	5.60;0.00;1.13;21.18	56.49;76.88;59.78;93.05	6.98	71.55	NA	NA	Down	-3.36	1.48E-09	8.83E+00	3.86E-08	53151601	53152600	-3.2	3.02E-10	6.78E-09						OtherIntergenic	NA
chr7	151076401	151077500	1100	28.00;42.18;52.14;20.55	5.38;7.98;6.64;12.20	35.72	8.05	NA	NA	Up	2.15	7.22E-08	7.14E+00	9.36E-07	151076401	151077400	2.21	7.09E-08	6.34E-07						OtherIntergenic	NA
chr17	32925101	32926600	1500	0.00;1.03;3.40;17.44	40.35;69.62;57.12;57.96	5.47	56.26	NA	NA	Down	-3.36	1.40E-10	9.85E+00	5.63E-09	32925101	32926100	-3.42	1.24E-13	3.90E-11	TMEM132E	NM_207313	+	32907767	32966337	Genebody	18083.5
chr19	27878301	27880200	1900	2.40;0.00;1.13;33.01	49.77;129.09;89.00;106.77	9.14	93.66	NA	NA	Down	-3.36	1.73E-08	7.76E+00	2.93E-07	27878501	27879500	-3.47	7.32E-09	9.99E-08						Pericentromere	NA
chr8	1909001	1911300	2300	146.39;59.66;62.34;125.81	18.83;26.83;17.27;25.93	98.55	22.22	NA	NA	Up	2.15	1.66E-07	6.78E+00	1.75E-06	1910301	1911300	3.6	6.05E-08	5.61E-07						OtherIntergenic	NA
chr4	186318201	186320100	1900	123.19;81.27;103.15;82.21	41.70;18.86;7.97;19.83	97.45	22.09	NA	NA	Up	2.14	2.09E-09	8.68E+00	5.11E-08	186318401	186319400	2.1	1.89E-09	3.19E-08	ANKRD37	NM_181726	+	186317839	186321390	Promoter3k	1311.5
chr2	33836801	33837800	1000	4.00;4.11;2.27;4.98	26.90;39.89;42.51;48.81	3.84	39.53	NA	NA	Down	-3.36	6.64E-10	9.18E+00	2.02E-08	33836801	33837800	-3.36	6.64E-10	1.32E-08						OtherIntergenic	NA
chr17	79055901	79057600	1700	91.19;68.92;64.61;38.61	28.25;15.96;7.97;7.63	65.84	14.95	NA	NA	Up	2.14	5.81E-08	7.24E+00	7.86E-07	79056601	79057600	3.08	4.01E-08	4.06E-07	BAIAP2	NM_017450	+	79008946	79084312	Genebody	47804.5
chr12	4388201	4390100	1900	103.19;73.04;215.37;41.11	13.45;30.46;23.91;30.51	108.18	24.58	NA	NA	Up	2.14	5.35E-07	6.27E+00	4.01E-06	4389001	4390000	2.43	2.22E-07	1.48E-06	CCND2	NM_001759	+	4382901	4414522	Genebody	6249.5
chr1	25152001	25153900	1900	37.60;28.80;63.48;27.40	13.45;10.88;5.31;6.10	39.32	8.94	NA	NA	Up	2.14	9.16E-08	7.04E+00	1.12E-06	25152401	25153400	1.97	3.96E-08	4.02E-07	CLIC4	NM_013943	+	25071759	25170815	Genebody	81191.5
chr7	73818301	73820000	1700	156.79;57.61;36.27;67.89	6.73;24.66;23.91;16.78	79.64	18.02	NA	NA	Up	2.14	3.11E-07	6.51E+00	2.71E-06	73818601	73819600	1.96	2.61E-07	1.66E-06	CLIP2	NM_032421	+	73703804	73820273	Genebody	115346.5
chr20	61944601	61945700	1100	68.80;34.98;58.94;25.54	8.07;24.66;3.99;6.10	47.06	10.7	NA	NA	Up	2.14	5.02E-05	4.30E+00	0.000214715	61944701	61945700	2.51	9.55E-08	7.91E-07	COL20A1	NM_020882	+	61924537	61962285	Genebody	20613.5
chr2	52220701	52221800	1100	0.80;0.00;2.27;11.83	30.94;40.61;43.84;38.13	3.73	38.38	NA	NA	Down	-3.36	1.28E-13	1.29E+01	8.74E-11	52220801	52221800	-3.39	1.12E-13	3.90E-11						Genedesert	NA
chr7	65593501	65594500	1000	62.40;54.52;45.34;20.55	8.07;15.96;6.64;10.68	45.7	10.34	NA	NA	Up	2.14	9.13E-08	7.04E+00	1.12E-06	65593501	65594500	2.14	9.13E-08	7.64E-07	CRCP	NR_024548	+	65579804	65619553	Genebody	14196.5
chr15	91188201	91189700	1500	138.39;54.52;69.14;27.40	12.11;21.03;18.60;13.73	72.36	16.37	NA	NA	Up	2.14	3.09E-07	6.51E+00	2.70E-06	91188501	91189500	3.05	1.72E-07	1.21E-06	CRTC3	NM_001042574	+	91073197	91188577	Genebody	115753.5
chr9	139329401	139332300	2900	182.39;157.39;97.48;65.40	18.83;42.79;37.20;15.25	125.66	28.52	NA	NA	Up	2.14	2.87E-07	6.54E+00	2.56E-06	139329401	139330400	2.25	3.02E-08	3.22E-07	INPP5E	NM_019892	-	139323066	139334256	Genebody	3405.5
chr1	3465501	3467400	1900	130.39;77.15;54.41;33.01	14.80;17.41;13.28;21.35	73.74	16.71	NA	NA	Up	2.14	2.55E-07	6.59E+00	2.36E-06	3465701	3466700	1.77	7.89E-08	6.85E-07	MEGF6	NM_001409	-	3404505	3528059	Genebody	61608.5
chr22	46505001	46506000	1000	43.20;50.41;69.14;21.80	18.83;13.05;5.31;4.58	46.14	10.44	NA	NA	Up	2.14	1.23E-07	6.91E+00	1.40E-06	46505001	46506000	2.14	1.23E-07	9.51E-07	MIRLET7BHG	NR_027033	+	46481876	46509808	Genebody	23624.5
chrY	13838101	13839400	1300	3.20;0.00;1.13;19.31	33.63;55.84;65.09;88.47	5.91	60.76	NA	NA	Down	-3.36	2.92E-08	7.53E+00	4.51E-07	13838401	13839400	-3.57	2.36E-10	5.51E-09						Pericentromere	NA
chr2	157185701	157186900	1200	138.39;68.92;34.01;28.65	4.04;16.68;14.61;25.93	67.49	15.31	NA	NA	Up	2.14	2.85E-07	6.55E+00	2.55E-06	157185701	157186700	2.46	2.33E-07	1.53E-06	NR4A2	NM_006186	-	157180943	157189287	Promoter3k	2986.5
chr1	86094501	86095500	1000	0.80;2.06;0.00;13.08	33.63;47.14;42.51;39.66	3.98	40.73	NA	NA	Down	-3.35	1.27E-13	1.29E+01	8.74E-11	86094501	86095500	-3.35	1.27E-13	3.90E-11						OtherIntergenic	NA
chr13	114870801	114872900	2100	143.99;74.07;171.16;55.43	25.56;32.64;19.93;22.88	111.16	25.25	NA	NA	Up	2.14	3.66E-07	6.44E+00	3.03E-06	114870901	114871900	3.33	3.23E-08	3.40E-07	RASA3	NM_007368	-	114747193	114898095	Genebody	26244.5
chr8	30243801	30245500	1700	91.19;87.44;130.35;26.16	17.49;24.66;19.93;13.73	83.79	18.95	NA	NA	Up	2.14	3.27E-07	6.49E+00	2.80E-06	30244201	30245200	2.59	2.32E-07	1.53E-06	RBPMS	NM_001008712	+	30241943	30405029	Promoter3k	2707.5
chr20	19893701	19894700	1000	20.00;28.80;65.74;23.67	6.73;17.41;2.66;4.58	34.55	7.84	NA	NA	Up	2.14	2.93E-05	4.53E+00	0.000133507	19893701	19894700	2.14	2.93E-05	0.000116277	RIN2	NM_018993	+	19870209	19983103	Genebody	23991.5
chr5	1099201	1101100	1900	72.80;77.15;126.95;46.09	29.59;15.23;14.61;13.73	80.75	18.29	NA	NA	Up	2.14	1.87E-07	6.73E+00	1.90E-06	1100101	1101100	2.17	5.58E-08	5.27E-07	SLC12A7	NM_006598	-	1050488	1112172	Genebody	12021.5
chr13	30086401	30087400	1000	95.99;73.04;74.81;23.67	21.52;10.88;15.94;12.20	66.88	15.14	NA	NA	Up	2.14	1.74E-07	6.76E+00	1.81E-06	30086401	30087400	2.14	1.74E-07	1.23E-06	SLC7A1	NM_003045	-	30083550	30169825	Genebody	82924.5
chr4	5285601	5287400	1800	63.20;63.78;104.28;25.54	13.45;17.41;10.63;16.78	64.2	14.57	NA	NA	Up	2.14	2.34E-07	6.63E+00	2.22E-06	5286401	5287400	2.12	1.80E-07	1.26E-06	STK32B	NM_018401	+	5053526	5502725	Genebody	232974.5
chr13	57066001	57067000	1000	1.60;0.00;0.00;14.32	37.66;47.87;35.87;41.18	3.98	40.64	NA	NA	Down	-3.35	1.46E-13	1.28E+01	8.74E-11	57066001	57067000	-3.35	1.46E-13	3.90E-11						Genedesert	NA
chr19	10462601	10465500	2900	266.38;171.79;137.15;84.70	39.01;48.59;33.21;28.98	165.01	37.45	NA	NA	Up	2.14	4.27E-07	6.37E+00	3.40E-06	10462701	10463700	2.11	6.04E-08	5.60E-07	TYK2	NM_003331	-	10461203	10491248	Genebody	27197.5
chr19	13929901	13931100	1200	77.60;48.35;39.67;25.54	6.73;7.98;13.28;15.25	47.79	10.81	NA	NA	Up	2.14	1.10E-07	6.96E+00	1.29E-06	13930001	13931000	3.21	6.07E-08	5.63E-07	ZSWIM4	NM_023072	+	13906273	13943044	Genebody	24227.5
chr17	3906001	3907500	1500	94.39;70.98;38.54;29.27	9.42;23.21;6.64;13.73	58.3	13.25	NA	NA	Up	2.14	1.97E-07	6.70E+00	1.97E-06	3906001	3907000	2.32	1.66E-07	1.18E-06	ZZEF1	NM_015113	-	3907738	4046253	Genebody	139502.5
chr15	38359201	38360800	1600	63.20;45.26;85.01;31.76	9.42;17.41;11.96;12.20	56.31	12.74	NA	NA	Up	2.14	1.25E-07	6.90E+00	1.43E-06	38359201	38360200	2.5	8.50E-08	7.26E-07						OtherIntergenic	NA
chr9	139465101	139467000	1900	102.39;56.58;58.94;24.29	10.76;10.15;18.60;15.25	60.55	13.69	NA	NA	Up	2.14	1.88E-07	6.72E+00	1.91E-06	139466001	139467000	1.47	8.72E-08	7.39E-07						OtherIntergenic	NA
chr16	25892701	25893900	1200	0.00;0.00;1.13;17.44	32.28;54.39;47.82;54.91	4.64	47.35	NA	NA	Down	-3.35	2.07E-10	9.68E+00	7.78E-09	25892701	25893700	-3.47	5.94E-12	2.54E-10	HS3ST4	NM_006040	+	25703346	26149009	Genebody	189954.5
chr7	150820301	150822000	1700	112.79;91.55;43.07;29.89	17.49;13.78;19.93;12.20	69.33	15.85	NA	NA	Up	2.13	2.45E-07	6.61E+00	2.29E-06	150820401	150821400	2.67	1.21E-07	9.44E-07	AGAP3	NM_031946	+	150783825	150841523	Genebody	37325.5
chr21	44481601	44483700	2100	122.39;142.99;103.15;64.15	14.80;35.54;23.91;24.41	108.17	24.66	NA	NA	Up	2.13	8.93E-08	7.05E+00	1.10E-06	44482601	44483600	2.32	5.19E-09	7.47E-08	CBS	NM_000071	-	44473300	44496040	Genebody	13389.5
chr2	82314201	82315400	1200	0.00;7.20;0.00;9.34	33.63;41.34;50.48;42.71	4.14	42.04	NA	NA	Down	-3.35	2.23E-12	1.17E+01	2.04E-10	82314301	82315300	-3.35	2.23E-12	1.20E-10						Genedesert	NA
chr14	91836801	91838500	1700	127.19;113.16;88.41;38.61	18.83;25.38;18.60;21.35	91.84	21.04	NA	NA	Up	2.13	2.11E-07	6.68E+00	2.07E-06	91837101	91838100	2.08	9.97E-08	8.18E-07	CCDC88C	NM_001080414	-	91737666	91884188	Genebody	46537.5
chr1	232174401	232175600	1200	27.20;76.12;94.08;31.76	14.80;15.96;9.30;12.20	57.29	13.06	NA	NA	Up	2.13	2.55E-07	6.59E+00	2.36E-06	232174601	232175600	2.19	2.47E-07	1.60E-06	DISC1	NM_001164540	+	231762560	232177019	Genebody	412440.5
chr3	43859001	43860200	1200	2.40;0.00;0.00;14.32	37.66;42.79;38.52;51.86	4.18	42.71	NA	NA	Down	-3.35	2.92E-13	1.25E+01	8.74E-11	43859101	43860100	-3.36	1.44E-13	3.90E-11						OtherIntergenic	NA
chr4	136946901	136947900	1000	3.20;0.00;0.00;11.83	36.32;44.24;35.87;36.61	3.76	38.26	NA	NA	Down	-3.35	1.13E-13	1.29E+01	8.74E-11	136946901	136947900	-3.35	1.13E-13	3.90E-11						Genedesert	NA
chr5	46367601	46369500	1900	34.40;30.86;7.93;171.90	293.21;602.68;848.84;755.04	61.27	624.94	NA	NA	Down	-3.35	2.95E-07	6.53E+00	2.61E-06	46368501	46369500	-3.35	2.86E-07	1.79E-06						Pericentromere	NA
chr5	132882201	132883300	1100	1.60;0.00;1.13;14.32	30.94;50.77;53.14;39.66	4.26	43.62	NA	NA	Down	-3.35	4.57E-10	9.34E+00	1.50E-08	132882201	132883200	-3.35	4.57E-10	9.63E-09	FSTL4	NM_015082	-	132532151	132948223	Genebody	65472.5
chr1	21345701	21347600	1900	126.39;106.98;164.36;35.50	24.21;36.26;19.93;18.30	108.31	24.68	NA	NA	Up	2.13	4.07E-07	6.39E+00	3.27E-06	21345701	21346700	2.83	2.12E-07	1.42E-06	EIF4G3	NM_001198803	-	21267737	21501251	Genebody	154600.5
chr17	73484701	73486500	1800	114.39;87.44;75.94;41.11	24.21;20.31;15.94;12.20	79.72	18.17	NA	NA	Up	2.13	1.27E-07	6.90E+00	1.44E-06	73485001	73486000	2.24	7.50E-08	6.61E-07	KIAA0195	NM_014738	+	73452663	73496533	Genebody	32937.5
chr10	98702901	98704800	1900	60.80;44.23;94.08;24.91	17.49;10.15;5.31;18.30	56.01	12.81	NA	NA	Up	2.13	1.97E-07	6.71E+00	1.97E-06	98703001	98704000	1.88	5.08E-08	4.89E-07	LCOR	NM_032440	+	98592711	98724198	Genebody	111139.5
chr2	8417801	8418900	1100	36.00;59.66;52.14;21.18	9.42;12.33;9.30;7.63	42.24	9.67	NA	NA	Up	2.13	1.03E-07	6.99E+00	1.23E-06	8417901	8418900	2.18	9.69E-08	8.00E-07	LINC00299	NR_034135	-	8147900	8468549	Genebody	50198.5
chr6	93287001	93288100	1100	0.80;4.11;0.00;14.32	30.94;59.47;50.48;54.91	4.81	48.95	NA	NA	Down	-3.35	9.22E-10	9.04E+00	2.63E-08	93287101	93288100	-3.25	1.44E-09	2.52E-08						Genedesert	NA
chr6	101539201	101540400	1200	0.80;0.00;4.53;10.59	39.01;42.79;39.85;41.18	3.98	40.71	NA	NA	Down	-3.35	1.67E-13	1.28E+01	8.74E-11	101539401	101540400	-3.22	1.41E-13	3.90E-11						OtherIntergenic	NA
chr8	134277901	134279800	1900	76.80;106.98;58.94;42.97	14.80;18.86;23.91;7.63	71.42	16.3	NA	NA	Up	2.13	1.21E-07	6.92E+00	1.39E-06	134278801	134279800	2.26	3.44E-08	3.58E-07	NDRG1	NM_006096	-	134249413	134309547	Genebody	30696.5
chr1	228563201	228564600	1400	116.79;121.39;41.94;29.89	20.18;18.13;15.94;16.78	77.5	17.76	NA	NA	Up	2.13	3.16E-07	6.50E+00	2.74E-06	228563201	228564200	2.2	2.83E-07	1.77E-06	OBSCN	NM_001098623	+	228395860	228566575	Genebody	168040.5
chr3	129316601	129319000	2400	241.58;157.39;148.49;149.47	61.87;39.89;34.54;22.88	174.23	39.79	NA	NA	Up	2.13	3.12E-08	7.51E+00	4.76E-07	129317501	129318500	2.25	3.73E-09	5.65E-08	PLXND1	NM_015103	-	129274055	129325582	Genebody	7781.5
chr1	3035001	3037200	2200	189.59;156.36;163.22;58.54	28.25;39.89;38.52;22.88	141.93	32.38	NA	NA	Up	2.13	3.03E-07	6.52E+00	2.66E-06	3036201	3037200	3.35	8.53E-08	7.27E-07	PRDM16	NM_022114	+	2985741	3355185	Genebody	50359.5
chr10	38791401	38792500	1100	5.60;1.03;1.13;8.72	36.32;38.44;38.52;53.39	4.12	41.67	NA	NA	Down	-3.34	8.38E-11	1.01E+01	3.69E-09	38791501	38792500	-3.38	1.39E-11	4.95E-10						OtherIntergenic	NA
chr2	220492801	220494400	1600	80.00;70.98;74.81;23.04	12.11;15.23;15.94;13.73	62.21	14.25	NA	NA	Up	2.13	1.52E-07	6.82E+00	1.64E-06	220493301	220494300	1.84	1.12E-07	8.93E-07	SLC4A3	NM_005070	+	220492291	220506702	Promoter3k	1309.5
chr5	179263501	179264800	1300	115.19;63.78;61.21;26.16	12.11;15.23;10.63;22.88	66.58	15.21	NA	NA	Up	2.13	2.28E-07	6.64E+00	2.18E-06	179263801	179264800	2.05	1.85E-07	1.28E-06	SQSTM1	NM_003900	+	179247841	179265077	Genebody	16309.5
chr10	42598501	42602300	3800	22.40;14.40;17.00;204.28	551.45;390.91;887.37;776.40	64.52	651.53	NA	NA	Down	-3.34	4.57E-07	6.34E+00	3.57E-06	42601301	42602300	-3.34	1.22E-13	3.90E-11						Pericentromere	NA
chr11	701201	703100	1900	99.99;44.23;89.55;54.81	20.18;16.68;10.63;18.30	72.15	16.45	NA	NA	Up	2.13	9.07E-08	7.04E+00	1.11E-06	701301	702300	2.34	3.52E-09	5.39E-08	TMEM80	NM_001042463	+	695615	704129	Genebody	6535.5
chr10	119940901	119941900	1000	3.20;2.06;0.00;11.83	28.25;47.14;61.11;36.61	4.27	43.28	NA	NA	Down	-3.34	6.40E-09	8.19E+00	1.28E-07	119940901	119941900	-3.34	6.40E-09	8.91E-08	CASC2	NR_026940	+	119806331	119969665	Genebody	135069.5
chr11	58959701	58960700	1000	5.60;0.00;2.27;8.72	34.97;36.99;39.85;56.44	4.15	42.06	NA	NA	Down	-3.34	1.34E-09	8.87E+00	3.58E-08	58959701	58960700	-3.34	1.34E-09	2.38E-08	DTX4	NM_015177	+	58939811	58976060	Genebody	20389.5
chr12	125947801	125948800	1000	1.60;1.03;0.00;11.83	30.94;40.61;37.20;38.13	3.62	36.72	NA	NA	Down	-3.34	1.15E-13	1.29E+01	8.74E-11	125947801	125948800	-3.34	1.15E-13	3.90E-11	TMEM132B	NM_052907	+	125811161	126143589	Genebody	137139.5
chr11	122559301	122561200	1900	141.59;95.67;94.08;45.47	10.76;23.93;33.21;18.30	94.2	21.55	NA	NA	Up	2.13	1.96E-07	6.71E+00	1.97E-06	122559401	122560400	2.17	5.49E-08	5.20E-07	UBASH3B	NM_032873	+	122526397	122685187	Genebody	33853.5
chr5	124069301	124071200	1900	36.00;44.23;48.74;21.80	8.07;9.43;9.30;7.63	37.69	8.61	NA	NA	Up	2.13	3.37E-08	7.47E+00	5.07E-07	124069501	124070500	2.09	9.52E-09	1.24E-07	ZNF608	NM_020747	-	123972609	124080805	Genebody	10554.5
chr11	125802201	125803500	1300	89.59;101.84;115.62;29.89	14.80;26.83;17.27;18.30	84.24	19.3	NA	NA	Up	2.13	2.65E-07	6.58E+00	2.42E-06	125802401	125803400	1.78	1.59E-07	1.15E-06						OtherIntergenic	NA
chr13	46325401	46326500	1100	0.80;4.11;0.00;11.21	34.97;42.79;47.82;38.13	4.03	40.93	NA	NA	Down	-3.34	1.49E-13	1.28E+01	8.74E-11	46325501	46326500	-3.34	1.49E-13	3.90E-11						OtherIntergenic	NA
chr18	9962201	9963200	1000	50.40;20.57;71.41;39.86	12.11;14.50;11.96;3.05	45.56	10.4	NA	NA	Up	2.13	1.20E-07	6.92E+00	1.38E-06	9962201	9963200	2.13	1.20E-07	9.36E-07						OtherIntergenic	NA
chr18	49773201	49774300	1100	4.80;0.00;2.27;8.72	33.63;39.89;38.52;47.29	3.95	39.83	NA	NA	Down	-3.34	1.82E-13	1.27E+01	8.74E-11	49773201	49774200	-3.52	1.66E-13	3.90E-11						OtherIntergenic	NA
chr3	137464001	137465000	1000	2.40;0.00;0.00;13.08	33.63;38.44;37.20;47.29	3.87	39.14	NA	NA	Down	-3.34	1.89E-13	1.27E+01	8.74E-11	137464001	137465000	-3.34	1.89E-13	3.90E-11						OtherIntergenic	NA
chr4	12040801	12041800	1000	3.20;1.03;0.00;11.21	26.90;38.44;46.49;44.23	3.86	39.02	NA	NA	Down	-3.34	4.49E-10	9.35E+00	1.48E-08	12040801	12041800	-3.34	4.49E-10	9.49E-09						Genedesert	NA
chr3	64045101	64046100	1000	50.40;20.57;43.07;31.76	9.42;8.70;10.63;4.58	36.45	8.33	NA	NA	Up	2.13	3.74E-08	7.43E+00	5.52E-07	64045101	64046100	2.13	3.74E-08	3.84E-07						OtherIntergenic	NA
chr6	2502401	2504300	1900	35.20;74.07;95.21;44.84	18.83;10.15;17.27;10.68	62.33	14.23	NA	NA	Up	2.13	1.59E-07	6.80E+00	1.69E-06	2502401	2503400	2.54	3.75E-08	3.84E-07						OtherIntergenic	NA
chr4	49103701	49115700	12000	122.39;57.61;56.68;695.06	1683.94;2029.95;2697.97;3014.07	232.93	2356.48	NA	NA	Down	-3.34	2.76E-07	6.56E+00	2.49E-06	49112901	49113900	-3.53	2.97E-13	3.90E-11						Pericentromere	NA
chr7	15787701	15789000	1300	103.19;42.18;58.94;28.65	13.45;16.68;7.97;15.25	58.24	13.34	NA	NA	Up	2.13	2.08E-07	6.68E+00	2.05E-06	15788001	15789000	3.37	1.04E-07	8.45E-07						OtherIntergenic	NA
chr8	135034101	135035300	1200	67.20;72.01;88.41;23.04	5.38;16.68;18.60;16.78	62.67	14.36	NA	NA	Up	2.13	1.86E-07	6.73E+00	1.89E-06	135034201	135035200	2.44	1.39E-07	1.04E-06						OtherIntergenic	NA
chr13	31493101	31494200	1100	56.00;88.47;106.55;29.27	29.59;14.50;15.94;4.58	70.07	16.15	NA	NA	Up	2.12	2.40E-07	6.62E+00	2.26E-06	31493101	31494100	1.94	2.19E-07	1.46E-06	C13orf33	NM_032849	+	31480311	31499709	Genebody	13339.5
chr4	172939101	172940200	1100	0.80;0.00;0.00;16.19	30.94;45.69;55.79;39.66	4.25	43.02	NA	NA	Down	-3.34	9.06E-10	9.04E+00	2.60E-08	172939101	172940100	-3.37	8.35E-11	2.26E-09	GALNTL6	NM_001034845	+	172734574	173961558	Genebody	205076.5
chr5	32669701	32670800	1100	3.20;0.00;0.00;13.08	29.59;47.87;37.20;50.34	4.07	41.25	NA	NA	Down	-3.34	4.42E-10	9.35E+00	1.46E-08	32669801	32670800	-3.58	5.65E-11	1.62E-09						OtherIntergenic	NA
chr5	85142001	85143000	1000	1.60;0.00;2.27;10.59	26.90;40.61;42.51;36.61	3.61	36.66	NA	NA	Down	-3.34	1.38E-11	1.09E+01	8.51E-10	85142001	85143000	-3.34	1.38E-11	4.92E-10						Genedesert	NA
chr8	71998901	72000000	1100	3.20;0.00;1.13;11.21	26.90;36.99;50.48;42.71	3.89	39.27	NA	NA	Down	-3.34	1.62E-09	8.79E+00	4.16E-08	71999001	72000000	-3.41	1.59E-09	2.75E-08						OtherIntergenic	NA
chr17	80403701	80405400	1700	62.40;87.44;48.74;27.40	22.87;11.60;5.31;12.20	56.49	13	NA	NA	Up	2.12	1.45E-07	6.84E+00	1.59E-06	80403801	80404800	2.14	1.17E-07	9.19E-07	C17orf62	NM_001193655	-	80400462	80407602	Genebody	3051.5
chr10	71702801	71704000	1200	36.80;25.72;28.34;21.80	4.04;10.88;7.97;3.05	28.16	6.48	NA	NA	Up	2.12	1.36E-08	7.87E+00	2.40E-07	71702901	71703900	2.21	9.52E-10	1.79E-08	COL13A1	NM_080802	+	71561643	71718904	Genebody	141757.5
chr22	41969701	41971100	1400	103.99;80.24;37.41;44.84	13.45;13.78;17.27;16.78	66.62	15.32	NA	NA	Up	2.12	1.55E-07	6.81E+00	1.66E-06	41969701	41970700	1.7	1.15E-07	9.09E-07	CSDC2	NM_014460	+	41957013	41972670	Genebody	13387.5
chr7	6208901	6210200	1300	118.39;72.01;66.88;32.39	16.14;23.21;11.96;15.25	72.42	16.64	NA	NA	Up	2.12	2.21E-07	6.66E+00	2.14E-06	6209101	6210100	2.68	1.35E-07	1.02E-06	CYTH3	NM_004227	-	6201411	6312242	Genebody	102691.5
chr19	1434601	1436600	2000	117.59;89.50;81.61;71.00	25.56;34.09;9.30;13.73	89.93	20.67	NA	NA	Up	2.12	8.19E-09	8.09E+00	1.58E-07	1434901	1435900	2.23	2.59E-09	4.15E-08	DAZAP1	NM_018959	+	1407583	1435682	Genebody	28017.5
chr6	5295301	5296400	1100	42.40;57.61;62.34;26.16	17.49;12.33;1.33;12.20	47.13	10.84	NA	NA	Up	2.12	6.60E-08	7.18E+00	8.71E-07	5295401	5296400	2.04	5.09E-08	4.90E-07	FARS2	NM_006567	+	5261583	5771816	Genebody	34267.5
chr6	82914601	82916400	1800	46.40;93.61;61.21;42.97	9.42;18.86;17.27;10.68	61.05	14.05	NA	NA	Up	2.12	1.05E-07	6.98E+00	1.25E-06	82915301	82916300	1.78	2.17E-08	2.46E-07	IBTK	NM_015525	-	82879955	82957448	Genebody	41947.5
chrY	13821701	13823600	1900	10.40;1.03;1.13;51.69	211.17;117.49;233.80;88.47	16.06	162.73	NA	NA	Down	-3.34	1.32E-07	6.88E+00	1.48E-06	13821701	13822700	-3.46	1.05E-07	8.49E-07						Pericentromere	NA
chr11	17393001	17394400	1400	3.20;0.00;1.13;17.44	48.42;60.92;51.81;57.96	5.44	54.78	NA	NA	Down	-3.33	2.86E-13	1.25E+01	8.74E-11	17393001	17394000	-3.6	1.20E-13	3.90E-11	B7H6	NM_001202439	+	17373308	17398868	Genebody	20392.5
chr11	43208001	43209000	1000	1.60;0.00;0.00;14.32	43.04;40.61;39.85;36.61	3.98	40.03	NA	NA	Down	-3.33	1.57E-13	1.28E+01	8.74E-11	43208001	43209000	-3.33	1.57E-13	3.90E-11						Genedesert	NA
chr19	5148501	5150400	1900	113.59;96.70;56.68;42.35	9.42;24.66;17.27;19.83	77.33	17.79	NA	NA	Up	2.12	1.73E-07	6.76E+00	1.80E-06	5149401	5150400	1.85	5.15E-08	4.95E-07	KDM4B	NM_015015	+	4969123	5153608	Genebody	180327.5
chr8	17639801	17640800	1000	32.00;32.92;46.47;20.55	1.35;9.43;11.96;7.63	32.99	7.59	NA	NA	Up	2.12	3.40E-08	7.47E+00	5.10E-07	17639801	17640800	2.12	3.40E-08	3.54E-07	MTUS1	NM_001001925	-	17501302	17658426	Genebody	18125.5
chr19	39656901	39660300	3400	237.59;144.02;172.29;85.95	36.32;40.61;43.84;25.93	159.96	36.67	NA	NA	Up	2.12	2.78E-07	6.56E+00	2.50E-06	39657501	39658500	3.46	6.53E-08	5.95E-07	PAK4	NM_005884	+	39616419	39670046	Genebody	42181.5
chr17	8053101	8054700	1600	68.80;45.26;94.08;26.78	13.45;15.23;14.61;10.68	58.73	13.49	NA	NA	Up	2.12	2.00E-07	6.70E+00	1.99E-06	8053101	8054100	2.81	1.12E-07	8.88E-07	PER1	NM_002616	-	8043787	8055753	Promoter3k	1852.5
chr12	63224601	63225600	1000	62.40;38.06;43.07;19.93	8.07;11.60;11.96;6.10	40.87	9.43	NA	NA	Up	2.12	9.25E-08	7.03E+00	1.13E-06	63224601	63225600	2.12	9.25E-08	7.72E-07	PPM1H	NM_020700	-	63037762	63328665	Genebody	103564.5
chr22	45122801	45124700	1900	80.79;77.15;64.61;39.24	9.42;21.03;15.94;13.73	65.45	15.03	NA	NA	Up	2.12	3.60E-08	7.44E+00	5.35E-07	45122801	45123800	2.01	1.23E-12	7.75E-11	PRR5	NM_181333	+	45098077	45133561	Genebody	25673.5
chr5	145629901	145631600	1700	56.00;92.58;69.14;41.11	10.76;14.50;15.94;18.30	64.71	14.88	NA	NA	Up	2.12	7.44E-08	7.13E+00	9.59E-07	145630101	145631100	3.03	4.33E-08	4.31E-07	RBM27	NM_018989	+	145583162	145668784	Genebody	47588.5
chr22	28580201	28582100	1900	76.00;62.75;103.15;46.09	13.45;31.19;9.30;12.20	72	16.53	NA	NA	Up	2.12	9.30E-08	7.03E+00	1.14E-06	28581101	28582100	2.22	2.96E-11	9.30E-10	TTC28	NM_001145418	-	28374001	29075853	Genebody	494702.5
chr7	44804501	44806500	2000	118.39;78.18;136.02;48.58	22.87;24.66;18.60;21.35	95.29	21.87	NA	NA	Up	2.12	2.12E-07	6.67E+00	2.08E-06	44805401	44806400	2.46	5.47E-08	5.19E-07	ZMIZ2	NM_174929	+	44795786	44809479	Genebody	9714.5
chr1	198295301	198296700	1400	50.40;51.43;82.75;24.29	10.76;14.50;10.63;12.20	52.22	12.02	NA	NA	Up	2.12	1.62E-07	6.79E+00	1.72E-06	198295301	198296300	2.04	1.42E-07	1.06E-06						OtherIntergenic	NA
chr10	36505401	36507300	1900	52.00;116.24;109.95;33.01	20.18;18.13;11.96;21.35	77.8	17.9	NA	NA	Up	2.12	3.15E-07	6.50E+00	2.73E-06	36506301	36507300	2.91	1.42E-07	1.06E-06						Genedesert	NA
chr16	1096601	1098400	1800	195.99;114.19;82.75;29.27	14.80;30.46;31.88;19.83	105.55	24.24	NA	NA	Up	2.12	4.67E-07	6.33E+00	3.63E-06	1096801	1097800	1.75	2.82E-07	1.77E-06						OtherIntergenic	NA
chr17	79359101	79361000	1900	44.80;61.72;46.47;31.76	18.83;7.98;7.97;7.63	46.19	10.6	NA	NA	Up	2.12	1.57E-08	7.80E+00	2.70E-07	79359201	79360200	1.96	1.07E-08	1.37E-07						OtherIntergenic	NA
chr2	8595801	8597400	1600	125.59;52.46;104.28;37.99	14.80;21.03;13.28;24.41	80.08	18.38	NA	NA	Up	2.12	2.63E-07	6.58E+00	2.41E-06	8595901	8596900	1.78	1.47E-07	1.09E-06						OtherIntergenic	NA
chr20	47234201	47236200	2000	139.99;144.02;167.76;61.04	17.49;37.71;30.55;32.03	128.2	29.45	NA	NA	Up	2.12	2.16E-07	6.67E+00	2.11E-06	47234501	47235500	2.34	6.54E-08	5.96E-07						OtherIntergenic	NA
chr8	65734401	65736200	1800	37.60;40.12;89.55;26.16	9.42;14.50;5.31;15.25	48.36	11.12	NA	NA	Up	2.12	2.14E-07	6.67E+00	2.09E-06	65735201	65736200	2.36	5.47E-08	5.18E-07						OtherIntergenic	NA
chr5	14704901	14706800	1900	80.79;46.29;74.81;42.97	14.80;20.31;7.97;13.73	61.22	14.2	NA	NA	Up	2.11	4.74E-08	7.32E+00	6.67E-07	14705101	14706100	2.12	1.30E-08	1.61E-07	ANKH	NM_054027	-	14704908	14871887	Genebody	166036.5
chr7	69523701	69525600	1900	89.59;81.27;102.02;36.12	8.07;19.58;23.91;19.83	77.25	17.85	NA	NA	Up	2.11	1.34E-07	6.87E+00	1.50E-06	69524601	69525600	2.47	2.78E-08	3.01E-07	AUTS2	NM_001127232	+	69063905	69755607	Genebody	460745.5
chr11	51589901	51594100	4200	18.40;4.11;13.60;151.97	283.80;371.32;658.88;581.15	47.02	473.79	NA	NA	Down	-3.33	2.77E-07	6.56E+00	2.50E-06	51591801	51592800	-3.03	4.48E-09	6.59E-08						Pericentromere	NA
chr11	54918401	54920300	1900	1.60;0.00;3.40;18.68	51.11;72.52;49.15;65.59	5.92	59.59	NA	NA	Down	-3.33	1.58E-11	1.08E+01	9.51E-10	54918501	54919500	-3.57	1.10E-13	3.90E-11						Pericentromere	NA
chr7	33619601	33620700	1100	52.80;48.35;38.54;24.29	12.11;6.53;3.99;15.25	40.99	9.47	NA	NA	Up	2.11	2.70E-08	7.57E+00	4.22E-07	33619701	33620700	2.11	2.70E-08	2.94E-07	BBS9	NM_014451	+	33169151	33645680	Genebody	450999.5
chr8	75930101	75931900	1800	118.39;95.67;79.35;25.54	13.45;21.76;15.94;22.88	79.74	18.51	NA	NA	Up	2.11	2.62E-07	6.58E+00	2.40E-06	75930901	75931900	2.31	1.29E-07	9.85E-07	CRISPLD1	NM_031461	+	75896707	75946793	Genebody	34293.5
chr10	712101	713600	1500	108.79;59.66;34.01;48.58	17.49;18.13;13.28;9.15	62.76	14.51	NA	NA	Up	2.11	1.82E-07	6.74E+00	1.87E-06	712401	713400	1.84	1.04E-07	8.42E-07	DIP2C	NM_014974	-	320129	735608	Genebody	22757.5
chr14	98634701	98636100	1400	4.00;0.00;2.27;16.19	44.39;52.94;54.46;74.74	5.61	56.63	NA	NA	Down	-3.33	1.36E-09	8.87E+00	3.62E-08	98634701	98635700	-3.34	2.03E-13	3.90E-11						OtherIntergenic	NA
chr16	34185101	34186100	1000	0.80;0.00;3.40;19.93	55.15;38.44;110.26;38.13	6.03	60.49	NA	NA	Down	-3.33	7.99E-08	7.10E+00	1.01E-06	34185101	34186100	-3.33	7.99E-08	6.91E-07						OtherIntergenic	NA
chr16	46426201	46430100	3900	78.40;18.52;24.94;351.27	839.28;1216.96;1046.77;1667.19	118.28	1192.55	NA	NA	Down	-3.33	1.72E-07	6.76E+00	1.80E-06	46428201	46429200	-2.99	4.04E-13	4.05E-11						Pericentromere	NA
chr16	55976701	55977800	1100	4.00;0.00;1.13;11.83	26.90;46.42;51.81;45.76	4.24	42.72	NA	NA	Down	-3.33	1.13E-09	8.95E+00	3.12E-08	55976701	55977700	-3.33	1.13E-09	2.07E-08	CES5A	NM_001190158	-	55880065	55989943	Genebody	12692.5
chr18	51468101	51469100	1000	0.80;4.11;1.13;10.59	28.25;39.89;41.18;57.96	4.16	41.82	NA	NA	Down	-3.33	5.91E-09	8.23E+00	1.20E-07	51468101	51469100	-3.33	5.91E-09	8.34E-08						OtherIntergenic	NA
chr20	51295101	51296100	1000	1.60;2.06;1.13;12.46	32.28;38.44;39.85;62.54	4.31	43.28	NA	NA	Down	-3.33	9.48E-09	8.02E+00	1.78E-07	51295101	51296100	-3.33	9.48E-09	1.24E-07						OtherIntergenic	NA
chr4	187610601	187612600	2000	143.19;122.41;128.09;54.18	30.94;29.01;25.24;18.30	111.97	25.87	NA	NA	Up	2.11	1.59E-07	6.80E+00	1.69E-06	187611501	187612500	2.41	4.36E-08	4.34E-07	FAT1	NM_005245	-	187508936	187644987	Genebody	33386.5
chr1	16163201	16166000	2800	173.59;104.93;126.95;80.34	21.52;33.36;21.25;36.61	121.45	28.19	NA	NA	Up	2.11	1.04E-07	6.98E+00	1.23E-06	16164601	16165600	1.85	1.72E-09	2.94E-08	FLJ37453	NR_024279	-	16160709	16174642	Genebody	10041.5
chr1	185756901	185758800	1900	52.00;42.18;45.34;30.52	9.42;7.98;6.64;15.25	42.51	9.82	NA	NA	Up	2.11	2.29E-09	8.64E+00	5.49E-08	185756901	185757900	2.11	5.41E-13	4.57E-11	HMCN1	NM_031935	+	185703682	186160085	Genebody	54168.5
chr22	50172901	50174100	1200	73.60;51.43;72.54;20.55	20.18;11.60;7.97;10.68	54.53	12.61	NA	NA	Up	2.11	1.54E-07	6.81E+00	1.66E-06	50173001	50174000	2.13	1.41E-07	1.05E-06	LOC90834	NR_026993	-	50171537	50173958	Promoter1k	457.5
chr8	23250901	23253000	2100	150.39;94.64;108.82;75.98	12.11;27.56;29.22;30.51	107.46	24.85	NA	NA	Up	2.11	5.16E-08	7.29E+00	7.15E-07	23251301	23252300	2.36	2.28E-09	3.73E-08	LOXL2	NM_002318	-	23154409	23261722	Genebody	9771.5
chr11	76381101	76382100	1000	29.60;42.18;58.94;27.40	16.14;10.15;2.66;7.63	39.53	9.14	NA	NA	Up	2.11	6.53E-08	7.19E+00	8.63E-07	76381101	76382100	2.11	6.53E-08	5.95E-07	LRRC32	NM_001128922	-	76368567	76381791	ProximalPromoter	190.5
chr2	102431401	102432900	1500	47.20;98.75;96.35;34.88	30.94;12.33;11.96;9.15	69.29	16.09	NA	NA	Up	2.11	2.21E-07	6.66E+00	2.14E-06	102431401	102432400	3.27	1.22E-07	9.45E-07	MAP4K4	NM_145687	+	102314537	102511152	Genebody	117613.5
chr3	36470001	36471300	1300	1.60;0.00;4.53;11.21	33.63;46.42;51.81;42.71	4.34	43.64	NA	NA	Down	-3.33	5.12E-12	1.13E+01	3.84E-10	36470001	36471000	-3.12	1.34E-13	3.90E-11	STAC	NM_003149	+	36422096	36589496	Genebody	48554.5
chr16	4728201	4730100	1900	56.00;64.81;86.15;49.20	24.21;8.70;15.94;10.68	64.04	14.88	NA	NA	Up	2.11	1.47E-08	7.83E+00	2.56E-07	4728201	4729200	2.24	1.67E-08	1.98E-07	MGRN1	NM_001142290	+	4674824	4740975	Genebody	54326.5
chr9	138969401	138970900	1500	175.99;69.95;81.61;46.71	22.87;18.86;14.61;30.51	93.57	21.71	NA	NA	Up	2.11	3.41E-07	6.47E+00	2.89E-06	138969401	138970400	1.58	4.26E-08	4.26E-07	NACC2	NM_144653	-	138898382	138987131	Genebody	16980.5
chr14	33813101	33814100	1000	71.20;48.35;98.61;22.42	9.42;13.05;11.96;21.35	60.15	13.94	NA	NA	Up	2.11	2.31E-07	6.64E+00	2.20E-06	33813101	33814100	2.11	2.31E-07	1.52E-06	NPAS3	NM_001165893	+	33408458	34273382	Genebody	405142.5
chr17	17419601	17421300	1700	131.19;108.01;89.55;28.03	16.14;21.76;17.27;27.46	89.19	20.66	NA	NA	Up	2.11	2.89E-07	6.54E+00	2.57E-06	17420301	17421300	3.91	1.03E-07	8.41E-07	PEMT	NM_148173	-	17408876	17480779	Genebody	60328.5
chr3	189257601	189258700	1100	3.20;0.00;1.13;11.21	30.94;44.24;35.87;45.76	3.89	39.2	NA	NA	Down	-3.33	5.02E-12	1.13E+01	3.78E-10	189257601	189258600	-3.3	1.28E-12	7.96E-11						OtherIntergenic	NA
chr17	17422201	17425300	3100	239.19;122.41;147.36;97.16	26.90;50.04;25.24;38.13	151.53	35.08	NA	NA	Up	2.11	2.82E-07	6.55E+00	2.53E-06	17423301	17424300	1.96	7.25E-08	6.44E-07	PEMT	NM_148173	-	17408876	17480779	Genebody	57028.5
chr7	5664301	5665600	1300	58.40;49.38;66.88;21.80	12.11;17.41;5.31;10.68	49.11	11.38	NA	NA	Up	2.11	1.11E-07	6.95E+00	1.31E-06	5664301	5665300	2.15	1.07E-07	8.65E-07	RNF216	NM_207116	-	5659671	5821361	Genebody	156410.5
chr7	150761601	150764000	2400	242.38;170.76;142.82;64.77	43.04;36.26;26.57;38.13	155.19	36	NA	NA	Up	2.11	4.34E-07	6.36E+00	3.44E-06	150763001	150764000	2.97	1.16E-07	9.13E-07	SLC4A2	NM_001199694	+	150759738	150773614	Genebody	3062.5
chr8	109481201	109482200	1000	69.60;85.38;74.81;23.04	24.21;17.41;7.97;9.15	63.21	14.68	NA	NA	Up	2.11	1.80E-07	6.75E+00	1.85E-06	109481201	109482200	2.11	1.80E-07	1.25E-06	TTC35	NM_014673	+	109455852	109499136	Genebody	25848.5
chr10	28886001	28887900	1900	69.60;66.87;90.68;26.16	18.83;16.68;7.97;15.25	63.32	14.68	NA	NA	Up	2.11	1.65E-07	6.78E+00	1.74E-06	28886501	28887500	2.26	1.15E-07	9.10E-07	WAC	NM_016628	+	28822420	28912041	Genebody	64530.5
chr4	49145601	49160200	14600	1544.70;736.55;638.16;5786.54	13203.90;25864.34;23846.00;24797.41	2176.49	21927.91	NA	NA	Down	-3.33	9.88E-07	6.01E+00	6.59E-06	49152901	49153900	-2.97	1.85E-11	6.26E-10						Pericentromere	NA
chr1	143278401	143279800	1400	315.98;227.34;149.62;57.30	22.87;97.18;30.55;22.88	187.56	43.37	NA	NA	Up	2.11	3.89E-05	4.41E+00	0.000171163	143278801	143279800	2.33	2.68E-06	1.27E-05						Pericentromere	NA
chr11	14927201	14929000	1800	190.39;120.36;134.89;37.37	21.52;30.46;35.87;24.41	120.75	28.06	NA	NA	Up	2.11	4.31E-07	6.37E+00	3.42E-06	14927201	14928200	2.49	2.63E-07	1.68E-06						OtherIntergenic	NA
chr11	128692401	128694500	2100	99.99;69.95;128.09;61.04	16.14;26.11;11.96;28.98	89.77	20.8	NA	NA	Up	2.11	1.03E-07	6.99E+00	1.23E-06	128693501	128694500	3.49	5.74E-08	5.38E-07						OtherIntergenic	NA
chr6	146701201	146702300	1100	0.80;0.00;2.27;15.57	40.35;48.59;55.79;42.71	4.66	46.86	NA	NA	Down	-3.33	2.17E-13	1.27E+01	8.74E-11	146701201	146702200	-3.21	1.60E-13	3.90E-11	GRM1	NM_001114329	+	146348781	146758731	Genebody	352969.5
chr15	93921001	93922500	1500	75.20;41.15;71.41;27.40	17.49;18.13;7.97;6.10	53.79	12.42	NA	NA	Up	2.11	1.36E-07	6.87E+00	1.51E-06	93921501	93922500	2.22	1.15E-07	9.06E-07						Genedesert	NA
chr16	85520801	85525000	4200	284.78;331.24;301.51;147.61	45.73;62.37;70.40;68.64	266.28	61.79	NA	NA	Up	2.11	2.29E-07	6.64E+00	2.19E-06	85522601	85523600	2.23	2.70E-12	1.39E-10						OtherIntergenic	NA
chr5	15236501	15237500	1000	42.40;23.66;60.08;24.91	5.38;10.88;7.97;10.68	37.76	8.73	NA	NA	Up	2.11	1.02E-07	6.99E+00	1.22E-06	15236501	15237500	2.11	1.02E-07	8.34E-07						OtherIntergenic	NA
chr6	4517701	4518700	1000	63.20;43.21;47.61;21.80	13.45;15.23;10.63;1.53	43.95	10.21	NA	NA	Up	2.11	8.49E-08	7.07E+00	1.06E-06	4517701	4518700	2.11	8.49E-08	7.25E-07						OtherIntergenic	NA
chr9	137364301	137366100	1800	62.40;57.61;48.74;47.33	16.14;17.41;11.96;4.58	54.02	12.52	NA	NA	Up	2.11	2.26E-12	1.16E+01	2.06E-10	137364901	137365900	2.2	1.56E-12	9.18E-11						OtherIntergenic	NA
chr9	137463501	137465100	1600	80.00;55.55;85.01;44.84	24.21;18.13;5.31;13.73	66.35	15.35	NA	NA	Up	2.11	3.67E-08	7.44E+00	5.43E-07	137463601	137464600	2.25	3.13E-08	3.32E-07						OtherIntergenic	NA
chr6	135666201	135667300	1100	72.80;70.98;102.02;21.80	13.45;21.03;7.97;19.83	66.9	15.57	NA	NA	Up	2.1	2.55E-07	6.59E+00	2.36E-06	135666201	135667200	2.23	2.30E-07	1.51E-06	AHI1	NM_017651	-	135605109	135818903	Genebody	152152.5
chr17	80968401	80969700	1300	185.59;103.90;77.08;63.53	30.94;27.56;17.27;24.41	107.52	25.04	NA	NA	Up	2.1	3.15E-07	6.50E+00	2.73E-06	80968401	80969400	2.73	1.20E-07	9.36E-07	B3GNTL1	NM_001009905	-	80901666	81009686	Genebody	40635.5
chr7	57998301	57999800	1500	1.60;0.00;3.40;14.95	36.32;55.84;61.11;47.29	4.99	50.14	NA	NA	Down	-3.33	2.27E-10	9.64E+00	8.38E-09	57998801	57999800	-3.44	7.44E-13	5.52E-11						Pericentromere	NA
chr7	33393701	33395000	1300	39.20;56.58;124.69;26.78	16.14;16.68;6.64;18.30	61.81	14.44	NA	NA	Up	2.1	3.16E-07	6.50E+00	2.74E-06	33393701	33394700	2.55	2.15E-07	1.44E-06	BBS9	NM_014451	+	33169151	33645680	Genebody	225199.5
chr7	1153701	1154700	1000	101.59;58.64;32.87;42.97	10.76;14.50;15.94;13.73	59.02	13.73	NA	NA	Up	2.1	1.68E-07	6.78E+00	1.76E-06	1153701	1154700	2.1	1.68E-07	1.19E-06	C7orf50	NM_001134396	-	1036622	1177893	Genebody	23692.5
chr8	39147401	39148700	1300	0.00;2.06;5.67;13.08	59.18;50.04;42.51;57.96	5.2	52.42	NA	NA	Down	-3.33	5.48E-13	1.23E+01	9.14E-11	39147601	39148600	-3.76	2.21E-13	3.90E-11						OtherIntergenic	NA
chr8	126886001	126887000	1000	1.60;2.06;1.13;9.96	30.94;42.06;38.52;36.61	3.69	37.03	NA	NA	Down	-3.33	1.17E-13	1.29E+01	8.74E-11	126886001	126887000	-3.33	1.17E-13	3.90E-11						OtherIntergenic	NA
chr1	49912001	49913500	1500	2.40;0.00;0.00;19.31	45.73;52.22;58.45;61.01	5.43	54.35	NA	NA	Down	-3.32	3.02E-13	1.25E+01	8.74E-11	49912501	49913500	-3.37	6.14E-12	2.60E-10	AGBL4	NM_032785	-	48998526	50489626	Genebody	576875.5
chr10	42354201	42372200	18000	242.38;108.01;91.81;1228.18	2953.63;4391.35;4458.09;4838.37	417.6	4160.36	NA	NA	Down	-3.32	2.02E-08	7.69E+00	3.33E-07	42358401	42359400	-3.44	5.78E-12	2.48E-10						Pericentromere	NA
chr12	80003501	80004500	1000	2.40;0.00;1.13;11.83	32.28;38.44;39.85;42.71	3.84	38.32	NA	NA	Down	-3.32	1.55E-13	1.28E+01	8.74E-11	80003501	80004500	-3.32	1.55E-13	3.90E-11	PAWR	NM_002583	-	79985744	80084790	Genebody	80789.5
chr13	95391701	95392800	1100	4.00;1.03;3.40;8.10	36.32;40.61;35.87;51.86	4.13	41.16	NA	NA	Down	-3.32	2.48E-11	1.06E+01	1.37E-09	95391701	95392700	-3.32	2.48E-11	8.03E-10						OtherIntergenic	NA
chr16	22369801	22371400	1600	80.79;52.46;61.21;32.39	14.80;11.60;15.94;10.68	56.71	13.25	NA	NA	Up	2.1	6.67E-08	7.18E+00	8.79E-07	22370401	22371400	2.16	2.19E-08	2.47E-07	CDR2	NM_001802	-	22357256	22385938	Genebody	15337.5
chr1	25111101	25112300	1200	63.20;36.00;24.94;26.16	4.04;10.88;7.97;12.20	37.57	8.77	NA	NA	Up	2.1	9.38E-08	7.03E+00	1.14E-06	25111201	25112200	2.18	8.40E-08	7.19E-07	CLIC4	NM_013943	+	25071759	25170815	Genebody	39941.5
chr11	123007701	123008700	1000	52.00;34.98;27.20;21.80	13.45;6.53;2.66;9.15	33.99	7.95	NA	NA	Up	2.1	4.90E-08	7.31E+00	6.86E-07	123007701	123008700	2.1	4.90E-08	4.76E-07	CLMP	NM_024769	-	122943032	123066007	Genebody	57806.5
chr15	64228901	64229900	1000	1.60;0.00;0.00;14.95	32.28;45.69;47.82;39.66	4.14	41.36	NA	NA	Down	-3.32	8.15E-13	1.21E+01	1.05E-10	64228901	64229900	-3.32	8.15E-13	5.85E-11	DAPK2	NM_014326	-	64199234	64338521	Genebody	109120.5
chr18	2458101	2459200	1100	3.20;0.00;0.00;14.32	36.32;46.42;47.82;44.23	4.38	43.7	NA	NA	Down	-3.32	1.79E-13	1.27E+01	8.74E-11	2458201	2459200	-3.29	1.11E-13	3.90E-11						Genedesert	NA
chr3	185911601	185913200	1600	110.39;87.44;49.87;27.40	13.45;23.21;10.63;16.78	68.78	16.02	NA	NA	Up	2.1	2.56E-07	6.59E+00	2.36E-06	185912101	185913100	1.81	1.78E-07	1.24E-06	DGKG	NM_001080745	-	185864989	186080023	Genebody	167622.5
chr6	131282201	131283400	1200	103.99;84.35;81.61;28.03	22.87;19.58;11.96;15.25	74.5	17.41	NA	NA	Up	2.1	1.96E-07	6.71E+00	1.96E-06	131282201	131283200	1.69	1.15E-07	9.07E-07	EPB41L2	NM_001199389	-	131160487	131291623	Genebody	8822.5
chr19	24549101	24550600	1500	3.20;0.00;0.00;16.19	41.70;47.87;45.17;59.49	4.85	48.55	NA	NA	Down	-3.32	1.10E-12	1.20E+01	1.23E-10	24549601	24550600	-3.5	3.00E-13	3.90E-11						Pericentromere	NA
chr1	16083001	16084600	1600	138.39;88.47;82.75;26.78	28.25;26.11;11.96;12.20	84.1	19.63	NA	NA	Up	2.1	3.21E-07	6.49E+00	2.76E-06	16083501	16084500	2.83	1.12E-07	8.90E-07	FBLIM1	NM_017556	+	16085254	16113084	Promoter3k	-1453.5
chr12	133099401	133101300	1900	64.00;57.61;52.14;28.03	17.49;10.15;11.96;7.63	50.44	11.81	NA	NA	Up	2.1	3.94E-08	7.40E+00	5.76E-07	133099401	133100400	1.74	1.13E-09	2.07E-08	FBRSL1	NM_001142641	+	133067156	133161773	Genebody	33194.5
chr5	171320901	171322100	1200	23.20;52.46;66.88;26.16	12.11;6.53;14.61;6.10	42.17	9.84	NA	NA	Up	2.1	1.49E-07	6.83E+00	1.61E-06	171320901	171321900	2.1	1.49E-07	1.09E-06	FBXW11	NM_012300	-	171288555	171433877	Genebody	112376.5
chr17	27900001	27904000	4000	283.18;203.68;219.90;104.01	55.15;53.67;25.24;54.91	202.69	47.24	NA	NA	Up	2.1	3.05E-07	6.52E+00	2.67E-06	27900501	27901500	2.16	5.66E-09	8.04E-08	GIT1	NM_001085454	-	27900486	27916610	Genebody	14609.5
chr19	52115801	52116800	1000	3.20;0.00;2.27;10.59	36.32;42.06;42.51;39.66	4.01	40.14	NA	NA	Down	-3.32	1.53E-13	1.28E+01	8.74E-11	52115801	52116800	-3.32	1.53E-13	3.90E-11	SIGLEC5	NM_003830	-	52114780	52133727	Genebody	17426.5
chr12	133378801	133381000	2200	97.59;111.10;131.49;59.79	24.21;23.93;23.91;21.35	99.99	23.35	NA	NA	Up	2.1	8.41E-08	7.08E+00	1.05E-06	133378801	133379800	2.57	3.27E-08	3.44E-07	GOLGA3	NM_001172557	-	133360453	133405426	Genebody	25525.5
chr3	113285901	113286900	1000	1.60;0.00;1.13;12.46	28.25;38.44;45.17;39.66	3.8	37.88	NA	NA	Down	-3.32	1.25E-11	1.09E+01	7.89E-10	113285901	113286900	-3.32	1.25E-11	4.55E-10	SIDT1	NM_017699	+	113251217	113348422	Genebody	35183.5
chr5	52637501	52639100	1600	2.40;0.00;2.27;18.06	44.39;62.37;65.09;54.91	5.68	56.69	NA	NA	Down	-3.32	1.03E-12	1.20E+01	1.19E-10	52638001	52639000	-3.32	1.42E-13	3.90E-11						OtherIntergenic	NA
chr5	113665101	113666100	1000	1.60;0.00;3.40;11.83	37.66;50.04;35.87;44.23	4.21	41.95	NA	NA	Down	-3.32	1.52E-13	1.28E+01	8.74E-11	113665101	113666100	-3.32	1.52E-13	3.90E-11						OtherIntergenic	NA
chr8	145163101	145164100	1000	40.80;36.00;26.07;33.01	6.73;9.43;7.97;7.63	33.97	7.94	NA	NA	Up	2.1	7.65E-11	1.01E+01	3.43E-09	145163101	145164100	2.1	7.65E-11	2.10E-09	KIAA1875	NR_024207	+	145162628	145173218	Promoter1k	972.5
chrX	58556901	58558800	1900	8.00;6.17;5.67;18.06	57.84;130.54;100.96;89.99	9.48	94.83	NA	NA	Down	-3.32	7.50E-09	8.12E+00	1.47E-07	58556901	58557900	-3.17	7.78E-09	1.05E-07	CDH26	NM_177980	+	58533470	58588168	Genebody	24380.5
chrY	13855801	13857700	1900	10.40;3.09;0.00;21.18	56.49;57.29;122.21;109.82	8.67	86.46	NA	NA	Down	-3.32	7.19E-08	7.14E+00	9.32E-07	13855901	13856900	-3.56	1.85E-08	2.16E-07						Pericentromere	NA
chr1	143279501	143281400	1900	11.20;2.06;13.60;48.58	112.98;118.94;228.48;289.81	18.86	187.55	NA	NA	Down	-3.31	2.18E-07	6.66E+00	2.12E-06	143280401	143281400	-3.56	1.59E-07	1.15E-06						Pericentromere	NA
chr2	23814901	23816800	1900	83.99;31.89;94.08;26.78	9.42;10.88;11.96;22.88	59.19	13.78	NA	NA	Up	2.1	2.29E-07	6.64E+00	2.19E-06	23815801	23816800	2.23	1.55E-07	1.13E-06	KLHL29	NM_052920	+	23608297	23931483	Genebody	207553.5
chr1	217005101	217006100	1000	2.40;0.00;1.13;13.70	29.59;37.71;41.18;62.54	4.31	42.76	NA	NA	Down	-3.31	1.38E-08	7.86E+00	2.42E-07	217005101	217006100	-3.31	1.38E-08	1.69E-07	ESRRG	NM_001243513	-	216676587	217113015	Genebody	107414.5
chr10	126158301	126160200	1900	127.19;111.10;121.28;50.45	29.59;25.38;22.58;18.30	102.51	23.97	NA	NA	Up	2.1	1.38E-07	6.86E+00	1.53E-06	126158301	126159300	2.3	5.56E-08	5.25E-07	LHPP	NM_022126	+	126150340	126302710	Genebody	8910.5
chr7	137641001	137642300	1300	44.80;89.50;77.08;26.78	12.11;17.41;18.60;7.63	59.54	13.93	NA	NA	Up	2.1	2.15E-07	6.67E+00	2.10E-06	137641301	137642300	1.99	1.68E-07	1.19E-06	LOC100130880	NM_001243523	+	137638093	137642712	Genebody	3557.5
chr2	241898601	241900500	1900	92.79;118.30;91.81;36.12	20.18;30.46;14.61;13.73	84.76	19.74	NA	NA	Up	2.1	2.11E-07	6.68E+00	2.07E-06	241898901	241899900	2.35	1.01E-07	8.24E-07	LOC200772	NR_033841	-	241894035	241906868	Genebody	7317.5
chr22	20939801	20942900	3100	207.99;169.73;106.55;94.04	22.87;48.59;33.21;30.51	144.58	33.79	NA	NA	Up	2.1	2.05E-07	6.69E+00	2.03E-06	20941701	20942700	1.45	3.17E-08	3.35E-07	MED15	NM_015889	+	20861885	20941919	Genebody	79465.5
chr15	100162301	100164200	1900	139.99;46.29;98.61;50.45	32.28;13.05;13.28;19.83	83.84	19.61	NA	NA	Up	2.1	2.52E-07	6.60E+00	2.34E-06	100163201	100164200	2.43	1.49E-07	1.10E-06	MEF2A	NM_001130927	+	100106132	100256629	Genebody	57118.5
chr10	64908701	64910000	1300	51.20;60.69;81.61;30.52	16.14;10.88;14.61;10.68	56	13.08	NA	NA	Up	2.1	1.07E-07	6.97E+00	1.26E-06	64908801	64909800	1.96	2.56E-08	2.82E-07	NRBF2	NM_030759	+	64893006	64914786	Genebody	16344.5
chr1	145007801	145009400	1600	128.79;156.36;284.51;54.81	73.98;23.21;23.91;24.41	156.12	36.37	NA	NA	Up	2.1	6.67E-07	6.18E+00	4.78E-06	145007801	145008800	2.39	5.18E-07	2.92E-06	PDE4DIP	NM_022359	-	144951760	145076186	Genebody	67585.5
chr10	85510701	85511700	1000	3.20;2.06;0.00;13.08	28.25;36.99;63.76;53.39	4.58	45.6	NA	NA	Down	-3.31	1.96E-08	7.71E+00	3.25E-07	85510701	85511700	-3.31	1.96E-08	2.27E-07						Genedesert	NA
chr12	108883901	108885100	1200	5.60;0.00;1.13;11.21	41.70;44.97;45.17;45.76	4.49	44.4	NA	NA	Down	-3.31	2.13E-13	1.27E+01	8.74E-11	108883901	108884900	-3.23	1.67E-13	3.90E-11						OtherIntergenic	NA
chr3	145830101	145831100	1000	25.60;47.32;87.28;28.03	9.42;11.60;10.63;12.20	47.06	10.96	NA	NA	Up	2.1	2.14E-07	6.67E+00	2.09E-06	145830101	145831100	2.1	2.14E-07	1.43E-06	PLOD2	NM_000935	-	145787227	145879282	Genebody	48681.5
chr2	685901	687300	1400	1.60;0.00;1.13;19.93	39.01;65.27;65.09;54.91	5.67	56.07	NA	NA	Down	-3.31	2.37E-10	9.63E+00	8.68E-09	686301	687300	-3.34	8.28E-11	2.24E-09						OtherIntergenic	NA
chr2	107219101	107220600	1500	1.60;0.00;1.13;18.06	39.01;52.94;54.46;59.49	5.2	51.48	NA	NA	Down	-3.31	4.18E-12	1.14E+01	3.28E-10	107219401	107220400	-3.43	1.13E-13	3.90E-11						OtherIntergenic	NA
chr20	5423601	5424600	1000	0.80;0.00;0.00;15.57	33.63;45.69;43.84;39.66	4.09	40.7	NA	NA	Down	-3.31	1.57E-13	1.28E+01	8.74E-11	5423601	5424600	-3.31	1.57E-13	3.90E-11	LOC100507629	NR_038239	-	5412602	5426394	Promoter3k	2293.5
chr11	111221701	111222900	1200	49.60;64.81;73.68;24.91	8.07;19.58;6.64;15.25	53.25	12.39	NA	NA	Up	2.1	1.29E-07	6.89E+00	1.46E-06	111221701	111222700	1.87	8.70E-08	7.38E-07	POU2AF1	NM_006235	-	111222980	111250157	Genebody	27856.5
chr13	79935901	79937300	1400	26.40;41.15;48.74;33.01	8.07;12.33;5.31;9.15	37.32	8.72	NA	NA	Up	2.1	1.22E-08	7.91E+00	2.19E-07	79936101	79937100	2.54	7.56E-09	1.03E-07	RBM26	NM_022118	-	79894099	79979923	Genebody	43322.5
chr3	118874901	118875900	1000	4.00;0.00;1.13;10.59	32.28;51.49;34.54;38.13	3.93	39.11	NA	NA	Down	-3.31	5.82E-11	1.02E+01	2.74E-09	118874901	118875900	-3.31	5.82E-11	1.66E-09						OtherIntergenic	NA
chr5	158627301	158629100	1800	95.99;61.72;81.61;28.65	17.49;18.13;13.28;13.73	66.99	15.66	NA	NA	Up	2.1	1.69E-07	6.77E+00	1.77E-06	158627301	158628300	1.94	8.82E-08	7.45E-07	RNF145	NM_001199382	-	158584416	158634656	Genebody	6455.5
chr8	97605401	97606500	1100	67.20;113.16;94.08;44.22	37.66;23.93;6.64;6.10	79.66	18.58	NA	NA	Up	2.1	1.11E-06	5.95E+00	7.29E-06	97605401	97606400	2.1	1.11E-06	5.67E-06	SDC2	NM_002998	+	97505881	97624037	Genebody	100069.5
chr4	59528001	59529100	1100	1.60;0.00;2.27;11.21	29.59;37.71;42.51;39.66	3.77	37.37	NA	NA	Down	-3.31	1.52E-13	1.28E+01	8.74E-11	59528001	59529000	-3.26	1.31E-13	3.90E-11						Genedesert	NA
chr7	83182801	83185000	2200	103.19;48.35;112.22;49.82	14.80;16.68;18.60;22.88	78.4	18.24	NA	NA	Up	2.1	1.74E-07	6.76E+00	1.81E-06	83182801	83183800	2.2	8.58E-08	7.30E-07	SEMA3E	NM_001178129	-	82993221	83270747	Genebody	86846.5
chr17	47732501	47733800	1300	76.80;46.29;61.21;26.78	9.42;10.88;10.63;18.30	52.77	12.31	NA	NA	Up	2.1	1.01E-07	6.99E+00	1.21E-06	47732801	47733800	1.97	4.94E-08	4.79E-07	SPOP	NM_001007229	-	47676245	47755525	Genebody	22374.5
chr12	22990301	22991300	1000	40.80;54.52;48.74;32.39	10.76;5.80;18.60;6.10	44.11	10.32	NA	NA	Up	2.1	3.28E-09	8.48E+00	7.41E-08	22990301	22991300	2.1	3.28E-09	5.07E-08						OtherIntergenic	NA
chr5	21181501	21182600	1100	1.60;0.00;1.13;14.95	45.73;50.77;34.54;44.23	4.42	43.82	NA	NA	Down	-3.31	1.98E-13	1.27E+01	8.74E-11	21181501	21182500	-3.31	1.98E-13	3.90E-11						Genedesert	NA
chr18	77612701	77613800	1100	49.60;56.58;41.94;21.18	10.76;17.41;6.64;4.58	42.32	9.85	NA	NA	Up	2.1	7.34E-08	7.13E+00	9.48E-07	77612801	77613800	2.09	2.97E-08	3.17E-07						OtherIntergenic	NA
chr7	7157101	7158300	1200	92.79;62.75;35.14;27.40	8.07;14.50;14.61;13.73	54.52	12.73	NA	NA	Up	2.1	1.85E-07	6.73E+00	1.89E-06	7157201	7158200	1.92	1.45E-07	1.07E-06						OtherIntergenic	NA
chr7	157216501	157217800	1300	94.39;122.41;54.41;27.40	20.18;29.73;9.30;10.68	74.66	17.47	NA	NA	Up	2.1	3.31E-07	6.48E+00	2.83E-06	157216601	157217600	2.09	2.65E-07	1.69E-06						OtherIntergenic	NA
chr9	137494601	137495800	1200	64.80;55.55;26.07;36.75	13.45;9.43;9.30;10.68	45.79	10.71	NA	NA	Up	2.1	5.91E-08	7.23E+00	7.98E-07	137494701	137495700	2.25	4.71E-08	4.62E-07						OtherIntergenic	NA
chr2	168689101	168690500	1400	89.59;115.21;115.62;28.03	24.21;25.38;17.27;15.25	87.11	20.53	NA	NA	Up	2.09	3.09E-07	6.51E+00	2.70E-06	168689101	168690100	1.44	2.52E-07	1.62E-06	B3GALT1	NM_020981	+	168675181	168727366	Genebody	14619.5
chr14	81003301	81005100	1800	49.60;50.41;58.94;23.04	10.76;9.43;13.28;9.15	45.5	10.66	NA	NA	Up	2.09	5.90E-08	7.23E+00	7.96E-07	81003401	81004400	1.71	1.68E-08	2.00E-07	CEP128	NM_152446	-	80962820	81405884	Genebody	401683.5
chr13	111089801	111091700	1900	136.79;98.75;149.62;68.51	16.14;44.97;13.28;32.03	113.42	26.61	NA	NA	Up	2.09	1.27E-07	6.90E+00	1.44E-06	111090101	111091100	2.91	4.40E-08	4.37E-07	COL4A2	NM_001846	+	110959630	111165373	Genebody	131120.5
chr10	675501	678400	2900	194.39;156.36;219.90;94.04	41.70;47.14;37.20;30.51	166.17	39.13	NA	NA	Up	2.09	1.88E-07	6.73E+00	1.91E-06	676301	677300	3.19	4.68E-08	4.60E-07	DIP2C	NM_014974	-	320129	735608	Genebody	58657.5
chr9	130971101	130972200	1100	27.20;34.98;39.67;21.18	5.38;8.70;13.28;1.53	30.76	7.22	NA	NA	Up	2.09	1.87E-08	7.73E+00	3.12E-07	130971201	130972200	2.05	1.59E-08	1.91E-07	DNM1	NM_004408	+	130965662	131017527	Genebody	5988.5
chr9	140729701	140731800	2100	107.99;76.12;124.69;49.82	16.14;21.03;23.91;22.88	89.66	20.99	NA	NA	Up	2.09	1.46E-07	6.84E+00	1.59E-06	140730301	140731300	1.47	2.77E-12	1.42E-10	EHMT1	NM_024757	+	140513443	140730578	Genebody	217307.5
chr3	71409801	71411700	1900	110.39;122.41;153.02;42.35	14.80;28.28;23.91;33.56	107.05	25.14	NA	NA	Up	2.09	3.09E-07	6.51E+00	2.69E-06	71410101	71411100	1.97	3.69E-08	3.80E-07	FOXP1	NM_001012505	-	71247033	71633140	Genebody	222389.5
chr7	42064601	42066700	2100	133.59;116.24;162.09;42.97	17.49;36.99;26.57;25.93	113.72	26.74	NA	NA	Up	2.09	3.47E-07	6.46E+00	2.92E-06	42065601	42066600	1.91	5.70E-08	5.35E-07	GLI3	NM_000168	-	42000547	42276618	Genebody	210967.5
chr9	5633401	5634900	1500	49.60;50.41;73.68;24.91	10.76;23.21;7.97;4.58	49.65	11.63	NA	NA	Up	2.09	6.93E-07	6.16E+00	4.93E-06	5633901	5634900	2.23	6.67E-08	6.05E-07	KIAA1432	NM_001135920	+	5629118	5769454	Genebody	5032.5
chr4	41489001	41490900	1900	48.00;51.43;55.54;29.27	9.42;5.08;11.96;16.78	46.06	10.81	NA	NA	Up	2.09	1.12E-08	7.95E+00	2.04E-07	41489101	41490100	1.84	6.78E-13	5.19E-11	LIMCH1	NM_001112718	+	41362803	41702061	Genebody	127147.5
chr21	44869001	44870200	1200	76.80;61.72;47.61;23.04	6.73;17.41;5.31;19.83	52.29	12.32	NA	NA	Up	2.09	1.35E-07	6.87E+00	1.50E-06	44869201	44870200	2.43	1.04E-07	8.46E-07	LINC00319	NR_026960	+	44869903	44873771	Promoter1k	-302.5
chr5	88026701	88028300	1600	96.79;81.27;91.81;35.50	12.11;13.78;30.55;15.25	76.34	17.92	NA	NA	Up	2.09	1.21E-07	6.92E+00	1.39E-06	88027201	88028200	2.44	3.09E-08	3.28E-07	MEF2C	NM_001193348	-	88014057	88119744	Genebody	92243.5
chr11	2193101	2194400	1300	75.20;24.69;97.48;25.54	6.73;20.31;13.28;12.20	55.73	13.13	NA	NA	Up	2.09	2.73E-07	6.56E+00	2.47E-06	2193301	2194300	1.99	2.78E-07	1.75E-06	MIR4686	NR_039834	+	2194292	2194368	Promoter1k	-541.5
chr1	24434201	24435200	1000	56.00;43.21;29.47;21.80	12.11;11.60;3.99;7.63	37.62	8.83	NA	NA	Up	2.09	6.85E-08	7.16E+00	8.97E-07	24434201	24435200	2.09	6.85E-08	6.17E-07	MYOM3	NM_152372	-	24382530	24438665	Genebody	3964.5
chr18	77237601	77238700	1100	65.60;21.60;28.34;26.78	8.07;12.33;3.99;9.15	35.58	8.38	NA	NA	Up	2.09	1.44E-07	6.84E+00	1.58E-06	77237701	77238700	2.13	1.42E-07	1.06E-06	NFATC1	NM_172389	+	77160325	77289323	Genebody	77825.5
chr1	2107201	2109400	2200	80.79;78.18;107.68;48.58	13.45;25.38;19.93;15.25	78.81	18.5	NA	NA	Up	2.09	7.03E-08	7.15E+00	9.16E-07	2108401	2109400	3.23	7.29E-09	9.96E-08	PRKCZ	NM_001033582	+	2036154	2116834	Genebody	72146.5
chr8	128965701	128966700	1000	68.00;68.92;114.48;20.55	10.76;15.96;17.27;19.83	67.99	15.95	NA	NA	Up	2.09	2.98E-07	6.53E+00	2.63E-06	128965701	128966700	2.09	2.98E-07	1.85E-06	PVT1	NR_003367	+	128806778	129113499	Genebody	159422.5
chr5	50615301	50616300	1000	2.40;0.00;3.40;9.34	26.90;38.44;34.54;50.34	3.79	37.55	NA	NA	Down	-3.31	1.72E-09	8.77E+00	4.37E-08	50615301	50616300	-3.31	1.72E-09	2.93E-08						OtherIntergenic	NA
chr5	144247701	144249000	1300	2.40;2.06;0.00;13.08	39.01;42.79;38.52;53.39	4.38	43.43	NA	NA	Down	-3.31	8.55E-13	1.21E+01	1.08E-10	144247901	144248900	-3.31	8.55E-13	6.05E-11						Genedesert	NA
chr17	2769701	2770700	1000	56.00;42.18;64.61;35.50	12.11;13.05;10.63;10.68	49.57	11.62	NA	NA	Up	2.09	1.74E-08	7.76E+00	2.94E-07	2769701	2770700	2.09	1.74E-08	2.05E-07	RAP1GAP2	NM_015085	+	2699731	2941035	Genebody	70469.5
chr22	40803601	40805300	1700	105.59;34.98;48.74;29.27	6.73;20.31;10.63;13.73	54.65	12.85	NA	NA	Up	2.09	2.37E-07	6.63E+00	2.24E-06	40804001	40805000	1.95	2.31E-07	1.52E-06	SGSM3	NM_015705	+	40766594	40806293	Genebody	37856.5
chr8	22230601	22233600	3000	193.59;149.16;176.83;100.90	39.01;35.54;35.87;35.08	155.12	36.37	NA	NA	Up	2.09	4.49E-08	7.35E+00	6.39E-07	22231701	22232700	2.26	7.80E-12	3.12E-10	SLC39A14	NM_001135153	+	22225049	22280249	Genebody	7051.5
chr1	151608101	151609400	1300	71.20;40.12;80.48;29.27	5.38;23.21;6.64;16.78	55.27	13	NA	NA	Up	2.09	2.38E-07	6.62E+00	2.25E-06	151608301	151609300	2.17	1.83E-07	1.27E-06	SNX27	NM_030918	+	151584661	151671559	Genebody	24089.5
chr10	86985201	86986300	1100	1.60;0.00;2.27;13.70	32.28;44.24;58.45;38.13	4.39	43.28	NA	NA	Down	-3.3	1.67E-09	8.78E+00	4.28E-08	86985201	86986200	-3.28	7.06E-10	1.39E-08						Genedesert	NA
chr14	21849101	21850300	1200	44.80;36.00;87.28;28.03	10.76;7.25;17.27;10.68	49.03	11.49	NA	NA	Up	2.09	1.80E-07	6.74E+00	1.85E-06	21849301	21850300	2.25	1.45E-07	1.07E-06	SUPT16H	NM_007192	-	21819630	21852425	Promoter3k	2724.5
chr10	101257801	101259000	1200	2.40;0.00;4.53;13.70	33.63;54.39;49.15;65.59	5.16	50.69	NA	NA	Down	-3.3	2.21E-09	8.66E+00	5.35E-08	101257801	101258800	-3.22	2.89E-10	6.52E-09						OtherIntergenic	NA
chr11	4897701	4898700	1000	3.20;0.00;1.13;11.21	36.32;41.34;37.20;38.13	3.89	38.25	NA	NA	Down	-3.3	1.28E-13	1.29E+01	8.74E-11	4897701	4898700	-3.3	1.28E-13	3.90E-11						OtherIntergenic	NA
chr12	59103401	59104400	1000	3.20;0.00;0.00;14.32	28.25;53.67;47.82;42.71	4.38	43.11	NA	NA	Down	-3.3	6.71E-10	9.17E+00	2.04E-08	59103401	59104400	-3.3	6.71E-10	1.33E-08						OtherIntergenic	NA
chr19	14670701	14672800	2100	114.39;95.67;153.02;62.28	32.28;31.91;15.94;19.83	106.34	24.99	NA	NA	Up	2.09	1.62E-07	6.79E+00	1.72E-06	14671701	14672700	1.44	4.10E-10	8.80E-09	TECR	NM_138501	+	14640378	14676792	Genebody	31372.5
chr11	44958501	44960400	1900	118.39;87.44;41.94;30.52	29.59;7.98;17.27;10.68	69.57	16.38	NA	NA	Up	2.09	2.47E-07	6.61E+00	2.31E-06	44958901	44959900	1.89	1.41E-07	1.05E-06	TP53I11	NM_006034	-	44953898	44972608	Genebody	13157.5
chr12	77107801	77108800	1000	0.80;1.03;0.00;14.95	32.28;55.84;37.20;39.66	4.19	41.24	NA	NA	Down	-3.3	4.36E-10	9.36E+00	1.44E-08	77107801	77108800	-3.3	4.36E-10	9.25E-09						OtherIntergenic	NA
chr12	129263901	129264900	1000	1.60;0.00;1.13;14.32	26.90;43.51;42.51;54.91	4.26	41.96	NA	NA	Down	-3.3	3.21E-09	8.49E+00	7.28E-08	129263901	129264900	-3.3	3.21E-09	4.97E-08						OtherIntergenic	NA
chr20	30549301	30550300	1000	0.80;4.11;1.13;10.59	33.63;39.16;51.81;39.66	4.16	41.06	NA	NA	Down	-3.3	4.00E-11	1.04E+01	2.01E-09	30549301	30550300	-3.3	4.00E-11	1.21E-09						OtherIntergenic	NA
chr14	92492401	92494400	2000	109.59;75.09;86.15;56.68	14.80;24.66;15.94;21.35	81.88	19.19	NA	NA	Up	2.09	2.70E-08	7.57E+00	4.22E-07	92492501	92493500	1.95	7.86E-09	1.06E-07	TRIP11	NM_004239	-	92434242	92506403	Genebody	13002.5
chr16	1376001	1377800	1800	106.39;49.38;91.81;36.75	14.80;17.41;14.61;19.83	71.08	16.66	NA	NA	Up	2.09	1.98E-07	6.70E+00	1.97E-06	1376001	1377000	1.69	1.33E-07	1.01E-06	UBE2I	NM_194259	+	1359627	1377019	Genebody	17273.5
chr2	64230201	64232000	1800	72.00;48.35;51.01;29.89	8.07;19.58;11.96;7.63	50.31	11.81	NA	NA	Up	2.09	5.82E-08	7.23E+00	7.88E-07	64231001	64232000	2.14	2.47E-08	2.73E-07	VPS54	NM_016516	-	64119666	64246214	Genebody	15113.5
chr1	27792101	27793200	1100	45.60;64.81;125.82;24.29	20.18;9.43;11.96;19.83	65.13	15.35	NA	NA	Up	2.09	3.13E-07	6.50E+00	2.72E-06	27792101	27793100	2.36	2.24E-07	1.48E-06	WASF2	NM_006990	-	27730733	27816678	Genebody	24027.5
chr21	10889501	10890800	1300	4.00;0.00;1.13;16.82	28.25;71.80;58.45;57.96	5.49	54.11	NA	NA	Down	-3.3	7.42E-09	8.13E+00	1.45E-07	10889501	10890500	-3.28	7.18E-09	9.83E-08						OtherIntergenic	NA
chr7	71048201	71050800	2600	124.79;73.04;72.54;66.02	13.45;15.96;25.24;24.41	84.1	19.76	NA	NA	Up	2.09	5.73E-08	7.24E+00	7.78E-07	71049801	71050800	2.63	8.50E-08	7.26E-07	WBSCR17	NM_022479	+	70597788	71178584	Genebody	451712.5
chr21	11157601	11159500	1900	6.40;0.00;0.00;23.04	71.29;70.35;78.38;70.17	7.36	72.54	NA	NA	Down	-3.3	7.06E-13	1.22E+01	9.89E-11	11158201	11159200	-3.33	1.97E-13	3.90E-11						Pericentromere	NA
chr2	9719701	9721200	1500	119.99;48.35;167.76;27.40	16.14;26.83;23.91;18.30	90.88	21.3	NA	NA	Up	2.09	4.60E-07	6.34E+00	3.58E-06	9720101	9721100	3.28	2.02E-07	1.37E-06						OtherIntergenic	NA
chr21	47470601	47473200	2600	310.38;173.85;80.48;88.44	39.01;36.99;31.88;45.76	163.29	38.41	NA	NA	Up	2.09	6.51E-07	6.19E+00	4.68E-06	47472201	47473200	2.81	1.47E-07	1.08E-06						OtherIntergenic	NA
chr3	30560601	30562200	1600	57.60;57.61;78.21;19.93	8.07;16.68;14.61;10.68	53.34	12.51	NA	NA	Up	2.09	1.73E-07	6.76E+00	1.80E-06	30560601	30561600	1.9	1.35E-07	1.02E-06						OtherIntergenic	NA
chr3	34848401	34849700	1300	2.40;0.00;1.13;16.19	36.32;50.77;49.15;57.96	4.93	48.55	NA	NA	Down	-3.3	1.98E-11	1.07E+01	1.14E-09	34848501	34849500	-3.36	1.22E-13	3.90E-11						Genedesert	NA
chr7	42359101	42360800	1700	63.20;63.78;80.48;32.39	12.11;27.56;11.96;4.58	59.96	14.05	NA	NA	Up	2.09	2.90E-07	6.54E+00	2.58E-06	42359201	42360200	2.92	3.26E-08	3.43E-07						OtherIntergenic	NA
chr8	103778001	103779800	1800	36.00;48.35;69.14;25.54	5.38;12.33;10.63;13.73	44.76	10.52	NA	NA	Up	2.09	1.16E-07	6.94E+00	1.35E-06	103778801	103779800	2.39	9.21E-08	7.70E-07						OtherIntergenic	NA
chr8	142216601	142219400	2800	204.79;154.30;132.62;85.33	22.87;50.77;25.24;36.61	144.26	33.87	NA	NA	Up	2.09	1.69E-07	6.77E+00	1.77E-06	142216801	142217800	2.04	1.81E-09	3.07E-08						OtherIntergenic	NA
chr14	105436001	105438200	2200	105.59;129.62;78.21;53.56	43.04;23.21;6.64;13.73	91.75	21.65	NA	NA	Up	2.08	1.39E-07	6.86E+00	1.54E-06	105436801	105437800	2.42	7.62E-09	1.03E-07	AHNAK2	NM_138420	-	105403590	105444694	Genebody	7593.5
chr16	89383101	89386500	3400	301.58;202.65;125.82;106.50	45.73;53.67;37.20;38.13	184.14	43.68	NA	NA	Up	2.08	5.16E-07	6.29E+00	3.90E-06	89384201	89385200	2.34	1.46E-07	1.08E-06	ANKRD11	NR_045839	-	89353065	89556969	Genebody	172168.5
chr11	13305801	13307100	1300	35.20;57.61;66.88;23.67	16.14;15.96;6.64;4.58	45.84	10.83	NA	NA	Up	2.08	1.41E-07	6.85E+00	1.55E-06	13305801	13306800	1.52	6.93E-06	3.05E-05	ARNTL	NM_001178	+	13299324	13408812	Genebody	7126.5
chr1	227263601	227264900	1300	22.40;41.15;62.34;19.93	5.38;10.15;6.64;12.20	36.45	8.59	NA	NA	Up	2.08	1.58E-07	6.80E+00	1.69E-06	227263901	227264900	2.08	1.58E-07	1.14E-06	CDC42BPA	NM_003607	-	227177565	227505826	Genebody	241575.5
chr17	63920301	63921700	1400	59.20;50.41;61.21;37.37	10.76;18.86;11.96;7.63	52.05	12.3	NA	NA	Up	2.08	2.59E-09	8.59E+00	6.07E-08	63920401	63921400	2.1	1.10E-12	7.17E-11	CEP112	NM_145036	-	63631657	64187987	Genebody	266986.5
chr10	126686201	126688100	1900	179.99;132.70;72.54;42.35	32.28;23.21;19.93;25.93	106.9	25.34	NA	NA	Up	2.08	3.99E-07	6.40E+00	3.23E-06	126687101	126688100	2.75	1.92E-07	1.32E-06	CTBP2	NM_022802	-	126676417	126716453	Genebody	29302.5
chr13	99662301	99663700	1400	102.39;87.44;99.75;34.25	21.52;14.50;14.61;25.93	80.96	19.14	NA	NA	Up	2.08	1.60E-07	6.79E+00	1.70E-06	99662501	99663500	1.96	1.21E-07	9.45E-07	DOCK9	NM_001130049	-	99512434	99738660	Genebody	75659.5
chr3	54818801	54819800	1000	0.00;2.06;3.40;10.59	32.28;37.71;46.49;41.18	4.01	39.42	NA	NA	Down	-3.3	2.89E-13	1.25E+01	8.74E-11	54818801	54819800	-3.3	2.89E-13	3.90E-11	CACNA2D3	NM_018398	+	54156692	55108584	Genebody	662608.5
chr3	137052101	137053100	1000	2.40;1.03;1.13;10.59	26.90;43.51;37.20;41.18	3.79	37.2	NA	NA	Down	-3.3	2.20E-11	1.07E+01	1.24E-09	137052101	137053100	-3.3	2.20E-11	7.23E-10						OtherIntergenic	NA
chr9	131579201	131580900	1700	57.60;53.49;77.08;36.75	14.80;15.23;9.30;13.73	56.23	13.26	NA	NA	Up	2.08	3.89E-08	7.41E+00	5.70E-07	131579901	131580900	2.31	2.64E-09	4.21E-08	ENDOG	NM_004435	+	131580778	131584955	Promoter1k	-727.5
chr5	9218501	9219500	1000	1.60;1.03;0.00;13.70	28.25;41.34;50.48;41.18	4.08	40.31	NA	NA	Down	-3.3	5.25E-10	9.28E+00	1.67E-08	9218501	9219500	-3.3	5.25E-10	1.08E-08	SEMA5A	NM_003966	-	9035137	9546233	Genebody	327232.5
chr5	42101501	42103100	1600	2.40;2.06;0.00;18.06	45.73;64.55;54.46;56.44	5.63	55.29	NA	NA	Down	-3.3	2.44E-13	1.26E+01	8.74E-11	42101501	42102500	-3.67	1.01E-13	3.90E-11						OtherIntergenic	NA
chr6	8187801	8188800	1000	0.80;0.00;0.00;15.57	29.59;46.42;49.15;36.61	4.09	40.44	NA	NA	Down	-3.3	1.49E-10	9.83E+00	5.90E-09	8187801	8188800	-3.3	1.49E-10	3.70E-09						OtherIntergenic	NA
chr14	105157401	105158600	1200	41.60;63.78;43.07;23.67	13.45;8.70;7.97;10.68	43.03	10.2	NA	NA	Up	2.08	7.92E-08	7.10E+00	1.00E-06	105157601	105158600	2.23	7.09E-08	6.34E-07	INF2	NM_032714	+	105155942	105171145	Promoter3k	2058.5
chr3	12954901	12956000	1100	60.00;33.95;68.01;21.18	1.35;15.96;10.63;15.25	45.78	10.8	NA	NA	Up	2.08	1.61E-07	6.79E+00	1.71E-06	12955001	12956000	2.23	1.40E-07	1.05E-06	IQSEC1	NM_014869	-	12938718	13008960	Genebody	53509.5
chr6	160059001	160060000	1000	2.40;0.00;2.27;9.34	29.59;37.71;34.54;36.61	3.5	34.61	NA	NA	Down	-3.3	1.04E-13	1.30E+01	8.74E-11	160059001	160060000	-3.3	1.04E-13	3.90E-11						OtherIntergenic	NA
chr7	150431101	150432300	1200	0.80;0.00;2.27;17.44	41.70;51.49;61.11;47.29	5.13	50.39	NA	NA	Down	-3.3	1.16E-12	1.19E+01	1.28E-10	150431301	150432300	-3.29	1.74E-13	3.90E-11	GIMAP1-GIMAP5	NM_001199577	+	150413644	150440737	Genebody	18056.5
chr6	21961601	21962600	1000	42.40;25.72;61.21;23.67	10.76;14.50;7.97;3.05	38.25	9.07	NA	NA	Up	2.08	1.32E-07	6.88E+00	1.48E-06	21961601	21962600	2.08	1.32E-07	1.00E-06	LINC00340	NR_015410	+	21666674	22194616	Genebody	295426.5
chr9	88990701	88991800	1100	3.20;0.00;3.40;11.21	29.59;42.79;37.20;65.59	4.45	43.79	NA	NA	Down	-3.3	1.57E-08	7.80E+00	2.71E-07	88990701	88991700	-3.77	1.56E-08	1.87E-07						OtherIntergenic	NA
chrY	58998601	59000000	1400	4.00;0.00;0.00;16.82	40.35;43.51;55.79;65.59	5.2	51.31	NA	NA	Down	-3.3	1.83E-09	8.74E+00	4.60E-08	58998901	58999900	-3.3	2.77E-10	6.30E-09						Genedesert	NA
chr9	139436201	139439200	3000	213.59;155.33;148.49;80.34	32.28;35.54;38.52;35.08	149.44	35.36	NA	NA	Up	2.08	2.12E-07	6.67E+00	2.07E-06	139438101	139439100	2.64	3.65E-08	3.76E-07	NOTCH1	NM_017617	-	139388895	139440238	Promoter3k	2537.5
chr14	34269601	34271100	1500	90.39;100.81;124.69;23.67	17.49;25.38;23.91;13.73	84.89	20.13	NA	NA	Up	2.08	3.49E-07	6.46E+00	2.93E-06	34269601	34270600	2.58	1.94E-07	1.33E-06	NPAS3	NM_001165893	+	33408458	34273382	Genebody	861892.5
chr11	48818101	48820000	1900	6.40;10.29;2.27;28.65	48.42;214.67;132.84;68.64	11.9	116.14	NA	NA	Down	-3.29	1.15E-07	6.94E+00	1.34E-06	48818601	48819600	-3.67	9.04E-08	7.59E-07						OtherIntergenic	NA
chr15	79411501	79412500	1000	0.80;0.00;1.13;15.57	32.28;56.57;43.84;38.13	4.38	42.7	NA	NA	Down	-3.29	3.84E-10	9.42E+00	1.30E-08	79411501	79412500	-3.29	3.84E-10	8.30E-09						OtherIntergenic	NA
chr16	32536901	32539900	3000	8.80;5.14;4.53;35.50	100.88;136.35;187.30;105.25	13.49	132.44	NA	NA	Down	-3.29	1.48E-08	7.83E+00	2.58E-07	32538801	32539800	-3.55	2.10E-13	3.90E-11						OtherIntergenic	NA
chr16	32542801	32544200	1400	8.80;0.00;1.13;12.46	52.46;53.67;49.15;64.06	5.6	54.83	NA	NA	Down	-3.29	4.26E-13	1.24E+01	8.74E-11	32543201	32544200	-3.05	1.56E-13	3.90E-11						OtherIntergenic	NA
chr16	33895701	33897600	1900	4.80;0.00;0.00;36.75	84.74;52.94;151.44;115.93	10.39	101.26	NA	NA	Down	-3.29	1.24E-07	6.91E+00	1.42E-06	33896601	33897600	-3.41	1.03E-07	8.36E-07						OtherIntergenic	NA
chr5	44628301	44629400	1100	4.80;0.00;2.27;9.34	37.66;38.44;45.17;39.66	4.1	40.23	NA	NA	Down	-3.29	2.14E-13	1.27E+01	8.74E-11	44628301	44629300	-3.37	2.00E-13	3.90E-11						OtherIntergenic	NA
chr5	158780301	158781300	1000	8.00;6.17;1.13;12.46	143.92;39.89;47.82;39.66	6.94	67.82	NA	NA	Down	-3.29	1.13E-07	6.95E+00	1.32E-06	158780301	158781300	-3.29	1.13E-07	8.99E-07	LOC285626	NR_037889	+	158758525	158789842	Genebody	22275.5
chrY	13648001	13649100	1100	2.40;1.03;0.00;18.06	43.04;54.39;46.49;65.59	5.37	52.38	NA	NA	Down	-3.29	4.42E-11	1.04E+01	2.19E-09	13648001	13649000	-3.12	2.64E-13	3.90E-11						Pericentromere	NA
chr1	104996401	104997400	1000	0.80;1.03;1.13;14.32	33.63;39.89;45.17;48.81	4.32	41.87	NA	NA	Down	-3.28	7.50E-13	1.21E+01	1.01E-10	104996401	104997400	-3.28	7.50E-13	5.55E-11						Genedesert	NA
chr1	244436901	244438100	1200	7.20;12.34;3.40;28.03	340.29;44.97;59.78;48.81	12.74	123.46	NA	NA	Down	-3.28	2.15E-07	6.67E+00	2.10E-06	244436901	244437900	-3.35	2.01E-07	1.37E-06						OtherIntergenic	NA
chr14	20364901	20366300	1400	4.00;0.00;4.53;11.83	40.35;48.59;58.45;50.34	5.09	49.43	NA	NA	Down	-3.28	6.81E-13	1.22E+01	9.77E-11	20365301	20366300	-3.88	1.03E-13	3.90E-11						OtherIntergenic	NA
chr1	100138101	100139500	1400	65.60;52.46;94.08;33.01	6.73;14.50;18.60;18.30	61.29	14.53	NA	NA	Up	2.08	1.46E-07	6.83E+00	1.59E-06	100138501	100139500	2.62	1.06E-07	8.55E-07	PALMD	NM_017734	+	100111430	100160097	Genebody	27370.5
chr16	20136501	20137700	1200	0.00;0.00;3.40;15.57	32.28;47.87;58.45;45.76	4.74	46.09	NA	NA	Down	-3.28	8.16E-10	9.09E+00	2.38E-08	20136701	20137700	-3.19	3.07E-12	1.53E-10						OtherIntergenic	NA
chr2	158218001	158219200	1200	2.40;7.20;0.00;9.96	33.63;52.94;49.15;54.91	4.89	47.66	NA	NA	Down	-3.28	7.35E-11	1.01E+01	3.31E-09	158218201	158219200	-3.46	8.07E-12	3.20E-10						OtherIntergenic	NA
chr20	20493601	20494900	1300	2.40;4.11;0.00;13.70	36.32;52.22;50.48;57.96	5.05	49.24	NA	NA	Down	-3.28	3.54E-11	1.05E+01	1.82E-09	20493701	20494700	-3.34	1.65E-12	9.63E-11	RALGAPA2	NM_020343	-	20370271	20693266	Genebody	199015.5
chr22	34636201	34637200	1000	4.00;2.06;0.00;8.72	28.25;41.34;35.87;38.13	3.69	35.9	NA	NA	Down	-3.28	1.28E-13	1.29E+01	8.74E-11	34636201	34637200	-3.28	1.28E-13	3.90E-11						Genedesert	NA
chr3	68401001	68402200	1200	2.40;0.00;0.00;16.82	36.32;52.94;39.85;57.96	4.8	46.77	NA	NA	Down	-3.28	2.38E-10	9.62E+00	8.72E-09	68401001	68402000	-3.24	7.37E-13	5.49E-11	FAM19A1	NM_213609	+	68053358	68594771	Genebody	348242.5
chr4	130821101	130822300	1200	2.40;0.00;3.40;12.46	37.66;44.97;42.51;51.86	4.56	44.25	NA	NA	Down	-3.28	2.03E-13	1.27E+01	8.74E-11	130821301	130822300	-3.24	1.59E-13	3.90E-11						Genedesert	NA
chr5	165647601	165648600	1000	0.00;3.09;2.27;10.59	26.90;39.89;51.81;36.61	3.99	38.8	NA	NA	Down	-3.28	1.64E-09	8.79E+00	4.21E-08	165647601	165648600	-3.28	1.64E-09	2.82E-08						Genedesert	NA
chr7	62020901	62022800	1900	29.60;24.69;7.93;203.66	240.76;776.74;828.92;742.84	66.47	647.31	NA	NA	Down	-3.28	3.07E-07	6.51E+00	2.68E-06	62021801	62022800	-3.28	2.99E-07	1.85E-06						Pericentromere	NA
chr8	46874801	46876600	1800	1.60;0.00;6.80;14.95	40.35;44.24;63.76;77.79	5.84	56.54	NA	NA	Down	-3.28	1.86E-08	7.73E+00	3.11E-07	46874801	46875800	-3.28	1.86E-08	2.17E-07						Pericentromere	NA
chrY	9966101	9968300	2200	9.60;6.17;3.40;33.63	72.63;100.08;181.99;158.64	13.2	128.33	NA	NA	Down	-3.28	8.67E-08	7.06E+00	1.08E-06	9966301	9967300	-3.48	3.49E-08	3.62E-07	TEKT4P2	NR_038329	-	9915249	9968593	Promoter3k	1392.5
chr1	142541201	142543300	2100	8.00;6.17;4.53;29.89	75.32;131.99;130.18;131.18	12.15	117.17	NA	NA	Down	-3.27	1.69E-09	8.77E+00	4.31E-08	142542201	142543200	-3.37	8.04E-13	5.80E-11						Pericentromere	NA
chr4	95393701	95394900	1200	73.60;51.43;32.87;56.68	20.18;13.05;14.61;3.05	53.64	12.72	NA	NA	Up	2.08	2.45E-08	7.61E+00	3.89E-07	95393801	95394800	2.1	2.39E-08	2.66E-07	PDLIM5	NM_001011516	+	95373037	95509370	Genebody	21263.5
chr10	42596201	42598100	1900	12.80;1.03;1.13;55.43	177.54;59.47;227.16;213.55	17.6	169.43	NA	NA	Down	-3.27	2.93E-07	6.53E+00	2.60E-06	42597101	42598100	-3.37	1.80E-07	1.26E-06						Pericentromere	NA
chr14	38410601	38411900	1300	0.80;4.11;0.00;13.70	32.28;54.39;42.51;50.34	4.65	44.88	NA	NA	Down	-3.27	1.52E-10	9.82E+00	6.00E-09	38410901	38411900	-3.05	2.07E-12	1.14E-10						OtherIntergenic	NA
chr14	80607301	80608400	1100	2.40;1.03;3.40;9.96	30.94;41.34;46.49;42.71	4.2	40.37	NA	NA	Down	-3.27	1.72E-12	1.18E+01	1.69E-10	80607401	80608400	-3.25	5.15E-13	4.46E-11						OtherIntergenic	NA
chr15	22330501	22331800	1300	3.20;3.09;0.00;11.21	30.94;42.06;55.79;39.66	4.37	42.11	NA	NA	Down	-3.27	9.19E-10	9.04E+00	2.63E-08	22330801	22331800	-3.32	7.04E-11	1.95E-09	LOC727924	NR_015416	+	22278031	22371088	Genebody	53119.5
chr15	34973101	34974400	1300	2.40;0.00;1.13;13.70	33.63;44.97;46.49;41.18	4.31	41.57	NA	NA	Down	-3.27	1.50E-13	1.28E+01	8.74E-11	34973401	34974400	-3.52	1.43E-13	3.90E-11						OtherIntergenic	NA
chr16	33622301	33623300	1000	2.40;0.00;4.53;13.70	26.90;86.30;45.17;41.18	5.16	49.89	NA	NA	Down	-3.27	2.75E-08	7.56E+00	4.29E-07	33622301	33623300	-3.27	2.75E-08	2.98E-07						OtherIntergenic	NA
chr16	76743201	76744500	1300	2.40;1.03;6.80;8.10	32.28;45.69;46.49;51.86	4.58	44.08	NA	NA	Down	-3.27	4.33E-11	1.04E+01	2.15E-09	76743401	76744400	-3.15	4.54E-12	2.07E-10						OtherIntergenic	NA
chr17	33817101	33818800	1700	0.00;0.00;0.00;25.54	48.42;68.90;59.78;68.64	6.38	61.43	NA	NA	Down	-3.27	9.96E-13	1.20E+01	1.17E-10	33817301	33818300	-3.26	1.08E-11	4.03E-10						OtherIntergenic	NA
chr18	69515901	69516900	1000	2.40;4.11;0.00;11.21	34.97;40.61;34.54;61.01	4.43	42.78	NA	NA	Down	-3.27	6.39E-09	8.19E+00	1.28E-07	69515901	69516900	-3.27	6.39E-09	8.90E-08						OtherIntergenic	NA
chr16	88841101	88843800	2700	233.59;187.22;167.76;87.19	39.01;34.09;43.84;42.71	168.94	39.91	NA	NA	Up	2.08	2.40E-07	6.62E+00	2.26E-06	88841901	88842900	2.13	2.37E-09	3.85E-08	PIEZO1	NM_001142864	-	88781745	88851372	Genebody	8921.5
chr19	13661901	13663000	1100	4.00;1.03;1.13;10.59	32.28;47.14;42.51;39.66	4.19	40.4	NA	NA	Down	-3.27	1.93E-13	1.27E+01	8.74E-11	13661901	13662900	-3.37	1.34E-13	3.90E-11						OtherIntergenic	NA
chr19	28549101	28550500	1400	1.60;0.00;0.00;20.55	37.66;56.57;59.78;59.49	5.54	53.37	NA	NA	Down	-3.27	6.96E-11	1.02E+01	3.17E-09	28549201	28550200	-3.7	5.62E-12	2.43E-10						Genedesert	NA
chr1	2020301	2024400	4100	344.78;216.03;193.83;101.52	40.35;61.65;57.12;42.71	214.04	50.46	NA	NA	Up	2.08	5.98E-07	6.22E+00	4.38E-06	2022601	2023600	1.53	1.27E-10	3.25E-09	PRKCZ	NM_001242874	+	2005424	2116834	Genebody	16926.5
chr19	57984801	57985800	1000	4.80;0.00;0.00;11.83	33.63;44.24;42.51;39.66	4.16	40.01	NA	NA	Down	-3.27	1.48E-13	1.28E+01	8.74E-11	57984801	57985800	-3.27	1.48E-13	3.90E-11	ZNF772	NM_001144068	-	57980953	57988938	Genebody	3637.5
chr2	89837101	89839000	1900	8.80;0.00;1.13;23.67	49.77;87.75;78.38;108.30	8.4	81.05	NA	NA	Down	-3.27	9.64E-09	8.02E+00	1.80E-07	89838001	89839000	-3.9	1.26E-10	3.21E-09						Genedesert	NA
chr6	88294201	88295700	1500	62.40;32.92;79.35;29.27	12.11;12.33;14.61;9.15	50.98	12.05	NA	NA	Up	2.08	1.53E-07	6.82E+00	1.64E-06	88294701	88295700	3.04	6.83E-08	6.15E-07	RARS2	NM_020320	-	88224095	88299735	Genebody	4784.5
chr6	80586701	80587700	1000	1.60;0.00;2.27;11.83	28.25;43.51;38.52;41.18	3.93	37.87	NA	NA	Down	-3.27	1.84E-12	1.17E+01	1.78E-10	80586701	80587700	-3.27	1.84E-12	1.05E-10						OtherIntergenic	NA
chr6	100127301	100128400	1100	2.40;0.00;1.13;15.57	32.28;49.32;61.11;41.18	4.78	45.97	NA	NA	Down	-3.27	2.16E-09	8.66E+00	5.25E-08	100127401	100128400	-3.3	1.87E-09	3.16E-08						OtherIntergenic	NA
chr8	86090501	86091500	1000	0.00;0.00;2.27;15.57	40.35;43.51;46.49;41.18	4.46	42.89	NA	NA	Down	-3.27	1.79E-13	1.27E+01	8.74E-11	86090501	86091500	-3.27	1.79E-13	3.90E-11	E2F5	NM_001951	+	86089618	86126753	Promoter3k	1382.5
chr2	85568401	85569400	1000	60.80;40.12;28.34;25.54	9.42;11.60;7.97;7.63	38.7	9.15	NA	NA	Up	2.08	7.34E-08	7.13E+00	9.49E-07	85568401	85569400	2.08	7.34E-08	6.51E-07	RETSAT	NM_017750	-	85569077	85581821	Genebody	12920.5
chr8	139574501	139575800	1300	1.60;1.03;0.00;21.18	45.73;73.25;51.81;59.49	5.95	57.57	NA	NA	Down	-3.27	4.63E-11	1.03E+01	2.27E-09	139574501	139575500	-3.74	1.20E-13	3.90E-11						OtherIntergenic	NA
chr9	66783901	66784900	1000	3.20;0.00;4.53;9.34	28.25;37.71;50.48;48.81	4.27	41.31	NA	NA	Down	-3.27	2.22E-09	8.65E+00	5.37E-08	66783901	66784900	-3.27	2.22E-09	3.64E-08						OtherIntergenic	NA
chr1	2222801	2224600	1800	117.59;87.44;81.61;37.37	17.49;20.31;17.27;21.35	81	19.1	NA	NA	Up	2.08	1.66E-07	6.78E+00	1.75E-06	2222901	2223900	2.67	3.85E-08	3.93E-07	SKI	NM_003036	+	2160133	2241652	Genebody	63567.5
chrY	13841701	13845000	3300	21.60;6.17;3.40;102.76	205.79;322.01;383.91;384.39	33.48	324.02	NA	NA	Down	-3.27	2.32E-08	7.63E+00	3.74E-07	13843201	13844200	-3.07	3.85E-10	8.34E-09						Pericentromere	NA
chr10	39127901	39129200	1300	4.00;5.14;0.00;21.18	47.08;48.59;104.94;89.99	7.58	72.65	NA	NA	Down	-3.26	6.34E-08	7.20E+00	8.43E-07	39127901	39128900	-3.23	4.05E-08	4.09E-07						Pericentromere	NA
chr11	41806001	41807000	1000	0.00;0.00;2.27;14.32	33.63;36.99;45.17;42.71	4.15	39.62	NA	NA	Down	-3.26	1.75E-13	1.28E+01	8.74E-11	41806001	41807000	-3.26	1.75E-13	3.90E-11						Genedesert	NA
chr5	1107001	1109000	2000	136.79;89.50;70.28;59.17	12.11;19.58;27.90;24.41	88.93	21	NA	NA	Up	2.08	1.27E-07	6.89E+00	1.44E-06	1107501	1108500	1.99	1.92E-09	3.22E-08	SLC12A7	NM_006598	-	1050488	1112172	Genebody	4171.5
chr18	60233601	60234900	1300	59.20;48.35;62.34;26.78	10.76;21.03;2.66;12.20	49.17	11.66	NA	NA	Up	2.08	8.82E-08	7.05E+00	1.09E-06	60233701	60234700	2.3	3.44E-08	3.58E-07	ZCCHC2	NM_017742	+	60190657	60245818	Genebody	43593.5
chr11	51567101	51571100	4000	29.60;19.55;12.47;128.92	271.69;452.55;572.54;529.29	47.63	456.52	NA	NA	Down	-3.26	5.74E-08	7.24E+00	7.79E-07	51567401	51568400	-3.29	4.46E-13	4.20E-11						Pericentromere	NA
chr18	22780201	22781200	1000	69.60;89.50;98.61;23.67	14.80;13.78;22.58;15.25	70.34	16.6	NA	NA	Up	2.08	2.41E-07	6.62E+00	2.27E-06	22780201	22781200	2.08	2.41E-07	1.57E-06	ZNF521	NM_015461	-	22641887	22932214	Genebody	151513.5
chr1	8410901	8412000	1100	118.39;95.67;46.47;21.80	10.76;21.03;21.25;13.73	70.58	16.69	NA	NA	Up	2.08	3.14E-07	6.50E+00	2.72E-06	8410901	8411900	2.6	2.10E-07	1.41E-06						OtherIntergenic	NA
chr1	12614101	12615700	1600	79.20;83.32;52.14;29.27	14.80;15.23;9.30;18.30	60.98	14.41	NA	NA	Up	2.08	1.34E-07	6.87E+00	1.50E-06	12614101	12615100	2.7	6.81E-08	6.14E-07						OtherIntergenic	NA
chr1	48173001	48175200	2200	184.79;145.05;107.68;44.84	26.90;29.01;29.22;28.98	120.59	28.53	NA	NA	Up	2.08	3.82E-07	6.42E+00	3.12E-06	48173201	48174200	1.91	9.14E-08	7.65E-07						OtherIntergenic	NA
chr11	51582101	51584600	2500	16.80;14.40;14.74;79.10	122.40;311.85;463.61;300.49	31.26	299.59	NA	NA	Down	-3.26	2.10E-07	6.68E+00	2.06E-06	51582401	51583400	-3.36	1.01E-07	8.24E-07						Pericentromere	NA
chr11	56772301	56773300	1000	3.20;0.00;0.00;11.83	28.25;40.61;38.52;36.61	3.76	36	NA	NA	Down	-3.26	1.16E-13	1.29E+01	8.74E-11	56772301	56773300	-3.26	1.16E-13	3.90E-11						OtherIntergenic	NA
chr16	85308001	85309700	1700	80.79;41.15;53.27;52.32	20.18;14.50;5.31;13.73	56.88	13.43	NA	NA	Up	2.08	2.24E-08	7.65E+00	3.62E-07	85308401	85309400	2.08	1.66E-08	1.97E-07						OtherIntergenic	NA
chr12	61293401	61294500	1100	0.80;3.09;2.27;9.34	28.25;37.71;41.18;41.18	3.87	37.08	NA	NA	Down	-3.26	1.39E-12	1.19E+01	1.46E-10	61293501	61294500	-3.24	4.90E-13	4.35E-11						Genedesert	NA
chr17	79311901	79313800	1900	91.99;55.55;54.41;34.25	13.45;16.68;10.63;15.25	59.05	14	NA	NA	Up	2.08	1.11E-07	6.95E+00	1.30E-06	79312801	79313800	2.24	7.00E-08	6.28E-07						OtherIntergenic	NA
chr3	145785201	145786800	1600	60.00;55.55;121.28;39.24	13.45;23.21;13.28;15.25	69.02	16.3	NA	NA	Up	2.08	2.75E-07	6.56E+00	2.48E-06	145785201	145786200	2.08	2.08E-07	1.40E-06						OtherIntergenic	NA
chr4	13076801	13077800	1000	62.40;32.92;58.94;26.16	14.80;11.60;2.66;13.73	45.1	10.7	NA	NA	Up	2.08	8.82E-08	7.05E+00	1.09E-06	13076801	13077800	2.08	8.82E-08	7.45E-07						Genedesert	NA
chr4	2930001	2932200	2200	203.99;116.24;108.82;49.20	26.90;33.36;19.93;33.56	119.56	28.44	NA	NA	Up	2.07	4.19E-07	6.38E+00	3.35E-06	2931201	2932200	3.15	1.22E-07	9.45E-07	ADD1	NM_176801	+	2845583	2931802	Genebody	85517.5
chr17	79029001	79030000	1000	40.80;48.35;24.94;21.18	8.07;9.43;3.99;10.68	33.81	8.04	NA	NA	Up	2.07	5.79E-08	7.24E+00	7.84E-07	79029001	79030000	2.07	5.79E-08	5.42E-07	BAIAP2	NM_017450	+	79008946	79084312	Genebody	20554.5
chr22	50196301	50198100	1800	49.60;39.09;61.21;41.11	12.11;15.23;10.63;7.63	47.75	11.4	NA	NA	Up	2.07	2.35E-09	8.63E+00	5.62E-08	50197001	50198000	1.85	1.02E-12	6.80E-11	BRD1	NM_014577	-	50166936	50218452	Genebody	21251.5
chr5	883601	885800	2200	126.39;115.21;61.21;61.04	25.56;35.54;13.28;12.20	90.96	21.64	NA	NA	Up	2.07	1.49E-07	6.83E+00	1.61E-06	884001	885000	2.53	6.46E-08	5.91E-07	BRD9	NM_001009877	-	863849	892674	Genebody	7973.5
chr7	90367001	90368800	1800	68.00;57.61;112.22;31.76	20.18;15.96;6.64;21.35	67.4	16.03	NA	NA	Up	2.07	2.40E-07	6.62E+00	2.26E-06	90367201	90368200	1.65	1.03E-07	8.37E-07	CDK14	NM_012395	+	90338711	90839904	Genebody	29189.5
chr1	40767401	40769600	2200	245.58;112.13;96.35;51.69	20.18;29.73;26.57;44.23	126.44	30.18	NA	NA	Up	2.07	5.32E-07	6.27E+00	3.99E-06	40768601	40769600	2.91	1.85E-07	1.28E-06	COL9A2	NM_001852	-	40766162	40782939	Genebody	14438.5
chr8	19385701	19387600	1900	106.39;145.05;174.56;34.88	24.21;32.64;22.58;30.51	115.22	27.48	NA	NA	Up	2.07	4.94E-07	6.31E+00	3.78E-06	19385701	19386700	3.11	1.58E-07	1.14E-06	CSGALNACT1	NM_001130518	-	19261671	19460056	Genebody	73405.5
chr18	46624101	46625500	1400	62.40;49.38;37.41;27.40	2.69;21.03;10.63;7.63	44.15	10.49	NA	NA	Up	2.07	1.78E-06	5.75E+00	1.10E-05	46624101	46625100	2.07	1.78E-06	8.70E-06	DYM	NM_017653	-	46570171	46987079	Genebody	362278.5
chr6	143226101	143227900	1800	71.20;41.15;115.62;33.01	26.90;13.78;9.30;12.20	65.24	15.55	NA	NA	Up	2.07	2.72E-07	6.57E+00	2.47E-06	143226801	143227800	2.08	1.20E-07	9.40E-07	HIVEP2	NM_006734	-	143072603	143266338	Genebody	39337.5
chr11	2754001	2756100	2100	80.79;113.16;111.08;68.51	18.83;34.81;10.63;24.41	93.39	22.17	NA	NA	Up	2.07	1.77E-08	7.75E+00	2.98E-07	2754201	2755200	1.82	1.86E-10	4.49E-09	KCNQ1	NR_040711	+	2482683	2870340	Genebody	272367.5
chr9	116860501	116862600	2100	169.59;133.73;148.49;59.17	22.87;34.81;31.88;32.03	127.74	30.4	NA	NA	Up	2.07	2.25E-07	6.65E+00	2.17E-06	116860701	116861700	2.67	1.01E-07	8.24E-07	KIF12	NM_138424	-	116853917	116861337	ProximalPromoter	-213.5
chr2	23748001	23755500	7500	738.35;559.61;565.62;310.16	107.60;170.43;111.59;126.60	543.44	129.06	NA	NA	Up	2.07	5.33E-07	6.27E+00	4.00E-06	23751201	23752200	1.96	8.75E-10	1.66E-08	KLHL29	NM_052920	+	23608297	23931483	Genebody	143453.5
chr12	57572901	57574100	1200	61.60;37.03;64.61;28.65	14.80;12.33;9.30;9.15	47.97	11.39	NA	NA	Up	2.07	7.38E-08	7.13E+00	9.52E-07	57573001	57574000	2.15	7.83E-08	6.81E-07	LRP1	NM_002332	+	57522281	57607125	Genebody	51219.5
chr14	103918601	103919600	1000	29.60;27.77;39.67;22.42	1.35;5.80;10.63;10.68	29.87	7.11	NA	NA	Up	2.07	4.29E-09	8.37E+00	9.25E-08	103918601	103919600	2.07	4.29E-09	6.36E-08	MARK3	NM_001128921	+	103851700	103970166	Genebody	67400.5
chr15	100188101	100189900	1800	83.99;44.23;70.28;41.11	13.45;18.13;14.61;10.68	59.9	14.22	NA	NA	Up	2.07	6.71E-08	7.17E+00	8.83E-07	100188101	100189100	2.11	6.48E-08	5.92E-07	MEF2A	NM_001130928	+	100173182	100256629	Genebody	15818.5
chr16	132201	133900	1700	99.99;67.89;82.75;33.63	17.49;22.48;9.30;18.30	71.07	16.89	NA	NA	Up	2.07	1.44E-07	6.84E+00	1.58E-06	132901	133900	2.13	8.42E-08	7.20E-07	MPG	NM_002434	+	128168	135843	Genebody	4882.5
chr16	22335701	22338700	3000	114.39;108.01;92.95;59.79	26.90;26.11;11.96;24.41	93.79	22.34	NA	NA	Up	2.07	2.72E-08	7.57E+00	4.26E-07	22336901	22337900	2.63	3.34E-08	3.50E-07	POLR3E	NM_018119	+	22308740	22345343	Genebody	28460.5
chr1	84608101	84610000	1900	104.79;69.95;51.01;42.35	17.49;19.58;15.94;10.68	67.03	15.92	NA	NA	Up	2.07	1.30E-07	6.89E+00	1.47E-06	84608901	84609900	2.04	7.49E-08	6.60E-07	PRKACB	NM_207578	+	84543744	84670979	Genebody	65306.5
chr1	2096101	2098700	2600	279.18;203.68;177.96;113.97	21.52;58.74;45.17;59.49	193.7	46.23	NA	NA	Up	2.07	2.52E-07	6.60E+00	2.34E-06	2096301	2097300	1.86	3.85E-09	5.80E-08	PRKCZ	NM_001033582	+	2036154	2116834	Genebody	61246.5
chr2	204393801	204397000	3200	155.19;163.56;197.23;51.69	40.35;39.16;27.90;27.46	141.92	33.72	NA	NA	Up	2.07	4.34E-07	6.36E+00	3.44E-06	204395401	204396400	2.77	9.81E-08	8.07E-07	RAPH1	NM_203365	-	204306191	204400058	Genebody	4657.5
chr3	29466001	29467000	1000	56.00;95.67;95.21;19.93	12.11;15.23;23.91;12.20	66.7	15.86	NA	NA	Up	2.07	2.94E-07	6.53E+00	2.60E-06	29466001	29467000	2.07	2.94E-07	1.83E-06	RBMS3	NM_014483	+	29322802	30032809	Genebody	143698.5
chr22	43627601	43628700	1100	78.40;94.64;28.34;21.18	4.04;13.78;19.93;15.25	55.64	13.25	NA	NA	Up	2.07	2.52E-07	6.60E+00	2.34E-06	43627601	43628600	2.13	2.33E-07	1.53E-06	SCUBE1	NM_173050	-	43599228	43739394	Genebody	111243.5
chr12	53466901	53467900	1000	95.19;50.41;26.07;33.63	16.14;10.88;17.27;4.58	51.33	12.22	NA	NA	Up	2.07	1.86E-07	6.73E+00	1.89E-06	53466901	53467900	2.07	1.86E-07	1.29E-06	SPRYD3	NM_032840	-	53458099	53473204	Genebody	5803.5
chr13	33777101	33778200	1100	43.20;74.07;100.88;21.18	8.07;18.86;11.96;18.30	59.83	14.3	NA	NA	Up	2.07	2.97E-07	6.53E+00	2.62E-06	33777201	33778200	2.07	2.97E-07	1.84E-06	STARD13	NM_001243474	-	33691684	33780187	Promoter3k	2536.5
chr8	116553901	116555100	1200	55.20;83.32;86.15;20.55	16.14;17.41;7.97;16.78	61.3	14.57	NA	NA	Up	2.07	2.41E-07	6.62E+00	2.27E-06	116554001	116555000	2.01	2.17E-07	1.45E-06	TRPS1	NM_014112	-	116420723	116681228	Genebody	126727.5
chr15	25675601	25677500	1900	68.80;70.98;115.62;35.50	16.14;17.41;14.61;21.35	72.72	17.38	NA	NA	Up	2.07	2.24E-07	6.65E+00	2.16E-06	25676501	25677500	1.61	5.12E-08	4.93E-07	UBE3A	NM_000462	-	25582395	25684175	Genebody	7624.5
chr14	89058901	89060400	1500	48.00;39.09;77.08;26.16	12.11;15.96;6.64;10.68	47.58	11.34	NA	NA	Up	2.07	1.50E-07	6.82E+00	1.62E-06	89058901	89059900	2.02	1.52E-07	1.11E-06	ZC3H14	NM_207661	+	89029690	89079853	Genebody	29960.5
chr20	276401	277700	1300	79.20;26.75;26.07;23.67	8.07;12.33;10.63;6.10	38.92	9.28	NA	NA	Up	2.07	1.76E-07	6.75E+00	1.82E-06	276601	277600	2.21	1.54E-07	1.12E-06	ZCCHC3	NM_033089	+	278203	280963	Promoter3k	-1152.5
chr14	101970501	101972900	2400	144.79;156.36;78.21;62.28	21.52;38.44;25.24;19.83	110.41	26.26	NA	NA	Up	2.07	2.61E-07	6.58E+00	2.39E-06	101970801	101971800	2.38	9.83E-08	8.09E-07						OtherIntergenic	NA
chr14	104647601	104649200	1600	76.00;33.95;66.88;35.50	13.45;13.78;7.97;15.25	53.08	12.61	NA	NA	Up	2.07	9.93E-08	7.00E+00	1.20E-06	104648101	104649100	1.95	8.93E-08	7.53E-07						OtherIntergenic	NA
chr15	101662301	101665000	2700	177.59;190.31;106.55;95.29	37.66;29.01;27.90;41.18	142.43	33.94	NA	NA	Up	2.07	1.47E-07	6.83E+00	1.60E-06	101664001	101665000	2.16	9.87E-10	1.84E-08						OtherIntergenic	NA
chr2	168542501	168543600	1100	52.80;31.89;29.47;25.54	9.42;14.50;9.30;0.00	34.92	8.3	NA	NA	Up	2.07	8.20E-07	6.09E+00	5.64E-06	168542501	168543500	2.02	3.91E-06	1.80E-05						OtherIntergenic	NA
chr2	240650601	240652200	1600	87.19;68.92;40.81;27.40	8.07;18.86;6.64;19.83	56.08	13.35	NA	NA	Up	2.07	1.66E-07	6.78E+00	1.75E-06	240650701	240651700	2.22	1.57E-07	1.14E-06						OtherIntergenic	NA
chr12	88611401	88612500	1100	0.80;0.00;0.00;15.57	33.63;44.24;41.18;38.13	4.09	39.29	NA	NA	Down	-3.26	1.56E-13	1.28E+01	8.74E-11	88611401	88612400	-3.22	1.44E-13	3.90E-11						OtherIntergenic	NA
chr7	6966301	6967300	1000	56.80;44.23;44.21;19.93	8.07;13.05;1.33;16.78	41.29	9.81	NA	NA	Up	2.07	8.65E-08	7.06E+00	1.08E-06	6966301	6967300	2.07	8.65E-08	7.35E-07						OtherIntergenic	NA
chr17	75384901	75386900	2000	112.79;82.30;70.28;42.35	26.90;21.76;15.94;9.15	76.93	18.44	NA	NA	Up	2.06	1.26E-07	6.90E+00	1.43E-06	75385201	75386200	2.17	4.68E-08	4.60E-07	9-Sep	NM_001113494	+	75372164	75496678	Genebody	13736.5
chr14	39115401	39116400	1000	1.60;1.03;3.40;9.34	26.90;36.99;42.51;41.18	3.84	36.9	NA	NA	Down	-3.26	4.54E-11	1.03E+01	2.23E-09	39115401	39116400	-3.26	4.54E-11	1.34E-09						OtherIntergenic	NA
chr3	100486201	100487800	1600	88.79;42.18;70.28;39.24	16.14;17.41;13.28;10.68	60.12	14.38	NA	NA	Up	2.06	1.04E-07	6.98E+00	1.24E-06	100486201	100487200	2.58	6.87E-08	6.18E-07	ABI3BP	NM_015429	-	100468178	100712334	Genebody	225333.5
chr16	32520901	32524600	3700	15.20;0.00;17.00;36.75	138.54;174.06;199.26;149.48	17.24	165.33	NA	NA	Down	-3.26	2.07E-11	1.07E+01	1.18E-09	32523501	32524500	-2.95	1.54E-13	3.90E-11						OtherIntergenic	NA
chr16	35236801	35238600	1800	3.20;4.11;1.13;18.68	55.15;72.52;59.78;71.69	6.78	64.78	NA	NA	Down	-3.26	3.53E-13	1.25E+01	8.74E-11	35236801	35237800	-3.47	1.18E-13	3.90E-11						Pericentromere	NA
chr1	235435401	235437200	1800	40.00;47.32;70.28;21.18	9.42;5.08;14.61;13.73	44.69	10.71	NA	NA	Up	2.06	1.36E-07	6.87E+00	1.51E-06	235435401	235436400	1.85	2.45E-08	2.72E-07	ARID4B	NM_001206794	-	235330209	235490802	Genebody	54501.5
chr18	15403601	15405000	1400	4.80;3.09;4.53;11.21	33.63;68.17;62.43;62.54	5.91	56.69	NA	NA	Down	-3.26	2.13E-09	8.67E+00	5.19E-08	15404001	15405000	-3.11	5.97E-10	1.20E-08						Pericentromere	NA
chr18	57403501	57404500	1000	3.20;0.00;2.27;10.59	29.59;42.79;39.85;41.18	4.01	38.35	NA	NA	Down	-3.26	1.64E-13	1.28E+01	8.74E-11	57403501	57404500	-3.26	1.64E-13	3.90E-11						OtherIntergenic	NA
chr2	175799101	175800100	1000	5.60;0.00;1.13;11.83	41.70;40.61;35.87;59.49	4.64	44.42	NA	NA	Down	-3.26	1.35E-09	8.87E+00	3.60E-08	175799101	175800100	-3.26	1.35E-09	2.40E-08	CHN1	NM_001822	-	175664041	175869981	Genebody	70380.5
chr21	34276401	34277500	1100	0.00;0.00;1.13;13.70	29.59;39.16;37.20;36.61	3.71	35.64	NA	NA	Down	-3.26	1.29E-13	1.29E+01	8.74E-11	34276401	34277400	-3.26	1.29E-13	3.90E-11						OtherIntergenic	NA
chr22	38483301	38484500	1200	61.60;23.66;61.21;28.65	8.07;15.23;7.97;10.68	43.78	10.49	NA	NA	Up	2.06	1.27E-07	6.90E+00	1.44E-06	38483301	38484300	2.09	1.20E-07	9.35E-07	BAIAP2L2	NM_025045	-	38480895	38506676	Genebody	22775.5
chr2	55519001	55520700	1700	42.40;49.38;53.27;21.80	21.52;7.25;6.64;4.58	41.71	10	NA	NA	Up	2.06	1.51E-07	6.82E+00	1.64E-06	55519001	55520000	2.75	2.97E-08	3.18E-07	CCDC88A	NM_018084	-	55514977	55647057	Genebody	127206.5
chr22	46848201	46850700	2500	172.79;170.76;184.76;59.79	32.28;49.32;23.91;35.08	147.03	35.15	NA	NA	Up	2.06	3.44E-07	6.46E+00	2.90E-06	46848801	46849800	2.46	8.15E-08	7.02E-07	CELSR1	NM_014246	-	46756730	46933067	Genebody	83616.5
chr17	80204701	80206800	2100	151.99;145.05;98.61;76.61	44.39;22.48;25.24;21.35	118.06	28.37	NA	NA	Up	2.06	7.90E-08	7.10E+00	1.00E-06	80204701	80205700	1.66	6.92E-10	1.36E-08	CSNK1D	NM_139062	-	80200536	80231594	Genebody	25843.5
chr7	101877801	101879600	1800	115.99;78.18;66.88;42.97	6.73;26.11;18.60;21.35	76.01	18.2	NA	NA	Up	2.06	1.43E-07	6.84E+00	1.57E-06	101878101	101879100	2.23	6.04E-08	5.60E-07	CUX1	NM_181552	+	101460881	101901513	Genebody	417819.5
chr16	88715201	88716400	1200	64.80;37.03;29.47;20.55	10.76;9.43;3.99;12.20	37.96	9.09	NA	NA	Up	2.06	1.11E-07	6.95E+00	1.31E-06	88715401	88716400	2.11	1.11E-07	8.85E-07	CYBA	NM_000101	-	88709696	88717492	Promoter3k	1691.5
chr7	58045101	58047000	1900	10.40;3.09;5.67;31.76	47.08;155.93;115.57;169.31	12.73	121.97	NA	NA	Down	-3.26	6.58E-08	7.18E+00	8.69E-07	58045601	58046600	-3.56	5.29E-08	5.06E-07						Pericentromere	NA
chr11	9283801	9284900	1100	52.00;56.58;45.34;24.91	13.45;13.78;6.64;9.15	44.71	10.76	NA	NA	Up	2.06	4.07E-08	7.39E+00	5.91E-07	9283901	9284900	1.79	3.51E-08	3.64E-07	DENND5A	NM_001243254	-	9160374	9286873	Promoter3k	2522.5
chr8	43822201	43823400	1200	4.00;6.17;1.13;19.93	44.39;58.02;106.27;91.52	7.81	75.05	NA	NA	Down	-3.26	4.74E-08	7.32E+00	6.67E-07	43822201	43823200	-3.26	4.74E-08	4.64E-07						Pericentromere	NA
chr1	35063701	35065200	1500	5.60;0.00;0.00;19.93	43.04;63.82;70.40;65.59	6.38	60.71	NA	NA	Down	-3.25	1.27E-10	9.90E+00	5.17E-09	35063701	35064700	-3.23	1.15E-10	2.96E-09						OtherIntergenic	NA
chr9	140681101	140683000	1900	78.40;75.09;83.88;39.24	16.14;27.56;10.63;12.20	69.15	16.63	NA	NA	Up	2.06	5.23E-08	7.28E+00	7.24E-07	140681601	140682600	2.03	2.84E-08	3.07E-07	EHMT1	NM_024757	+	140513443	140730578	Genebody	168607.5
chr21	39884101	39885100	1000	55.20;45.26;43.07;21.18	1.35;15.96;14.61;7.63	41.18	9.88	NA	NA	Up	2.06	1.95E-07	6.71E+00	1.95E-06	39884101	39885100	2.06	1.95E-07	1.33E-06	ERG	NM_001243429	-	39751949	39956869	Genebody	72268.5
chr4	918401	920000	1600	53.60;54.52;30.60;34.88	4.04;10.88;5.31;21.35	43.4	10.4	NA	NA	Up	2.06	3.81E-08	7.42E+00	5.60E-07	918801	919800	2.4	1.56E-08	1.87E-07	GAK	NM_005255	-	843064	926174	Genebody	6973.5
chr1	157557401	157558400	1000	1.60;0.00;4.53;9.96	36.32;37.71;41.18;38.13	4.02	38.34	NA	NA	Down	-3.25	1.85E-13	1.27E+01	8.74E-11	157557401	157558400	-3.25	1.85E-13	3.90E-11	FCRL4	NM_031282	-	157543538	157567870	Genebody	9969.5
chr1	177767701	177768900	1200	2.40;2.06;0.00;16.19	32.28;46.42;53.14;64.06	5.16	48.97	NA	NA	Down	-3.25	4.62E-09	8.34E+00	9.83E-08	177767701	177768700	-3.35	2.33E-09	3.79E-08						OtherIntergenic	NA
chr10	39111101	39112900	1800	2.40;9.26;1.13;26.78	60.53;66.00;119.56;129.65	9.89	93.93	NA	NA	Down	-3.25	7.10E-08	7.15E+00	9.23E-07	39111501	39112500	-2.99	2.92E-08	3.13E-07						Pericentromere	NA
chr11	50645301	50646300	1000	1.60;5.14;2.27;9.34	26.90;42.06;45.17;61.01	4.59	43.79	NA	NA	Down	-3.25	1.01E-08	7.99E+00	1.88E-07	50645301	50646300	-3.25	1.01E-08	1.31E-07						Genedesert	NA
chr10	104142001	104143000	1000	20.80;26.75;26.07;25.54	6.73;10.88;0.00;6.10	24.79	5.93	NA	NA	Up	2.06	1.86E-10	9.73E+00	7.10E-09	104142001	104143000	2.06	1.86E-10	4.48E-09	GBF1	NM_004193	+	104005254	104142656	Genebody	137246.5
chr19	14588801	14590100	1300	79.20;82.30;69.14;21.80	12.11;16.68;13.28;18.30	63.11	15.09	NA	NA	Up	2.06	1.85E-07	6.73E+00	1.89E-06	14589001	14590000	1.74	1.38E-07	1.03E-06	GIPC1	NM_005716	-	14588570	14606944	Genebody	17493.5
chr10	76727001	76728000	1000	60.00;48.35;63.48;19.93	10.76;12.33;9.30;13.73	47.94	11.53	NA	NA	Up	2.06	1.17E-07	6.93E+00	1.36E-06	76727001	76728000	2.06	1.17E-07	9.18E-07	KAT6B	NM_012330	+	76586378	76792639	Genebody	141122.5
chr10	126255401	126258200	2800	134.39;84.35;108.82;68.51	21.52;30.46;18.60;24.41	99.02	23.75	NA	NA	Up	2.06	5.41E-08	7.27E+00	7.43E-07	126256201	126257200	2.57	1.02E-08	1.32E-07	LHPP	NM_022126	+	126150340	126302710	Genebody	106460.5
chr12	38140001	38141300	1300	0.80;4.11;3.40;18.06	55.15;76.88;54.46;64.06	6.59	62.64	NA	NA	Down	-3.25	1.46E-12	1.18E+01	1.50E-10	38140301	38141300	-2.91	7.71E-13	5.65E-11						Pericentromere	NA
chr14	107091201	107092300	1100	0.80;4.11;2.27;11.83	30.94;50.77;54.46;44.23	4.75	45.1	NA	NA	Down	-3.25	3.27E-10	9.49E+00	1.13E-08	107091301	107092300	-3.06	2.02E-13	3.90E-11						Subtelomere	NA
chr21	44867601	44868700	1100	36.00;34.98;40.81;20.55	5.38;12.33;7.97;6.10	33.08	7.95	NA	NA	Up	2.06	1.86E-08	7.73E+00	3.11E-07	44867601	44868600	2.13	1.25E-08	1.56E-07	LINC00319	NR_026960	+	44869903	44873771	Promoter3k	-1752.5
chr3	23490601	23492400	1800	55.20;64.81;87.28;21.80	12.11;13.05;14.61;15.25	57.27	13.76	NA	NA	Up	2.06	1.99E-07	6.70E+00	1.98E-06	23491401	23492400	2.41	9.24E-08	7.72E-07	MIR548AC	NR_039621	+	23375625	23648882	Genebody	115875.5
chr10	21077001	21078200	1200	46.40;23.66;38.54;35.50	14.80;7.98;2.66;9.15	36.02	8.65	NA	NA	Up	2.06	6.47E-09	8.19E+00	1.30E-07	21077101	21078100	2.03	4.40E-09	6.49E-08	NEBL	NM_006393	-	21068902	21186531	Genebody	108930.5
chr3	160941901	160943700	1800	60.80;37.03;86.15;32.39	10.76;11.60;17.27;12.20	54.09	12.96	NA	NA	Up	2.06	1.50E-07	6.82E+00	1.63E-06	160942701	160943700	2.32	9.83E-08	8.09E-07	NMD3	NM_015938	+	160939098	160969795	Genebody	3702.5
chr10	126097101	126098500	1400	45.60;34.98;56.68;25.54	6.73;8.70;15.94;7.63	40.7	9.75	NA	NA	Up	2.06	4.26E-08	7.37E+00	6.13E-07	126097401	126098400	1.82	4.79E-11	1.40E-09	OAT	NM_001171814	-	126085871	126107545	Genebody	9744.5
chr3	193371301	193372400	1100	41.60;20.57;71.41;19.93	13.45;7.98;9.30;6.10	38.38	9.21	NA	NA	Up	2.06	1.73E-07	6.76E+00	1.80E-06	193371301	193372300	1.98	1.62E-07	1.16E-06	OPA1	NM_015560	+	193310932	193415600	Genebody	60918.5
chr16	35219401	35221300	1900	4.80;0.00;9.07;12.46	49.77;65.27;87.67;47.29	6.58	62.5	NA	NA	Down	-3.25	5.84E-09	8.23E+00	1.19E-07	35220101	35221100	-3.4	3.81E-09	5.75E-08						Pericentromere	NA
chr10	95969801	95971000	1200	42.40;26.75;94.08;22.42	20.18;13.78;1.33;9.15	46.41	11.11	NA	NA	Up	2.06	5.80E-07	6.24E+00	4.27E-06	95969801	95970800	2.11	3.88E-07	2.29E-06	PLCE1	NM_001165979	+	95848829	96088148	Genebody	121571.5
chr10	20181101	20182600	1500	48.00;47.32;96.35;23.67	2.69;13.78;10.63;24.41	53.83	12.88	NA	NA	Up	2.06	2.47E-07	6.61E+00	2.31E-06	20181201	20182200	1.97	9.30E-07	4.82E-06	PLXDC2	NM_032812	+	20105371	20569115	Genebody	76479.5
chr18	8096001	8097000	1000	50.40;43.21;92.95;20.55	10.76;18.86;7.97;12.20	51.78	12.45	NA	NA	Up	2.06	2.56E-07	6.59E+00	2.36E-06	8096001	8097000	2.06	2.56E-07	1.64E-06	PTPRM	NM_001105244	+	7567313	8406859	Genebody	529187.5
chr12	130912901	130914700	1800	79.20;57.61;70.28;29.89	2.69;19.58;14.61;19.83	59.24	14.18	NA	NA	Up	2.06	9.25E-08	7.03E+00	1.13E-06	130913001	130914000	2.21	1.91E-08	2.22E-07	RIMBP2	NM_015347	-	130880680	131002410	Genebody	88609.5
chr17	71546101	71549200	3100	279.98;205.74;215.37;184.98	63.22;56.57;45.17;47.29	221.52	53.06	NA	NA	Up	2.06	1.63E-09	8.79E+00	4.19E-08	71547201	71548200	2.54	7.93E-12	3.16E-10	SDK2	NM_001144952	-	71330522	71640227	Genebody	92576.5
chr7	83104101	83105700	1600	69.60;92.58;107.68;21.80	25.56;19.58;7.97;16.78	72.91	17.47	NA	NA	Up	2.06	3.02E-07	6.52E+00	2.65E-06	83104201	83105200	1.94	2.26E-07	1.49E-06	SEMA3E	NM_001178129	-	82993221	83270747	Genebody	165846.5
chr16	68315001	68316000	1000	2.40;1.03;1.13;12.46	28.25;39.16;54.46;39.66	4.25	40.38	NA	NA	Down	-3.25	2.30E-09	8.64E+00	5.51E-08	68315001	68316000	-3.25	2.30E-09	3.74E-08	SLC7A6	NM_003983	+	68298418	68335726	Genebody	17082.5
chr17	19172201	19173200	1000	1.60;2.06;2.27;9.34	26.90;42.79;34.54;41.18	3.82	36.35	NA	NA	Down	-3.25	2.52E-11	1.06E+01	1.39E-09	19172201	19173200	-3.25	2.52E-11	8.12E-10	EPN2	NM_148921	+	19140689	19240028	Genebody	32011.5
chr9	91986901	91988500	1600	71.20;78.18;74.81;26.16	25.56;13.78;13.28;7.63	62.59	15.06	NA	NA	Up	2.06	1.35E-07	6.87E+00	1.51E-06	91986901	91987900	2.15	1.16E-07	9.12E-07	SEMA4D	NM_001142287	-	91975705	92094611	Genebody	106910.5
chr2	79910201	79911200	1000	0.80;5.14;0.00;9.34	26.90;36.99;43.84;38.13	3.82	36.46	NA	NA	Down	-3.25	3.92E-11	1.04E+01	1.98E-09	79910201	79911200	-3.25	3.92E-11	1.19E-09	CTNNA2	NM_004389	+	79740059	80875988	Genebody	170641.5
chr2	154096901	154098000	1100	2.40;1.03;0.00;16.19	44.39;54.39;46.49;41.18	4.91	46.61	NA	NA	Down	-3.25	2.06E-13	1.27E+01	8.74E-11	154097001	154098000	-3.31	1.48E-13	3.90E-11						OtherIntergenic	NA
chr3	35222501	35223500	1000	2.40;0.00;0.00;13.08	33.63;42.06;34.54;36.61	3.87	36.71	NA	NA	Down	-3.25	1.29E-13	1.29E+01	8.74E-11	35222501	35223500	-3.25	1.29E-13	3.90E-11						Genedesert	NA
chr8	116424601	116426400	1800	91.19;70.98;122.42;39.86	18.83;23.21;17.27;18.30	81.11	19.4	NA	NA	Up	2.06	2.17E-07	6.66E+00	2.11E-06	116424701	116425700	1.98	3.57E-08	3.69E-07	TRPS1	NM_014112	-	116420723	116681228	Genebody	255727.5
chr14	73481601	73482800	1200	67.20;44.23;48.74;44.22	18.83;7.98;14.61;7.63	51.1	12.26	NA	NA	Up	2.06	1.56E-09	8.81E+00	4.03E-08	73481701	73482700	2.09	1.10E-09	2.02E-08	ZFYVE1	NM_021260	-	73436158	73493920	Genebody	11719.5
chr10	126654301	126655700	1400	52.00;89.50;125.82;33.63	28.25;19.58;10.63;13.73	75.24	18.05	NA	NA	Up	2.06	3.33E-07	6.48E+00	2.84E-06	126654501	126655500	1.83	1.80E-07	1.26E-06	ZRANB1	NM_017580	+	126630691	126676005	Genebody	24309.5
chr4	49632501	49660600	28100	431.97;187.22;215.37;1837.29	4769.38;6371.98;6849.20;7368.91	667.96	6339.87	NA	NA	Down	-3.25	1.22E-08	7.91E+00	2.20E-07	49649601	49650600	-3.2	2.58E-13	3.90E-11						Pericentromere	NA
chr4	163308901	163310000	1100	1.60;2.06;2.27;9.34	26.90;44.97;37.20;36.61	3.82	36.42	NA	NA	Down	-3.25	2.17E-11	1.07E+01	1.23E-09	163308901	163309900	-3.25	1.40E-11	4.97E-10						OtherIntergenic	NA
chr6	29258401	29259400	1000	2.40;0.00;3.40;11.83	34.97;38.44;39.85;54.91	4.41	42.04	NA	NA	Down	-3.25	4.69E-10	9.33E+00	1.53E-08	29258401	29259400	-3.25	4.69E-10	9.84E-09						OtherIntergenic	NA
chr7	153062001	153063000	1000	0.00;0.00;0.00;16.19	26.90;36.99;42.51;47.29	4.05	38.42	NA	NA	Down	-3.25	4.41E-09	8.36E+00	9.47E-08	153062001	153063000	-3.25	4.41E-09	6.51E-08						Genedesert	NA
chr1	1838701	1840500	1800	44.80;31.89;44.21;31.76	9.42;5.80;9.30;12.20	38.16	9.18	NA	NA	Up	2.06	5.73E-10	9.24E+00	1.80E-08	1838801	1839800	1.94	1.83E-11	6.20E-10						OtherIntergenic	NA
chr15	96884401	96886100	1700	103.19;102.87;112.22;31.14	17.49;19.58;22.58;24.41	87.36	21.01	NA	NA	Up	2.06	2.42E-07	6.62E+00	2.28E-06	96885101	96886100	1.88	1.34E-07	1.02E-06						OtherIntergenic	NA
chr8	83185101	83186400	1300	2.40;0.00;3.40;14.32	39.01;52.94;53.14;45.76	5.03	47.71	NA	NA	Down	-3.25	1.92E-13	1.27E+01	8.74E-11	83185401	83186400	-3.1	1.38E-11	4.92E-10						Genedesert	NA
chr16	85632501	85636400	3900	312.78;215.00;196.10;99.65	37.66;58.02;59.78;42.71	205.88	49.54	NA	NA	Up	2.06	4.74E-07	6.32E+00	3.67E-06	85634801	85635800	3.69	4.98E-08	4.82E-07						OtherIntergenic	NA
chrX	65061501	65062500	1000	2.40;4.11;3.40;10.59	53.80;52.94;34.54;53.39	5.13	48.67	NA	NA	Down	-3.25	5.10E-11	1.03E+01	2.45E-09	65061501	65062500	-3.25	5.10E-11	1.48E-09						OtherIntergenic	NA
chr17	36813401	36814400	1000	36.00;26.75;26.07;22.42	1.35;10.88;5.31;9.15	27.81	6.67	NA	NA	Up	2.06	7.24E-09	8.14E+00	1.43E-07	36813401	36814400	2.06	7.24E-09	9.90E-08						OtherIntergenic	NA
chr21	38065801	38067100	1300	169.59;116.24;164.36;39.24	47.08;23.93;25.24;21.35	122.36	29.4	NA	NA	Up	2.06	4.19E-07	6.38E+00	3.35E-06	38065801	38066800	2.57	2.67E-07	1.69E-06						OtherIntergenic	NA
chr1	107351601	107352600	1000	0.00;2.06;2.27;11.21	33.63;42.06;34.54;36.61	3.88	36.71	NA	NA	Down	-3.24	1.13E-13	1.29E+01	8.74E-11	107351601	107352600	-3.24	1.13E-13	3.90E-11						Genedesert	NA
chr2	97505401	97507300	1900	113.59;77.15;81.61;47.33	13.45;21.76;15.94;25.93	79.92	19.27	NA	NA	Up	2.05	8.64E-08	7.06E+00	1.07E-06	97506101	97507100	1.72	3.97E-08	4.02E-07	ANKRD23	NM_144994	-	97503650	97509758	Genebody	3407.5
chr5	78124501	78125600	1100	36.00;46.29;104.28;21.18	12.11;16.68;10.63;10.68	51.94	12.52	NA	NA	Up	2.05	2.89E-07	6.54E+00	2.57E-06	78124501	78125500	2.39	1.88E-07	1.30E-06	ARSB	NM_198709	-	78111333	78281766	Genebody	156715.5
chr19	13992801	13994700	1900	129.59;73.04;54.41;42.97	14.80;23.93;9.30;24.41	75	18.11	NA	NA	Up	2.05	2.40E-07	6.62E+00	2.26E-06	13993001	13994000	1.96	9.30E-08	7.75E-07	C19orf57	NM_024323	-	13993167	14016909	Genebody	23158.5
chr10	38794001	38797400	3400	14.40;1.03;6.80;57.30	107.60;239.33;200.59;201.34	19.88	187.22	NA	NA	Down	-3.24	1.35E-08	7.87E+00	2.39E-07	38796401	38797400	-3.1	1.01E-09	1.87E-08						OtherIntergenic	NA
chr1	184720301	184722200	1900	100.79;81.27;131.49;57.92	28.25;20.31;22.58;18.30	92.87	22.36	NA	NA	Up	2.05	1.11E-07	6.96E+00	1.30E-06	184720301	184721300	1.68	4.39E-11	1.30E-09	EDEM3	NM_025191	-	184659624	184724041	Promoter3k	2790.5
chr9	129087101	129089100	2000	84.79;82.30;111.08;69.75	17.49;28.28;21.25;16.78	86.98	20.95	NA	NA	Up	2.05	3.58E-09	8.45E+00	7.96E-08	129087901	129088900	1.95	3.50E-12	1.70E-10	FAM125B	NM_001011703	+	129089122	129159912	Promoter3k	-1021.5
chr4	159091701	159092800	1100	70.40;22.63;43.07;26.78	8.07;18.13;3.99;9.15	40.72	9.83	NA	NA	Up	2.05	3.56E-07	6.45E+00	2.97E-06	159091701	159092700	2.05	3.56E-07	2.13E-06	FAM198B	NM_016613	-	159045731	159093718	Promoter3k	1467.5
chr10	91312501	91313500	1000	10.40;3.09;1.13;17.44	173.51;39.16;53.14;36.61	8.01	75.6	NA	NA	Down	-3.24	1.34E-07	6.87E+00	1.50E-06	91312501	91313500	-3.24	1.34E-07	1.01E-06						OtherIntergenic	NA
chr13	35284401	35285400	1000	2.40;2.06;0.00;12.46	43.04;39.89;34.54;42.71	4.23	40.04	NA	NA	Down	-3.24	1.73E-13	1.28E+01	8.74E-11	35284401	35285400	-3.24	1.73E-13	3.90E-11						OtherIntergenic	NA
chr13	53838701	53839700	1000	2.40;2.06;0.00;11.21	26.90;48.59;34.54;38.13	3.92	37.04	NA	NA	Down	-3.24	2.60E-10	9.58E+00	9.37E-09	53838701	53839700	-3.24	2.60E-10	5.97E-09						Genedesert	NA
chr17	61597901	61599200	1300	5.60;2.06;0.00;15.57	43.04;51.49;58.45;67.11	5.81	55.02	NA	NA	Down	-3.24	1.03E-10	9.99E+00	4.38E-09	61598001	61599000	-3.21	5.06E-12	2.24E-10	KCNH6	NM_030779	+	61600694	61623602	Promoter3k	-2143.5
chr18	49164901	49165900	1000	2.40;1.03;0.00;13.70	32.28;47.87;34.54;47.29	4.28	40.49	NA	NA	Down	-3.24	4.92E-11	1.03E+01	2.38E-09	49164901	49165900	-3.24	4.92E-11	1.43E-09						OtherIntergenic	NA
chr19	28184801	28186300	1500	3.20;0.00;2.27;20.55	39.01;50.04;79.70;77.79	6.5	61.64	NA	NA	Down	-3.24	2.34E-08	7.63E+00	3.75E-07	28185001	28186000	-3.25	3.26E-10	7.22E-09						Pericentromere	NA
chr11	2825901	2828600	2700	177.59;174.88;139.42;123.94	43.04;50.04;25.24;30.51	153.96	37.21	NA	NA	Up	2.05	5.60E-10	9.25E+00	1.76E-08	2826301	2827300	2.42	7.79E-12	3.11E-10	KCNQ1	NR_040711	+	2482683	2870340	Genebody	344567.5
chr11	63835201	63837000	1800	119.19;75.09;65.74;33.63	14.80;19.58;11.96;24.41	73.42	17.68	NA	NA	Up	2.05	2.14E-07	6.67E+00	2.09E-06	63835701	63836700	1.6	5.12E-08	4.92E-07	MACROD1	NM_014067	-	63766029	63933585	Genebody	97484.5
chr3	192550401	192551500	1100	32.00;86.41;79.35;27.40	24.21;10.15;9.30;10.68	56.29	13.58	NA	NA	Up	2.05	2.41E-07	6.62E+00	2.27E-06	192550501	192551500	2.08	2.35E-07	1.54E-06	MB21D2	NM_178496	-	192514604	192635950	Genebody	84999.5
chr2	238448401	238449400	1000	89.59;56.58;36.27;21.18	1.35;18.86;10.63;18.30	50.91	12.28	NA	NA	Up	2.05	5.07E-07	6.30E+00	3.85E-06	238448401	238449400	2.05	5.07E-07	2.86E-06	MLPH	NM_024101	+	238395877	238463961	Genebody	53023.5
chr8	17549201	17550800	1600	57.60;58.64;116.75;28.03	14.80;12.33;14.61;21.35	65.25	15.77	NA	NA	Up	2.05	2.82E-07	6.55E+00	2.53E-06	17549601	17550600	2.28	1.82E-07	1.27E-06	MTUS1	NM_020749	-	17501302	17555246	Genebody	5245.5
chr1	145254901	145256600	1700	36.80;46.29;52.14;30.52	20.18;8.70;6.64;4.58	41.44	10.02	NA	NA	Up	2.05	8.37E-09	8.08E+00	1.61E-07	145254901	145255900	2.05	8.37E-09	1.12E-07	NOTCH2NL	NM_203458	+	145209110	145285912	Genebody	46640.5
chr2	194602201	194604000	1800	4.00;1.03;0.00;26.78	55.15;79.05;65.09;102.20	7.95	75.37	NA	NA	Down	-3.24	6.58E-09	8.18E+00	1.31E-07	194602201	194603200	-3.28	4.02E-09	6.02E-08						Genedesert	NA
chr20	58101601	58102600	1000	3.20;1.03;0.00;11.21	26.90;42.06;37.20;39.66	3.86	36.45	NA	NA	Down	-3.24	5.22E-12	1.13E+01	3.91E-10	58101601	58102600	-3.24	5.22E-12	2.30E-10						OtherIntergenic	NA
chr7	99016901	99018200	1300	55.20;70.98;39.67;23.04	4.04;15.96;13.28;12.20	47.22	11.37	NA	NA	Up	2.05	1.27E-07	6.89E+00	1.44E-06	99016901	99017900	2.45	1.10E-07	8.78E-07	PTCD1	NM_015545	-	99014361	99036462	Genebody	18911.5
chr3	104769501	104770500	1000	4.80;0.00;0.00;11.83	36.32;39.89;43.84;36.61	4.16	39.16	NA	NA	Down	-3.24	1.53E-13	1.28E+01	8.74E-11	104769501	104770500	-3.24	1.53E-13	3.90E-11						Genedesert	NA
chr3	196624801	196626700	1900	9.60;5.14;7.93;46.71	130.47;104.43;189.96;228.80	17.35	163.42	NA	NA	Down	-3.24	1.14E-07	6.94E+00	1.33E-06	196624801	196625800	-3.41	1.04E-07	8.41E-07	SENP5	NM_152699	+	196594726	196661584	Genebody	31024.5
chr4	31947701	31948700	1000	2.40;1.03;2.27;11.21	39.01;41.34;39.85;39.66	4.23	39.96	NA	NA	Down	-3.24	1.82E-13	1.27E+01	8.74E-11	31947701	31948700	-3.24	1.82E-13	3.90E-11						Genedesert	NA
chr5	98963701	98964700	1000	4.00;0.00;1.13;14.32	43.04;45.69;35.87;59.49	4.86	46.02	NA	NA	Down	-3.24	4.98E-10	9.30E+00	1.60E-08	98963701	98964700	-3.24	4.98E-10	1.03E-08						Genedesert	NA
chr5	141123401	141124400	1000	4.80;2.06;1.13;9.34	28.25;38.44;37.20;59.49	4.33	40.84	NA	NA	Down	-3.24	1.07E-08	7.97E+00	1.96E-07	141123401	141124400	-3.24	1.07E-08	1.36E-07						OtherIntergenic	NA
chr6	84950701	84951800	1100	2.40;0.00;3.40;9.96	30.94;39.89;41.18;36.61	3.94	37.15	NA	NA	Down	-3.24	1.32E-13	1.29E+01	8.74E-11	84950701	84951700	-3.24	1.32E-13	3.90E-11						OtherIntergenic	NA
chr8	31294901	31295900	1000	4.80;0.00;0.00;11.21	30.94;42.06;35.87;42.71	4	37.89	NA	NA	Down	-3.24	1.29E-13	1.29E+01	8.74E-11	31294901	31295900	-3.24	1.29E-13	3.90E-11						OtherIntergenic	NA
chr19	5585901	5588600	2700	243.98;174.88;185.89;84.70	63.22;50.77;25.24;27.46	172.36	41.67	NA	NA	Up	2.05	3.17E-07	6.50E+00	2.74E-06	5585901	5586900	2.15	1.11E-07	8.83E-07	SAFB2	NM_014649	-	5587009	5622938	Genebody	35687.5
chr10	38787101	38791300	4200	13.60;0.00;4.53;92.18	188.30;315.48;211.21;323.37	27.58	259.59	NA	NA	Down	-3.23	1.44E-08	7.84E+00	2.51E-07	38789501	38790500	-3.16	1.89E-13	3.90E-11						OtherIntergenic	NA
chr10	83458001	83459000	1000	0.00;4.11;1.13;11.21	30.94;40.61;46.49;36.61	4.11	38.66	NA	NA	Down	-3.23	1.24E-12	1.19E+01	1.34E-10	83458001	83459000	-3.23	1.24E-12	7.78E-11						Genedesert	NA
chr11	50150401	50151500	1100	0.00;0.00;4.53;13.70	32.28;42.06;49.15;47.29	4.56	42.7	NA	NA	Down	-3.23	8.97E-12	1.10E+01	6.05E-10	50150401	50151400	-3.4	2.58E-12	1.35E-10						OtherIntergenic	NA
chr6	168995101	168997000	1900	87.99;76.12;85.01;33.01	14.80;14.50;15.94;22.88	70.53	17.03	NA	NA	Up	2.05	1.09E-07	6.96E+00	1.29E-06	168995101	168996100	2.42	2.73E-08	2.97E-07	SMOC2	NM_022138	+	168841830	169068674	Genebody	154220.5
chr12	23738001	23739700	1700	91.19;76.12;89.55;23.04	9.42;15.96;25.24;16.78	69.98	16.85	NA	NA	Up	2.05	2.16E-07	6.67E+00	2.10E-06	23738001	23739000	1.67	1.49E-07	1.09E-06	SOX5	NM_006940	-	23685230	24102637	Genebody	363786.5
chr12	11008501	11009700	1200	3.20;3.09;1.13;11.21	30.94;50.04;49.15;44.23	4.66	43.59	NA	NA	Down	-3.23	4.31E-11	1.04E+01	2.14E-09	11008601	11009600	-3.42	2.02E-11	6.73E-10	PRH1-PRR4	NR_037918	-	10998447	11324224	Genebody	315123.5
chr13	33707301	33708500	1200	49.60;64.81;122.42;23.04	14.80;14.50;19.93;13.73	64.97	15.74	NA	NA	Up	2.05	3.30E-07	6.48E+00	2.82E-06	33707301	33708300	1.66	2.35E-07	1.54E-06	STARD13	NM_001243466	-	33691684	33760216	Genebody	52315.5
chr1	6693401	6694500	1100	116.79;34.98;31.74;27.40	12.11;10.88;17.27;10.68	52.73	12.73	NA	NA	Up	2.05	2.38E-07	6.62E+00	2.25E-06	6693501	6694500	2.07	2.27E-07	1.50E-06	THAP3	NM_138350	+	6685209	6695646	Genebody	8741.5
chr18	74186701	74188900	2200	111.19;134.76;146.22;47.33	25.56;36.26;18.60;25.93	109.88	26.59	NA	NA	Up	2.05	2.78E-07	6.56E+00	2.50E-06	74186701	74187700	3.05	8.38E-08	7.18E-07	ZNF516	NM_014643	-	74069636	74207146	Genebody	19345.5
chr10	4308001	4309000	1000	59.20;43.21;87.28;19.93	16.14;15.96;7.97;10.68	52.4	12.69	NA	NA	Up	2.05	2.25E-07	6.65E+00	2.17E-06	4308001	4309000	2.05	2.25E-07	1.49E-06						OtherIntergenic	NA
chr16	85349001	85352700	3700	251.98;184.14;156.42;106.50	49.77;41.34;45.17;32.03	174.76	42.08	NA	NA	Up	2.05	2.00E-07	6.70E+00	1.99E-06	85349901	85350900	2.86	9.07E-09	1.19E-07						OtherIntergenic	NA
chr17	68042701	68044000	1300	85.59;58.64;89.55;30.52	14.80;18.86;13.28;16.78	66.07	15.93	NA	NA	Up	2.05	1.60E-07	6.80E+00	1.70E-06	68042701	68043700	2.47	1.17E-07	9.21E-07						OtherIntergenic	NA
chr12	128703901	128705300	1400	1.60;0.00;0.00;21.18	47.08;55.12;63.76;47.29	5.69	53.31	NA	NA	Down	-3.23	3.64E-13	1.24E+01	8.74E-11	128704301	128705300	-3.23	7.79E-13	5.68E-11						OtherIntergenic	NA
chr20	38842301	38844100	1800	47.20;72.01;82.75;30.52	9.42;15.96;9.30;21.35	58.12	14.01	NA	NA	Up	2.05	1.48E-07	6.83E+00	1.61E-06	38842301	38843300	1.58	8.52E-11	2.30E-09						Genedesert	NA
chr3	58164001	58165900	1900	76.00;86.41;87.28;35.50	12.11;21.76;11.96;22.88	71.3	17.17	NA	NA	Up	2.05	1.01E-07	7.00E+00	1.21E-06	58164101	58165100	2.1	7.24E-08	6.44E-07						OtherIntergenic	NA
chr4	80542901	80544300	1400	80.79;65.84;116.75;27.40	13.45;16.68;18.60;21.35	72.7	17.52	NA	NA	Up	2.05	2.77E-07	6.56E+00	2.50E-06	80543201	80544200	1.76	2.03E-07	1.38E-06						OtherIntergenic	NA
chr5	1794901	1795900	1000	73.60;65.84;43.07;19.93	10.76;22.48;7.97;7.63	50.61	12.21	NA	NA	Up	2.05	1.98E-07	6.70E+00	1.97E-06	1794901	1795900	2.05	1.98E-07	1.35E-06						OtherIntergenic	NA
chr13	64947901	64948900	1000	0.80;0.00;2.27;13.70	32.28;43.51;45.17;36.61	4.19	39.39	NA	NA	Down	-3.23	1.60E-13	1.28E+01	8.74E-11	64947901	64948900	-3.23	1.60E-13	3.90E-11						Genedesert	NA
chr15	58400601	58401600	1000	0.80;3.09;2.27;9.34	29.59;38.44;34.54;42.71	3.87	36.32	NA	NA	Down	-3.23	1.87E-13	1.27E+01	8.74E-11	58400601	58401600	-3.23	1.87E-13	3.90E-11						OtherIntergenic	NA
chr17	10674101	10675100	1000	6.40;0.00;2.27;9.96	36.32;39.16;49.15;50.34	4.66	43.74	NA	NA	Down	-3.23	4.80E-12	1.13E+01	3.65E-10	10674101	10675100	-3.23	4.80E-12	2.15E-10						OtherIntergenic	NA
chr19	22524101	22525300	1200	3.20;3.09;0.00;11.83	28.25;43.51;47.82;50.34	4.53	42.48	NA	NA	Down	-3.23	6.76E-10	9.17E+00	2.05E-08	22524301	22525300	-3.06	5.06E-10	1.05E-08						OtherIntergenic	NA
chr21	10084101	10087100	3000	8.00;3.09;2.27;45.47	96.84;150.85;163.39;140.33	14.7	137.85	NA	NA	Down	-3.23	7.37E-10	9.13E+00	2.20E-08	10084701	10085700	-3.02	2.63E-11	8.40E-10						OtherIntergenic	NA
chr22	34888501	34889500	1000	0.80;0.00;0.00;17.44	36.32;52.22;42.51;39.66	4.56	42.67	NA	NA	Down	-3.23	3.07E-13	1.25E+01	8.74E-11	34888501	34889500	-3.23	3.07E-13	3.90E-11						Genedesert	NA
chr3	111079001	111080100	1100	5.60;0.00;2.27;11.21	37.66;42.06;51.81;47.29	4.77	44.7	NA	NA	Down	-3.23	2.57E-13	1.26E+01	8.74E-11	111079001	111080000	-3.21	2.48E-13	3.90E-11						OtherIntergenic	NA
chr4	14150301	14151400	1100	3.20;1.03;1.13;12.46	32.28;36.99;53.14;44.23	4.45	41.66	NA	NA	Down	-3.23	6.63E-10	9.18E+00	2.02E-08	14150301	14151300	-3.2	5.66E-10	1.15E-08						OtherIntergenic	NA
chr4	37385701	37387100	1400	3.20;4.11;1.13;9.34	32.28;44.97;42.51;47.29	4.45	41.76	NA	NA	Down	-3.23	5.92E-13	1.22E+01	9.32E-11	37385801	37386800	-3.46	1.01E-13	3.90E-11	KIAA1239	NM_001144990	+	37246689	37451087	Genebody	139711.5
chr4	81064301	81065300	1000	1.60;5.14;0.00;11.21	36.32;36.99;49.15;45.76	4.49	42.05	NA	NA	Down	-3.23	7.12E-13	1.21E+01	9.89E-11	81064301	81065300	-3.23	7.12E-13	5.36E-11						OtherIntergenic	NA
chr4	81805901	81807200	1300	3.20;2.06;0.00;13.08	34.97;45.69;42.51;48.81	4.58	42.99	NA	NA	Down	-3.23	1.72E-13	1.28E+01	8.74E-11	81806201	81807200	-3.62	1.27E-13	3.90E-11	C4orf22	NM_152770	+	81256873	81884910	Genebody	549677.5
chr4	131776201	131777300	1100	1.60;0.00;1.13;14.95	28.25;44.97;42.51;50.34	4.42	41.51	NA	NA	Down	-3.23	4.75E-10	9.32E+00	1.55E-08	131776301	131777300	-3.19	8.13E-11	2.21E-09						Genedesert	NA
chr5	9255401	9256500	1100	2.40;6.17;0.00;11.83	26.90;47.87;63.76;53.39	5.1	47.98	NA	NA	Down	-3.23	9.53E-09	8.02E+00	1.79E-07	9255501	9256500	-3.47	3.27E-09	5.06E-08	SEMA5A	NM_003966	-	9035137	9546233	Genebody	290282.5
chr5	50243601	50244800	1200	3.20;3.09;1.13;9.96	29.59;46.42;37.20;50.34	4.35	40.88	NA	NA	Down	-3.23	2.83E-10	9.55E+00	1.00E-08	50243601	50244600	-3.37	1.52E-10	3.78E-09						OtherIntergenic	NA
chr6	26755901	26756900	1000	1.60;0.00;0.00;14.32	26.90;39.89;41.18;41.18	3.98	37.29	NA	NA	Down	-3.23	1.06E-11	1.10E+01	6.93E-10	26755901	26756900	-3.23	1.06E-11	3.98E-10						OtherIntergenic	NA
chr8	43830701	43832500	1800	8.80;3.09;1.13;35.50	84.74;47.87;172.69;151.01	12.13	114.08	NA	NA	Down	-3.23	2.00E-07	6.70E+00	1.99E-06	43830701	43831700	-3.24	1.94E-07	1.33E-06						Pericentromere	NA
chr9	67319801	67321800	2000	8.00;11.32;6.80;56.05	161.40;122.57;302.87;186.09	20.54	193.23	NA	NA	Down	-3.23	1.68E-07	6.77E+00	1.77E-06	67320801	67321800	-3.02	4.05E-08	4.09E-07						OtherIntergenic	NA
chr1	188467201	188468200	1000	3.20;0.00;0.00;16.19	28.25;47.87;53.14;51.86	4.85	45.28	NA	NA	Down	-3.22	2.11E-09	8.68E+00	5.15E-08	188467201	188468200	-3.22	2.11E-09	3.49E-08						Genedesert	NA
chr1	189139901	189140900	1000	0.80;3.09;1.13;11.83	40.35;36.99;35.87;44.23	4.21	39.36	NA	NA	Down	-3.22	2.02E-13	1.27E+01	8.74E-11	189139901	189140900	-3.22	2.02E-13	3.90E-11						Genedesert	NA
chr10	39136501	39141300	4800	18.40;4.11;15.87;111.48	270.35;347.39;387.89;390.49	37.47	349.03	NA	NA	Down	-3.22	4.86E-11	1.03E+01	2.35E-09	39138301	39139300	-2.88	2.27E-13	3.90E-11						Pericentromere	NA
chr10	4867301	4869000	1700	32.80;40.12;29.47;41.11	10.76;11.60;7.97;4.58	35.87	8.73	NA	NA	Up	2.04	7.38E-12	1.11E+01	5.17E-10	4867301	4868300	2.05	6.48E-12	2.71E-10	AKR1E2	NM_001040177	+	4868401	4890251	Promoter1k	-250.5
chr6	42695101	42696500	1400	60.80;37.03;71.41;19.93	10.76;9.43;11.96;13.73	47.29	11.47	NA	NA	Up	2.04	1.59E-07	6.80E+00	1.70E-06	42695201	42696200	2.22	1.39E-07	1.04E-06	ATP6V0CP3	NR_037141	+	42695313	42695932	Promoter1k	487.5
chr16	88987301	88990300	3000	185.59;156.36;163.22;101.52	55.15;40.61;22.58;28.98	151.67	36.83	NA	NA	Up	2.04	2.34E-08	7.63E+00	3.76E-07	88987501	88988500	1.83	6.00E-12	2.55E-10	CBFA2T3	NM_175931	-	88941262	89007608	Genebody	18807.5
chr20	61469501	61471400	1900	80.00;55.55;48.74;36.12	12.11;21.76;11.96;7.63	55.1	13.36	NA	NA	Up	2.04	5.79E-08	7.24E+00	7.84E-07	61470101	61471100	2.5	2.98E-09	4.67E-08	COL9A3	NM_001853	+	61448413	61472511	Genebody	22037.5
chr20	39990601	39991800	1200	92.79;63.78;36.27;22.42	8.07;13.78;21.25;9.15	53.82	13.06	NA	NA	Up	2.04	2.13E-07	6.67E+00	2.09E-06	39990601	39991600	2.18	2.02E-07	1.37E-06	EMILIN3	NM_052846	-	39988605	39995498	Genebody	4297.5
chr22	49096001	49097900	1900	99.99;92.58;117.88;29.89	22.87;21.03;17.27;21.35	85.09	20.63	NA	NA	Up	2.04	2.64E-07	6.58E+00	2.41E-06	49096601	49097600	2.31	1.34E-07	1.02E-06	FAM19A5	NM_015381	+	48972117	49147744	Genebody	124833.5
chr19	18648601	18650200	1600	103.19;68.92;63.48;24.91	21.52;18.13;15.94;7.63	65.13	15.8	NA	NA	Up	2.04	2.17E-07	6.66E+00	2.12E-06	18649001	18650000	1.83	1.14E-07	9.05E-07	FKBP8	NM_012181	-	18642567	18654383	Genebody	4982.5
chr12	74827701	74828800	1100	0.80;0.00;2.27;17.44	37.66;44.97;49.15;59.49	5.13	47.82	NA	NA	Down	-3.22	6.99E-11	1.02E+01	3.18E-09	74827801	74828800	-3.07	2.24E-13	3.90E-11						OtherIntergenic	NA
chr15	33322201	33324100	1900	119.99;138.87;185.89;46.71	30.94;27.56;33.21;27.46	122.87	29.79	NA	NA	Up	2.04	4.26E-07	6.37E+00	3.39E-06	33322701	33323700	1.76	1.80E-07	1.26E-06	FMN1	NM_001103184	-	33057746	33360085	Genebody	36934.5
chr3	71103801	71105400	1600	94.39;102.87;155.29;36.12	45.73;19.58;21.25;7.63	97.17	23.55	NA	NA	Up	2.04	3.30E-07	6.48E+00	2.82E-06	71104401	71105400	2.28	2.38E-07	1.55E-06	FOXP1	NM_001244813	-	71003864	71114074	Genebody	9473.5
chr15	91423201	91425000	1800	102.39;90.53;65.74;41.73	12.11;27.56;10.63;22.88	75.1	18.29	NA	NA	Up	2.04	1.10E-07	6.96E+00	1.29E-06	91423301	91424300	2.14	4.81E-08	4.70E-07	FURIN	NM_002569	+	91411884	91426687	Genebody	12216.5
chr13	22245401	22246400	1000	1.60;4.11;2.27;9.34	29.59;40.61;51.81;39.66	4.33	40.42	NA	NA	Down	-3.22	3.80E-10	9.42E+00	1.29E-08	22245401	22246400	-3.22	3.80E-10	8.23E-09	FGF9	NM_002010	+	22245214	22278640	Promoter1k	686.5
chr1	159898401	159900100	1700	119.99;46.29;88.41;26.16	22.87;19.58;10.63;15.25	70.21	17.08	NA	NA	Up	2.04	3.03E-07	6.52E+00	2.66E-06	159899101	159900100	2.03	2.54E-07	1.63E-06	IGSF9	NM_020789	-	159896828	159915386	Genebody	16135.5
chr3	13046901	13049400	2500	265.58;229.40;146.22;96.54	41.70;55.84;35.87;45.76	184.43	44.79	NA	NA	Up	2.04	4.11E-07	6.39E+00	3.29E-06	13047601	13048600	2.91	1.54E-07	1.12E-06	IQSEC1	NM_001134382	-	12938718	13114617	Genebody	66466.5
chr2	23848801	23851600	2800	297.58;217.05;181.36;110.86	53.80;51.49;41.18;50.34	201.71	49.2	NA	NA	Up	2.04	3.44E-07	6.46E+00	2.90E-06	23849801	23850800	2.17	8.40E-09	1.12E-07	KLHL29	NM_052920	+	23608297	23931483	Genebody	241903.5
chr2	23884301	23886300	2000	142.39;134.76;65.74;56.05	16.14;31.19;25.24;24.41	99.74	24.24	NA	NA	Up	2.04	2.61E-07	6.58E+00	2.40E-06	23884401	23885400	1.64	1.05E-07	8.53E-07	KLHL29	NM_052920	+	23608297	23931483	Genebody	277003.5
chr2	239047701	239049300	1600	72.80;34.98;44.21;32.39	4.04;15.96;7.97;16.78	46.09	11.18	NA	NA	Up	2.04	8.11E-08	7.09E+00	1.02E-06	239047701	239048700	2.52	4.26E-08	4.26E-07	KLHL30	NM_198582	+	239047362	239061547	Promoter3k	1138.5
chr16	75146301	75147800	1500	52.80;44.23;31.74;22.42	10.76;13.05;5.31;7.63	37.8	9.19	NA	NA	Up	2.04	5.13E-08	7.29E+00	7.12E-07	75146301	75147300	1.99	4.47E-08	4.43E-07	LDHD	NM_153486	-	75145757	75150670	Genebody	3619.5
chr16	33873201	33875000	1800	7.20;0.00;0.00;22.42	43.04;81.23;83.69;68.64	7.41	69.15	NA	NA	Down	-3.22	2.78E-09	8.56E+00	6.44E-08	33873901	33874900	-3.55	3.24E-10	7.19E-09						OtherIntergenic	NA
chr18	33081601	33083100	1500	20.80;33.95;15.87;75.98	1106.94;55.12;158.08;48.81	36.65	342.24	NA	NA	Down	-3.22	5.90E-07	6.23E+00	4.33E-06	33082101	33083100	-3.54	3.72E-07	2.21E-06						OtherIntergenic	NA
chr22	30644801	30646600	1800	91.19;59.66;64.61;72.87	25.56;23.93;14.61;6.10	72.08	17.55	NA	NA	Up	2.04	8.19E-10	9.09E+00	2.39E-08	30645001	30646000	2.33	1.34E-11	4.81E-10	LIF	NM_002309	-	30636441	30642796	Promoter3k	-2904.5
chr17	15993001	15994300	1300	47.20;43.21;56.68;21.80	25.56;2.90;6.64;6.10	42.22	10.3	NA	NA	Up	2.04	8.83E-06	5.05E+00	4.60E-05	15993001	15994000	1.98	7.65E-06	3.35E-05	NCOR1	NM_001190440	-	15933407	16097953	Genebody	104302.5
chr18	57397001	57398700	1700	4.80;0.00;4.53;18.06	55.15;73.25;59.78;67.11	6.85	63.82	NA	NA	Down	-3.22	3.34E-13	1.25E+01	8.74E-11	57397501	57398500	-3.56	1.44E-13	3.90E-11						OtherIntergenic	NA
chr14	33783301	33784600	1300	74.40;73.04;82.75;26.16	12.11;18.86;15.94;15.25	64.08	15.54	NA	NA	Up	2.04	1.55E-07	6.81E+00	1.67E-06	33783301	33784300	2.11	1.16E-07	9.12E-07	NPAS3	NM_001165893	+	33408458	34273382	Genebody	375492.5
chr21	16422501	16424300	1800	68.80;75.09;96.35;31.76	18.83;21.03;9.30;16.78	68	16.48	NA	NA	Up	2.04	1.60E-07	6.80E+00	1.70E-06	16423201	16424200	1.71	8.32E-08	7.13E-07	NRIP1	NM_003489	-	16333555	16437126	Genebody	13725.5
chr15	44044001	44045300	1300	91.19;74.07;83.88;26.16	20.18;14.50;9.30;22.88	68.82	16.71	NA	NA	Up	2.04	1.74E-07	6.76E+00	1.80E-06	44044001	44045000	2.42	1.05E-07	8.50E-07	PDIA3	NM_005313	+	44038589	44064804	Genebody	6061.5
chr2	119482101	119483100	1000	1.60;4.11;1.13;10.59	28.25;37.71;46.49;50.34	4.36	40.7	NA	NA	Down	-3.22	1.49E-09	8.83E+00	3.88E-08	119482101	119483100	-3.22	1.49E-09	2.59E-08						OtherIntergenic	NA
chr9	127949901	127951800	1900	93.59;57.61;55.54;62.28	34.97;9.43;11.96;9.15	67.26	16.38	NA	NA	Up	2.04	1.81E-08	7.74E+00	3.05E-07	127950301	127951300	2.07	1.49E-08	1.80E-07	PPP6C	NM_001123355	-	127908851	127952218	Promoter3k	1367.5
chrX	41200901	41202000	1100	48.80;26.75;149.62;37.99	29.59;17.41;9.30;7.63	65.79	15.98	NA	NA	Up	2.04	3.62E-07	6.44E+00	3.01E-06	41201001	41202000	2.04	3.62E-07	2.16E-06	PTPRT	NM_133170	-	40701391	41818557	Genebody	617106.5
chr9	94572301	94575400	3100	279.98;156.36;122.42;94.67	37.66;44.24;33.21;44.23	163.36	39.84	NA	NA	Up	2.04	4.92E-07	6.31E+00	3.77E-06	94572401	94573400	2.34	2.65E-08	2.90E-07	ROR2	NM_004560	-	94484877	94712444	Genebody	138593.5
chr11	70425801	70427000	1200	72.80;21.60;36.27;32.39	6.73;12.33;14.61;6.10	40.76	9.94	NA	NA	Up	2.04	1.38E-07	6.86E+00	1.53E-06	70426001	70427000	2.19	1.21E-07	9.45E-07	SHANK2	NM_133266	-	70313960	70507923	Genebody	81522.5
chr14	62247701	62249500	1800	68.00;40.12;95.21;57.30	20.18;15.23;15.94;12.20	65.16	15.89	NA	NA	Up	2.04	7.72E-08	7.11E+00	9.86E-07	62247901	62248900	1.91	1.64E-08	1.95E-07	SNAPC1	NM_003082	+	62229074	62263146	Genebody	19526.5
chr14	103591801	103593300	1500	96.79;87.44;43.07;36.75	14.80;22.48;2.66;24.41	66.01	16.08	NA	NA	Up	2.04	1.96E-07	6.71E+00	1.96E-06	103592301	103593300	2.41	1.10E-07	8.81E-07	TNFAIP2	NM_006291	+	103592663	103603776	ProximalPromoter	-112.5
chr7	47343201	47345000	1800	83.19;121.39;115.62;33.01	17.49;19.58;31.88;16.78	88.3	21.43	NA	NA	Up	2.04	2.93E-07	6.53E+00	2.60E-06	47343801	47344800	2.05	1.53E-07	1.12E-06	TNS3	NM_022748	-	47314751	47621742	Genebody	277641.5
chr11	1313101	1314600	1500	132.79;70.98;79.35;25.54	14.80;20.31;19.93;19.83	77.16	18.71	NA	NA	Up	2.04	3.12E-07	6.51E+00	2.72E-06	1313601	1314600	2.65	2.07E-07	1.39E-06	TOLLIP	NM_019009	-	1295597	1330892	Genebody	17041.5
chr15	77357101	77358300	1200	56.80;52.46;73.68;23.04	17.49;14.50;11.96;6.10	51.5	12.51	NA	NA	Up	2.04	1.31E-07	6.88E+00	1.47E-06	77357101	77358100	1.79	5.37E-08	5.12E-07	TSPAN3	NM_005724	-	77336359	77363570	Genebody	5869.5
chr11	8101101	8102200	1100	126.39;64.81;58.94;27.40	16.14;23.21;14.61;13.73	69.39	16.92	NA	NA	Up	2.04	2.97E-07	6.53E+00	2.62E-06	8101201	8102200	2.3	2.59E-07	1.66E-06	TUB	NM_003320	+	8060179	8127654	Genebody	41471.5
chr10	80857501	80859200	1700	64.80;81.27;97.48;31.76	17.49;19.58;15.94;13.73	68.83	16.68	NA	NA	Up	2.04	1.77E-07	6.75E+00	1.83E-06	80858201	80859200	2.31	4.04E-08	4.08E-07	ZMIZ1	NM_020338	+	80828791	81076285	Genebody	29559.5
chr20	11761901	11763000	1100	4.80;0.00;3.40;9.96	34.97;36.99;50.48;47.29	4.54	42.43	NA	NA	Down	-3.22	5.12E-11	1.03E+01	2.46E-09	11761901	11762900	-3.22	5.12E-11	1.48E-09						OtherIntergenic	NA
chr1	228070901	228072700	1800	99.99;94.64;81.61;33.01	9.42;36.26;17.27;12.20	77.31	18.79	NA	NA	Up	2.04	4.29E-07	6.37E+00	3.40E-06	228071701	228072700	2.22	7.20E-08	6.42E-07						OtherIntergenic	NA
chr18	285301	286300	1000	20.00;41.15;39.67;22.42	14.80;5.08;3.99;6.10	30.81	7.49	NA	NA	Up	2.04	4.64E-08	7.33E+00	6.57E-07	285301	286300	2.04	4.64E-08	4.57E-07						OtherIntergenic	NA
chr6	158699901	158701800	1900	80.00;89.50;98.61;35.50	20.18;23.93;17.27;12.20	75.9	18.39	NA	NA	Up	2.04	1.47E-07	6.83E+00	1.60E-06	158700101	158701100	1.88	7.02E-08	6.29E-07						OtherIntergenic	NA
chr18	77864501	77866100	1600	123.19;52.46;37.41;33.01	18.83;14.50;14.61;12.20	61.52	15.04	NA	NA	Up	2.03	2.63E-07	6.58E+00	2.41E-06	77864501	77865500	1.94	2.06E-07	1.39E-06	ADNP2	NM_014913	+	77866914	77898228	Promoter3k	-1613.5
chr2	219086701	219087900	1200	26.40;29.83;99.75;21.80	9.42;12.33;7.97;13.73	44.44	10.86	NA	NA	Up	2.03	2.38E-07	6.62E+00	2.25E-06	219086701	219087700	2.04	1.89E-07	1.30E-06	ARPC2	NM_005731	+	219082119	219119071	Genebody	5181.5
chr2	176028301	176031400	3100	128.79;109.04;182.49;85.95	24.21;42.79;17.27;39.66	126.57	30.98	NA	NA	Up	2.03	1.43E-07	6.84E+00	1.57E-06	176028801	176029800	1.59	1.31E-09	2.35E-08	ATF2	NM_001256094	-	175978970	176032934	Genebody	3083.5
chr12	122690201	122691900	1700	86.39;43.21;74.81;23.04	28.25;7.25;7.97;12.20	56.86	13.92	NA	NA	Up	2.03	1.82E-07	6.74E+00	1.87E-06	122690301	122691300	2.61	1.12E-07	8.88E-07	B3GNT4	NM_030765	+	122688227	122692084	Promoter3k	2823.5
chr17	79068901	79070600	1700	151.99;133.73;46.47;68.51	29.59;18.86;33.21;16.78	100.18	24.61	NA	NA	Up	2.03	2.90E-07	6.54E+00	2.58E-06	79069501	79070500	1.72	9.49E-08	7.87E-07	BAIAP2	NM_017450	+	79008946	79084312	Genebody	60804.5
chr17	43047801	43049300	1500	76.80;58.64;80.48;37.99	13.45;15.23;11.96;21.35	63.48	15.5	NA	NA	Up	2.03	5.09E-08	7.29E+00	7.08E-07	43047801	43048800	2.51	2.36E-08	2.64E-07	C1QL1	NM_006688	-	43037060	43045644	Promoter3k	-2906.5
chr7	120883401	120884600	1200	41.60;79.21;55.54;29.89	8.07;18.13;10.63;13.73	51.56	12.64	NA	NA	Up	2.03	1.31E-07	6.88E+00	1.47E-06	120883601	120884600	1.99	1.35E-07	1.02E-06	C7orf58	NM_001105533	+	120629444	120901972	Genebody	254556.5
chr13	49923801	49925600	1800	95.19;79.21;99.75;24.29	24.21;11.60;17.27;19.83	74.61	18.23	NA	NA	Up	2.03	2.33E-07	6.63E+00	2.21E-06	49923801	49924800	1.53	5.83E-08	5.45E-07	CAB39L	NM_030925	-	49882785	49975735	Genebody	51034.5
chr16	1223001	1225000	2000	129.59;70.98;77.08;48.58	13.45;35.54;17.27;13.73	81.56	20	NA	NA	Up	2.03	1.92E-07	6.72E+00	1.93E-06	1223201	1224200	1.99	8.86E-08	7.48E-07	CACNA1H	NM_021098	+	1203240	1271772	Genebody	20760.5
chr22	47083601	47085300	1700	103.99;59.66;53.27;39.86	14.80;19.58;14.61;13.73	64.2	15.68	NA	NA	Up	2.03	1.45E-07	6.84E+00	1.58E-06	47083701	47084700	1.76	5.28E-08	5.04E-07	CERK	NM_022766	-	47080306	47134152	Genebody	49701.5
chr9	137663101	137664200	1100	91.19;105.96;71.41;23.67	17.49;15.23;26.57;12.20	73.06	17.87	NA	NA	Up	2.03	2.57E-07	6.59E+00	2.37E-06	137663201	137664200	2.04	2.39E-07	1.56E-06	COL5A1	NM_000093	+	137533651	137736688	Genebody	129999.5
chr21	10772101	10777400	5300	20.80;18.52;6.80;111.48	200.41;372.77;398.52;501.84	39.4	368.38	NA	NA	Down	-3.22	1.08E-07	6.97E+00	1.27E-06	10774901	10775900	-3.56	2.86E-10	6.47E-09						OtherIntergenic	NA
chr9	137694301	137697200	2900	140.79;112.13;105.42;59.17	18.83;27.56;37.20;18.30	104.38	25.47	NA	NA	Up	2.03	1.04E-07	6.98E+00	1.24E-06	137696201	137697200	2.26	6.36E-08	5.83E-07	COL5A1	NM_000093	+	137533651	137736688	Genebody	162099.5
chr3	116204601	116205900	1300	2.40;0.00;1.13;18.68	37.66;52.94;47.82;68.64	5.55	51.77	NA	NA	Down	-3.22	2.66E-09	8.57E+00	6.22E-08	116204701	116205700	-3.46	1.52E-09	2.65E-08						OtherIntergenic	NA
chr4	183199801	183201000	1200	4.00;4.11;3.40;8.10	48.42;46.42;38.52;48.81	4.9	45.54	NA	NA	Down	-3.22	3.12E-13	1.25E+01	8.74E-11	183200001	183201000	-3.28	2.28E-13	3.90E-11						OtherIntergenic	NA
chr6	46061701	46062700	1000	4.80;0.00;0.00;12.46	30.94;37.71;49.15;42.71	4.31	40.13	NA	NA	Down	-3.22	6.77E-11	1.02E+01	3.10E-09	46061701	46062700	-3.22	6.77E-11	1.89E-09						OtherIntergenic	NA
chr7	8433701	8434700	1000	1.60;1.03;0.00;13.08	28.25;44.24;35.87;38.13	3.93	36.62	NA	NA	Down	-3.22	1.64E-12	1.18E+01	1.62E-10	8433701	8434700	-3.22	1.64E-12	9.57E-11						OtherIntergenic	NA
chr8	139405901	139406900	1000	4.00;2.06;0.00;11.21	30.94;44.24;47.82;38.13	4.32	40.28	NA	NA	Down	-3.22	9.29E-12	1.10E+01	6.23E-10	139405901	139406900	-3.22	9.29E-12	3.57E-10	FAM135B	NM_015912	-	139142265	139509065	Genebody	102664.5
chr10	38815001	38819400	4400	18.40;19.55;17.00;113.97	309.35;421.37;435.71;395.06	42.23	390.37	NA	NA	Down	-3.21	1.53E-11	1.08E+01	9.29E-10	38815401	38816400	-3.32	8.35E-13	5.95E-11						OtherIntergenic	NA
chr12	126357301	126358300	1000	3.20;2.06;1.13;11.21	29.59;37.71;47.82;47.29	4.4	40.6	NA	NA	Down	-3.21	3.99E-10	9.40E+00	1.34E-08	126357301	126358300	-3.21	3.99E-10	8.58E-09						OtherIntergenic	NA
chr13	55251801	55253000	1200	4.00;0.00;1.13;14.95	33.63;47.14;53.14;51.86	5.02	46.44	NA	NA	Down	-3.21	6.46E-11	1.02E+01	2.98E-09	55251801	55252800	-3.27	1.33E-10	3.38E-09						Genedesert	NA
chr13	84184601	84185700	1100	2.40;0.00;2.27;13.08	30.94;49.32;42.51;41.18	4.44	40.99	NA	NA	Down	-3.21	4.59E-12	1.13E+01	3.52E-10	84184701	84185700	-3.25	5.82E-12	2.50E-10						Genedesert	NA
chr16	7996901	7998000	1100	0.80;2.06;1.13;12.46	30.94;39.16;41.18;41.18	4.11	38.12	NA	NA	Down	-3.21	1.47E-13	1.28E+01	8.74E-11	7997001	7998000	-3.24	1.40E-13	3.90E-11						OtherIntergenic	NA
chr16	24448601	24449700	1100	3.20;3.09;2.27;8.72	28.25;40.61;34.54;56.44	4.32	39.96	NA	NA	Down	-3.21	6.06E-09	8.22E+00	1.23E-07	24448601	24449600	-3.21	6.06E-09	8.51E-08						OtherIntergenic	NA
chr16	26395101	26396100	1000	3.20;0.00;0.00;13.08	29.59;44.97;39.85;36.61	4.07	37.75	NA	NA	Down	-3.21	4.89E-13	1.23E+01	8.90E-11	26395101	26396100	-3.21	4.89E-13	4.34E-11						OtherIntergenic	NA
chr16	32646501	32647800	1300	4.80;3.09;6.80;4.36	44.39;45.69;46.49;39.66	4.76	44.06	NA	NA	Down	-3.21	2.77E-13	1.26E+01	8.74E-11	32646501	32647500	-3.53	1.59E-13	3.90E-11						OtherIntergenic	NA
chr19	27756001	27758800	2800	22.40;12.34;32.87;72.25	178.89;364.07;356.01;393.54	34.97	323.13	NA	NA	Down	-3.21	3.56E-08	7.45E+00	5.30E-07	27756001	27757000	-2.29	1.52E-12	9.03E-11						Pericentromere	NA
chr20	13790401	13791400	1000	3.20;0.00;4.53;8.72	30.94;40.61;34.54;45.76	4.11	37.96	NA	NA	Down	-3.21	3.64E-12	1.14E+01	2.94E-10	13790401	13791400	-3.21	3.64E-12	1.75E-10	C20orf7	NM_001039375	+	13765671	13799067	Genebody	25229.5
chr3	4268901	4269900	1000	4.00;3.09;0.00;8.72	29.59;38.44;39.85;38.13	3.95	36.5	NA	NA	Down	-3.21	1.43E-13	1.28E+01	8.74E-11	4268901	4269900	-3.21	1.43E-13	3.90E-11						OtherIntergenic	NA
chr3	34490201	34491200	1000	2.40;2.06;1.13;9.34	26.90;36.99;34.54;39.66	3.73	34.52	NA	NA	Down	-3.21	2.96E-13	1.25E+01	8.74E-11	34490201	34491200	-3.21	2.96E-13	3.90E-11						Genedesert	NA
chr4	45963901	45964900	1000	1.60;0.00;0.00;14.95	29.59;43.51;34.54;45.76	4.14	38.35	NA	NA	Down	-3.21	2.87E-11	1.05E+01	1.54E-09	45963901	45964900	-3.21	2.87E-11	9.06E-10						Genedesert	NA
chr4	80709901	80711000	1100	0.80;0.00;1.13;15.57	32.28;44.97;43.84;41.18	4.38	40.57	NA	NA	Down	-3.21	1.57E-13	1.28E+01	8.74E-11	80710001	80711000	-3.43	1.13E-13	3.90E-11						OtherIntergenic	NA
chr4	118531601	118532600	1000	4.80;0.00;0.00;13.08	39.01;48.59;41.18;36.61	4.47	41.35	NA	NA	Down	-3.21	1.47E-13	1.28E+01	8.74E-11	118531601	118532600	-3.21	1.47E-13	3.90E-11						OtherIntergenic	NA
chr5	153121701	153122700	1000	1.60;0.00;0.00;15.57	28.25;42.06;47.82;41.18	4.29	39.83	NA	NA	Down	-3.21	9.24E-11	1.00E+01	4.00E-09	153121701	153122700	-3.21	9.24E-11	2.46E-09	GRIA1	NM_001114183	+	152870083	153193429	Genebody	252117.5
chr5	168885001	168886000	1000	0.80;2.06;0.00;14.95	26.90;45.69;45.17;47.29	4.45	41.26	NA	NA	Down	-3.21	6.14E-10	9.21E+00	1.90E-08	168885001	168886000	-3.21	6.14E-10	1.23E-08						OtherIntergenic	NA
chr7	28513001	28514200	1200	2.40;0.00;2.27;13.70	41.70;39.89;42.51;45.76	4.59	42.46	NA	NA	Down	-3.21	2.23E-13	1.27E+01	8.74E-11	28513101	28514100	-3.28	1.95E-13	3.90E-11	CREB5	NM_004904	+	28475233	28865511	Genebody	38367.5
chrY	13713901	13715800	1900	10.40;16.46;5.67;40.48	111.64;175.51;168.71;218.12	18.25	168.49	NA	NA	Down	-3.21	8.73E-09	8.06E+00	1.66E-07	13714301	13715300	-3.19	6.83E-09	9.41E-08						Pericentromere	NA
chr1	37587601	37588800	1200	4.80;0.00;0.00;16.82	43.04;50.04;46.49;59.49	5.4	49.77	NA	NA	Down	-3.2	2.76E-13	1.26E+01	8.74E-11	37587801	37588800	-3.25	2.04E-11	6.80E-10						OtherIntergenic	NA
chr1	159688601	159689600	1000	0.80;0.00;0.00;14.95	26.90;40.61;37.20;39.66	3.94	36.09	NA	NA	Down	-3.2	3.53E-12	1.15E+01	2.87E-10	159688601	159689600	-3.2	3.53E-12	1.71E-10						OtherIntergenic	NA
chr10	71329201	71330700	1500	1.60;0.00;0.00;24.91	56.49;67.45;61.11;57.96	6.63	60.75	NA	NA	Down	-3.2	3.76E-13	1.24E+01	8.74E-11	71329301	71330300	-3.21	2.86E-13	3.90E-11						OtherIntergenic	NA
chr10	87283801	87284900	1100	5.60;0.00;2.27;11.83	33.63;44.24;55.79;47.29	4.93	45.24	NA	NA	Down	-3.2	1.56E-10	9.81E+00	6.15E-09	87283801	87284800	-3.4	1.41E-10	3.54E-09						Genedesert	NA
chr17	76427401	76429000	1600	36.00;28.80;30.60;24.29	6.73;13.78;2.66;6.10	29.92	7.32	NA	NA	Up	2.03	6.10E-10	9.21E+00	1.89E-08	76427701	76428700	2.11	3.75E-12	1.79E-10	DNAH17	NM_173628	-	76419777	76573476	Genebody	145275.5
chr11	48358401	48359900	1500	2.40;1.03;3.40;18.06	36.32;69.62;62.43;61.01	6.22	57.35	NA	NA	Down	-3.2	1.07E-09	8.97E+00	2.97E-08	48358901	48359900	-2.93	7.89E-10	1.53E-08						OtherIntergenic	NA
chr12	14299601	14300600	1000	2.40;0.00;1.13;13.08	28.25;47.87;38.52;38.13	4.15	38.19	NA	NA	Down	-3.2	4.98E-11	1.03E+01	2.40E-09	14299601	14300600	-3.2	4.98E-11	1.45E-09						OtherIntergenic	NA
chr14	26023401	26024600	1200	0.00;4.11;0.00;14.32	36.32;47.14;39.85;45.76	4.61	42.27	NA	NA	Down	-3.2	1.62E-13	1.28E+01	8.74E-11	26023401	26024400	-3.51	1.14E-13	3.90E-11						Genedesert	NA
chr17	79780901	79782700	1800	62.40;51.43;45.34;26.16	17.49;6.53;10.63;10.68	46.33	11.33	NA	NA	Up	2.03	4.26E-08	7.37E+00	6.13E-07	79781701	79782700	1.53	2.17E-10	5.10E-09	FAM195B	NM_207368	-	79780292	79791167	Genebody	9366.5
chr16	80758401	80759900	1500	5.60;0.00;2.27;11.83	29.59;47.87;55.79;47.29	4.93	45.13	NA	NA	Down	-3.2	9.30E-10	9.03E+00	2.65E-08	80758401	80759400	-3.19	7.49E-12	3.03E-10	CDYL2	NM_152342	-	80637675	80838175	Genebody	79024.5
chr2	19929701	19930700	1000	1.60;2.06;1.13;11.83	28.25;38.44;39.85;45.76	4.16	38.07	NA	NA	Down	-3.2	4.79E-11	1.03E+01	2.33E-09	19929701	19930700	-3.2	4.79E-11	1.40E-09						OtherIntergenic	NA
chr2	117287901	117288900	1000	0.80;0.00;3.40;13.08	30.94;49.32;34.54;44.23	4.32	39.76	NA	NA	Down	-3.2	8.76E-11	1.01E+01	3.82E-09	117287901	117288900	-3.2	8.76E-11	2.35E-09						Genedesert	NA
chr21	23606201	23608400	2200	7.20;0.00;4.53;26.16	79.36;110.96;77.05;80.84	9.47	87.05	NA	NA	Down	-3.2	1.66E-11	1.08E+01	9.86E-10	23606301	23607300	-3.05	2.90E-13	3.90E-11						Genedesert	NA
chr3	8110101	8111100	1000	3.20;0.00;0.00;13.70	29.59;40.61;45.17;39.66	4.23	38.76	NA	NA	Down	-3.2	1.34E-12	1.19E+01	1.41E-10	8110101	8111100	-3.2	1.34E-12	8.22E-11						OtherIntergenic	NA
chr3	90447001	90448900	1900	7.20;5.14;2.27;28.03	86.08;79.05;111.59;114.40	10.66	97.78	NA	NA	Down	-3.2	4.72E-10	9.33E+00	1.54E-08	90447001	90448000	-3.3	4.23E-11	1.26E-09						Pericentromere	NA
chr5	118413901	118415000	1100	2.40;0.00;6.80;8.10	29.59;44.97;37.20;47.29	4.32	39.76	NA	NA	Down	-3.2	6.01E-11	1.02E+01	2.81E-09	118413901	118414900	-3.27	1.31E-10	3.33E-09	DMXL1	NM_005509	+	118407083	118584822	Genebody	7367.5
chr5	169562001	169563000	1000	1.60;0.00;0.00;13.70	28.25;39.89;35.87;36.61	3.83	35.15	NA	NA	Down	-3.2	1.24E-13	1.29E+01	8.74E-11	169562001	169563000	-3.2	1.24E-13	3.90E-11						OtherIntergenic	NA
chr17	18902401	18904400	2000	143.19;173.85;123.55;52.32	33.63;26.11;29.22;32.03	123.23	30.25	NA	NA	Up	2.03	3.05E-07	6.52E+00	2.67E-06	18902501	18903500	1.71	6.17E-08	5.70E-07	FAM83G	NM_001039999	-	18874380	18908060	Genebody	4659.5
chr7	4591401	4592400	1000	1.60;0.00;0.00;16.19	26.90;55.12;35.87;45.76	4.45	40.91	NA	NA	Down	-3.2	3.05E-09	8.52E+00	6.98E-08	4591401	4592400	-3.2	3.05E-09	4.76E-08						OtherIntergenic	NA
chr7	61546501	61547600	1100	1.60;0.00;1.13;16.19	30.94;47.14;46.49;48.81	4.73	43.35	NA	NA	Down	-3.2	2.43E-11	1.06E+01	1.35E-09	61546601	61547600	-3.12	1.04E-12	6.87E-11						Pericentromere	NA
chr7	68276501	68277500	1000	2.40;0.00;1.13;13.70	26.90;38.44;51.81;41.18	4.31	39.58	NA	NA	Down	-3.2	2.17E-09	8.66E+00	5.27E-08	68276501	68277500	-3.2	2.17E-09	3.57E-08						Genedesert	NA
chr10	29500901	29501900	1000	2.40;0.00;2.27;11.83	34.97;44.24;34.54;36.61	4.13	37.59	NA	NA	Down	-3.19	1.25E-13	1.29E+01	8.74E-11	29500901	29501900	-3.19	1.25E-13	3.90E-11						OtherIntergenic	NA
chr11	17281201	17282300	1100	2.40;0.00;0.00;17.44	32.28;52.94;41.18;54.91	4.96	45.33	NA	NA	Down	-3.19	5.58E-10	9.25E+00	1.76E-08	17281301	17282300	-3.31	5.83E-11	1.66E-09						OtherIntergenic	NA
chr4	153871301	153873500	2200	173.59;145.05;200.63;69.13	29.59;44.24;30.55;39.66	147.1	36.01	NA	NA	Up	2.03	3.08E-07	6.51E+00	2.69E-06	153871601	153872600	1.55	8.33E-08	7.14E-07	FHDC1	NM_033393	+	153864134	153900848	Genebody	8266.5
chr2	153342401	153343400	1000	80.00;56.58;86.15;22.42	22.87;10.88;6.64;19.83	61.29	15.05	NA	NA	Up	2.03	1.95E-07	6.71E+00	1.95E-06	153342401	153343400	2.03	1.95E-07	1.33E-06	FMNL2	NM_052905	+	153191750	153506348	Genebody	151150.5
chr11	125700001	125701000	1000	0.80;0.00;0.00;17.44	34.97;38.44;50.48;42.71	4.56	41.65	NA	NA	Down	-3.19	3.21E-12	1.15E+01	2.66E-10	125700001	125701000	-3.19	3.21E-12	1.59E-10	PATE4	NM_001144874	+	125703210	125709967	Promoter3k	-2709.5
chr22	21803101	21804200	1100	72.80;34.98;53.27;25.54	12.11;16.68;9.30;7.63	46.65	11.43	NA	NA	Up	2.03	1.25E-07	6.90E+00	1.42E-06	21803201	21804200	2	1.20E-07	9.38E-07	HIC2	NM_015094	+	21771692	21805750	Genebody	31958.5
chr14	47229601	47230700	1100	0.80;3.09;0.00;16.19	39.01;47.87;47.82;48.81	5.02	45.88	NA	NA	Down	-3.19	1.96E-13	1.27E+01	8.74E-11	47229701	47230700	-3.33	1.36E-13	3.90E-11						OtherIntergenic	NA
chr15	20428801	20429900	1100	5.60;0.00;1.13;16.19	36.32;84.13;47.82;41.18	5.73	52.36	NA	NA	Down	-3.19	1.45E-08	7.84E+00	2.52E-07	20428801	20429800	-3.19	1.45E-08	1.76E-07						Pericentromere	NA
chr16	33864401	33867400	3000	13.60;6.17;3.40;58.54	130.47;179.86;217.86;218.12	20.43	186.58	NA	NA	Down	-3.19	4.51E-09	8.35E+00	9.64E-08	33864901	33865900	-3.19	3.22E-13	3.90E-11						OtherIntergenic	NA
chr19	27873601	27875600	2000	8.80;0.00;4.53;28.03	80.70;91.38;103.61;102.20	10.34	94.47	NA	NA	Down	-3.19	1.06E-12	1.20E+01	1.21E-10	27873601	27874600	-3.37	2.76E-13	3.90E-11						Pericentromere	NA
chr19	28507101	28508900	1800	3.20;2.06;1.13;22.42	47.08;73.25;65.09;77.79	7.2	65.8	NA	NA	Down	-3.19	2.18E-10	9.66E+00	8.12E-09	28507601	28508600	-3.33	5.07E-13	4.42E-11						Genedesert	NA
chr2	29785901	29786900	1000	4.00;1.03;1.13;10.59	28.25;39.16;38.52;47.29	4.19	38.3	NA	NA	Down	-3.19	1.23E-10	9.91E+00	5.06E-09	29785901	29786900	-3.19	1.23E-10	3.15E-09	ALK	NM_004304	-	29415639	30144477	Genebody	358076.5
chr2	30087701	30088700	1000	0.00;0.00;2.27;14.95	29.59;37.71;42.51;47.29	4.3	39.27	NA	NA	Down	-3.19	4.81E-11	1.03E+01	2.34E-09	30087701	30088700	-3.19	4.81E-11	1.40E-09	ALK	NM_004304	-	29415639	30144477	Genebody	56276.5
[truncated: 68,728 more rows]
