# Supplementary material for: Aberrantly hydroxymethylated differentially expressed genes and the associated protein pathways in osteoarthritis
Source: PeerJ. 2019 Feb 25;7:e6425. doi: 10.7717/peerj.6425 (PMC6394344; doi:10.7717/peerj.6425)
Supplement: Supplemental Information 2 [file peerj-07-6425-s002.zip]

Archive with 3 entries (2 files):
- Supplemental Information 2/
- Supplemental Information 2/DOWN.zip
- Supplemental Information 2/UP.zip
