# Supplementary material for: Aberrantly hydroxymethylated differentially expressed genes and the associated protein pathways in osteoarthritis
Source: PeerJ. 2019 Feb 25;7:e6425. doi: 10.7717/peerj.6425 (PMC6394344; doi:10.7717/peerj.6425)
Supplement: Supplemental Information 3 [file peerj-07-6425-s003.xls]

## Sheet: KEGG results
##Databases: KEGG PATHWAY
##Statistical test method: hypergeometric test / Fisher's exact test
##FDR correction method: Benjamini and Hochberg
#Term	Database	ID	Input number	Background number	P-Value	Corrected P-Value	Input	Hyperlink
Protein digestion and absorption	KEGG PATHWAY	hsa04974	11	90	1.20074e-14	1.21275e-12	1278|1305|1306|1281|1301|255631|1289|1277|1290|1291|1280	http://www.genome.jp/kegg-bin/show_pathway?hsa04974/hsa:1290%09red/hsa:1291%09red/hsa:1281%09red/hsa:1280%09red/hsa:1289%09red/hsa:1306%09red/hsa:1277%09red/hsa:1305%09red/hsa:255631%09red/hsa:1301%09red/hsa:1278%09red
ECM-receptor interaction	KEGG PATHWAY	hsa04512	5	82	6.34076e-06	0.000320208	1278|1291|1280|2335|1277	http://www.genome.jp/kegg-bin/show_pathway?hsa04512/hsa:1277%09red/hsa:2335%09red/hsa:1291%09red/hsa:1278%09red/hsa:1280%09red
Focal adhesion	KEGG PATHWAY	hsa04510	6	203	3.90117e-05	0.00131339	1278|1280|1277|399694|1291|2335	http://www.genome.jp/kegg-bin/show_pathway?hsa04510/hsa:399694%09red/hsa:1291%09red/hsa:1280%09red/hsa:2335%09red/hsa:1277%09red/hsa:1278%09red
Amoebiasis	KEGG PATHWAY	hsa05146	4	100	0.000266605	0.00558599	1278|1281|2335|1277	http://www.genome.jp/kegg-bin/show_pathway?hsa05146/hsa:1277%09red/hsa:1278%09red/hsa:1281%09red/hsa:2335%09red
AGE-RAGE signaling pathway in diabetic complications	KEGG PATHWAY	hsa04933	4	101	0.000276534	0.00558599	1278|1281|2335|1277	http://www.genome.jp/kegg-bin/show_pathway?hsa04933/hsa:1277%09red/hsa:1278%09red/hsa:1281%09red/hsa:2335%09red
PI3K-Akt signaling pathway	KEGG PATHWAY	hsa04151	6	342	0.000614018	0.010336	1278|1280|1978|1277|1291|2335	http://www.genome.jp/kegg-bin/show_pathway?hsa04151/hsa:1978%09red/hsa:1291%09red/hsa:1280%09red/hsa:2335%09red/hsa:1277%09red/hsa:1278%09red
Platelet activation	KEGG PATHWAY	hsa04611	3	122	0.00617452	0.0885934	1278|1281|1277	http://www.genome.jp/kegg-bin/show_pathway?hsa04611/hsa:1277%09red/hsa:1278%09red/hsa:1281%09red
Pathways in cancer	KEGG PATHWAY	hsa05200	5	397	0.0070173	0.0885934	5915|8321|2737|9915|2335	http://www.genome.jp/kegg-bin/show_pathway?hsa05200/hsa:2737%09red/hsa:9915%09red/hsa:8321%09red/hsa:5915%09red/hsa:2335%09red
Metabolic pathways	KEGG PATHWAY	hsa01100	9	1243	0.0122324	0.125858	9249|53354|283208|55304|8854|4860|978|9162|3990	http://www.genome.jp/kegg-bin/show_pathway?hsa01100/hsa:3990%09red/hsa:9249%09red/hsa:53354%09red/hsa:9162%09red/hsa:978%09red/hsa:283208%09red/hsa:8854%09red/hsa:4860%09red/hsa:55304%09red
Basal cell carcinoma	KEGG PATHWAY	hsa05217	2	55	0.0124612	0.125858	2737|8321	http://www.genome.jp/kegg-bin/show_pathway?hsa05217/hsa:2737%09red/hsa:8321%09red
Glycerolipid metabolism	KEGG PATHWAY	hsa00561	2	59	0.0141791	0.13019	9162|3990	http://www.genome.jp/kegg-bin/show_pathway?hsa00561/hsa:3990%09red/hsa:9162%09red
Retinol metabolism	KEGG PATHWAY	hsa00830	2	65	0.0169355	0.142541	9249|8854	http://www.genome.jp/kegg-bin/show_pathway?hsa00830/hsa:9249%09red/hsa:8854%09red
cAMP signaling pathway	KEGG PATHWAY	hsa04024	3	199	0.0223386	0.150203	2903|2737|5139	http://www.genome.jp/kegg-bin/show_pathway?hsa04024/hsa:5139%09red/hsa:2737%09red/hsa:2903%09red
Bacterial invasion of epithelial cells	KEGG PATHWAY	hsa05100	2	78	0.023611	0.150203	399694|2335	http://www.genome.jp/kegg-bin/show_pathway?hsa05100/hsa:399694%09red/hsa:2335%09red
Proteoglycans in cancer	KEGG PATHWAY	hsa05205	3	205	0.0240928	0.150203	4060|8321|2335	http://www.genome.jp/kegg-bin/show_pathway?hsa05205/hsa:8321%09red/hsa:4060%09red/hsa:2335%09red
Aldosterone synthesis and secretion	KEGG PATHWAY	hsa04925	2	81	0.0252817	0.150203	8913|747	http://www.genome.jp/kegg-bin/show_pathway?hsa04925/hsa:8913%09red/hsa:747%09red
EGFR tyrosine kinase inhibitor resistance	KEGG PATHWAY	hsa01521	2	81	0.0252817	0.150203	399694|1978	http://www.genome.jp/kegg-bin/show_pathway?hsa01521/hsa:1978%09red/hsa:399694%09red
Small cell lung cancer	KEGG PATHWAY	hsa05222	2	86	0.0281696	0.156073	5915|2335	http://www.genome.jp/kegg-bin/show_pathway?hsa05222/hsa:5915%09red/hsa:2335%09red
ErbB signaling pathway	KEGG PATHWAY	hsa04012	2	88	0.0293602	0.156073	399694|1978	http://www.genome.jp/kegg-bin/show_pathway?hsa04012/hsa:1978%09red/hsa:399694%09red
Longevity regulating pathway	KEGG PATHWAY	hsa04211	2	94	0.0330498	0.161992	6648|1978	http://www.genome.jp/kegg-bin/show_pathway?hsa04211/hsa:1978%09red/hsa:6648%09red
Circadian entrainment	KEGG PATHWAY	hsa04713	2	95	0.0336815	0.161992	2903|8913	http://www.genome.jp/kegg-bin/show_pathway?hsa04713/hsa:8913%09red/hsa:2903%09red
Choline metabolism in cancer	KEGG PATHWAY	hsa05231	2	101	0.03757	0.169399	9162|1978	http://www.genome.jp/kegg-bin/show_pathway?hsa05231/hsa:1978%09red/hsa:9162%09red
HIF-1 signaling pathway	KEGG PATHWAY	hsa04066	2	103	0.0389027	0.169399	5163|1978	http://www.genome.jp/kegg-bin/show_pathway?hsa04066/hsa:5163%09red/hsa:1978%09red
Pyrimidine metabolism	KEGG PATHWAY	hsa00240	2	105	0.0402532	0.169399	4860|978	http://www.genome.jp/kegg-bin/show_pathway?hsa00240/hsa:978%09red/hsa:4860%09red
Glycosaminoglycan biosynthesis - keratan sulfate	KEGG PATHWAY	hsa00533	1	15	0.0463166	0.187119	4166	http://www.genome.jp/kegg-bin/show_pathway?hsa00533/hsa:4166%09red
Pantothenate and CoA biosynthesis	KEGG PATHWAY	hsa00770	1	18	0.0547611	0.212726	53354	http://www.genome.jp/kegg-bin/show_pathway?hsa00770/hsa:53354%09red
Dopaminergic synapse	KEGG PATHWAY	hsa04728	2	130	0.0585395	0.218981	2903|406	http://www.genome.jp/kegg-bin/show_pathway?hsa04728/hsa:406%09red/hsa:2903%09red
Insulin signaling pathway	KEGG PATHWAY	hsa04910	2	139	0.0657051	0.232854	399694|1978	http://www.genome.jp/kegg-bin/show_pathway?hsa04910/hsa:1978%09red/hsa:399694%09red
Phospholipase D signaling pathway	KEGG PATHWAY	hsa04072	2	144	0.0698064	0.232854	399694|9162	http://www.genome.jp/kegg-bin/show_pathway?hsa04072/hsa:399694%09red/hsa:9162%09red
Vitamin digestion and absorption	KEGG PATHWAY	hsa04977	1	24	0.0714282	0.232854	10560	http://www.genome.jp/kegg-bin/show_pathway?hsa04977/hsa:10560%09red
Cell adhesion molecules (CAMs)	KEGG PATHWAY	hsa04514	2	146	0.07147	0.232854	4684|80381	http://www.genome.jp/kegg-bin/show_pathway?hsa04514/hsa:4684%09red/hsa:80381%09red
mTOR signaling pathway	KEGG PATHWAY	hsa04150	2	154	0.0782512	0.24698	8321|1978	http://www.genome.jp/kegg-bin/show_pathway?hsa04150/hsa:1978%09red/hsa:8321%09red
Nicotinate and nicotinamide metabolism	KEGG PATHWAY	hsa00760	1	30	0.087804	0.263011	4860	http://www.genome.jp/kegg-bin/show_pathway?hsa00760/hsa:4860%09red
Circadian rhythm	KEGG PATHWAY	hsa04710	1	31	0.0905053	0.263011	406	http://www.genome.jp/kegg-bin/show_pathway?hsa04710/hsa:406%09red
Purine metabolism	KEGG PATHWAY	hsa00230	2	176	0.0978573	0.263011	4860|5139	http://www.genome.jp/kegg-bin/show_pathway?hsa00230/hsa:5139%09red/hsa:4860%09red
Axon guidance	KEGG PATHWAY	hsa04360	2	176	0.0978573	0.263011	5163|6586	http://www.genome.jp/kegg-bin/show_pathway?hsa04360/hsa:5163%09red/hsa:6586%09red
Alcoholism	KEGG PATHWAY	hsa05034	2	179	0.10063	0.263011	399694|2903	http://www.genome.jp/kegg-bin/show_pathway?hsa05034/hsa:399694%09red/hsa:2903%09red
Prion diseases	KEGG PATHWAY	hsa05020	1	35	0.101231	0.263011	4684	http://www.genome.jp/kegg-bin/show_pathway?hsa05020/hsa:4684%09red
Calcium signaling pathway	KEGG PATHWAY	hsa04020	2	180	0.101559	0.263011	2903|8913	http://www.genome.jp/kegg-bin/show_pathway?hsa04020/hsa:8913%09red/hsa:2903%09red
Nicotine addiction	KEGG PATHWAY	hsa05033	1	40	0.114463	0.289019	2903	http://www.genome.jp/kegg-bin/show_pathway?hsa05033/hsa:2903%09red
Ether lipid metabolism	KEGG PATHWAY	hsa00565	1	45	0.127501	0.29378	133121	http://www.genome.jp/kegg-bin/show_pathway?hsa00565/hsa:133121%09red
Drug metabolism - other enzymes	KEGG PATHWAY	hsa00983	1	46	0.130086	0.29378	978	http://www.genome.jp/kegg-bin/show_pathway?hsa00983/hsa:978%09red
Hedgehog signaling pathway	KEGG PATHWAY	hsa04340	1	47	0.132663	0.29378	2737	http://www.genome.jp/kegg-bin/show_pathway?hsa04340/hsa:2737%09red
Sphingolipid metabolism	KEGG PATHWAY	hsa00600	1	47	0.132663	0.29378	55304	http://www.genome.jp/kegg-bin/show_pathway?hsa00600/hsa:55304%09red
Type II diabetes mellitus	KEGG PATHWAY	hsa04930	1	48	0.135233	0.29378	8913	http://www.genome.jp/kegg-bin/show_pathway?hsa04930/hsa:8913%09red
Cocaine addiction	KEGG PATHWAY	hsa05030	1	49	0.137795	0.29378	2903	http://www.genome.jp/kegg-bin/show_pathway?hsa05030/hsa:2903%09red
Arginine and proline metabolism	KEGG PATHWAY	hsa00330	1	50	0.140349	0.29378	283208	http://www.genome.jp/kegg-bin/show_pathway?hsa00330/hsa:283208%09red
Amyotrophic lateral sclerosis (ALS)	KEGG PATHWAY	hsa05014	1	51	0.142896	0.29378	2903	http://www.genome.jp/kegg-bin/show_pathway?hsa05014/hsa:2903%09red
Mineral absorption	KEGG PATHWAY	hsa04978	1	52	0.145436	0.29378	4489	http://www.genome.jp/kegg-bin/show_pathway?hsa04978/hsa:4489%09red
Glutathione metabolism	KEGG PATHWAY	hsa00480	1	52	0.145436	0.29378	493869	http://www.genome.jp/kegg-bin/show_pathway?hsa00480/hsa:493869%09red
Ras signaling pathway	KEGG PATHWAY	hsa04014	2	228	0.148595	0.294276	399694|2903	http://www.genome.jp/kegg-bin/show_pathway?hsa04014/hsa:399694%09red/hsa:2903%09red
Non-small cell lung cancer	KEGG PATHWAY	hsa05223	1	56	0.155519	0.297535	5915	http://www.genome.jp/kegg-bin/show_pathway?hsa05223/hsa:5915%09red
Acute myeloid leukemia	KEGG PATHWAY	hsa05221	1	57	0.158022	0.297535	1978	http://www.genome.jp/kegg-bin/show_pathway?hsa05221/hsa:1978%09red
Viral myocarditis	KEGG PATHWAY	hsa05416	1	60	0.165485	0.297535	6445	http://www.genome.jp/kegg-bin/show_pathway?hsa05416/hsa:6445%09red
Arachidonic acid metabolism	KEGG PATHWAY	hsa00590	1	62	0.170424	0.297535	493869	http://www.genome.jp/kegg-bin/show_pathway?hsa00590/hsa:493869%09red
Longevity regulating pathway - multiple species	KEGG PATHWAY	hsa04213	1	64	0.175334	0.297535	6648	http://www.genome.jp/kegg-bin/show_pathway?hsa04213/hsa:6648%09red
Renin secretion	KEGG PATHWAY	hsa04924	1	64	0.175334	0.297535	5139	http://www.genome.jp/kegg-bin/show_pathway?hsa04924/hsa:5139%09red
Glioma	KEGG PATHWAY	hsa05214	1	65	0.177778	0.297535	399694	http://www.genome.jp/kegg-bin/show_pathway?hsa05214/hsa:399694%09red
Long-term potentiation	KEGG PATHWAY	hsa04720	1	66	0.180215	0.297535	2903	http://www.genome.jp/kegg-bin/show_pathway?hsa04720/hsa:2903%09red
Amphetamine addiction	KEGG PATHWAY	hsa05031	1	67	0.182645	0.297535	2903	http://www.genome.jp/kegg-bin/show_pathway?hsa05031/hsa:2903%09red
Central carbon metabolism in cancer	KEGG PATHWAY	hsa05230	1	67	0.182645	0.297535	5163	http://www.genome.jp/kegg-bin/show_pathway?hsa05230/hsa:5163%09red
Renal cell carcinoma	KEGG PATHWAY	hsa05211	1	67	0.182645	0.297535	9915	http://www.genome.jp/kegg-bin/show_pathway?hsa05211/hsa:9915%09red
Thyroid hormone synthesis	KEGG PATHWAY	hsa04918	1	71	0.192293	0.305227	493869	http://www.genome.jp/kegg-bin/show_pathway?hsa04918/hsa:493869%09red
Prolactin signaling pathway	KEGG PATHWAY	hsa04917	1	72	0.194687	0.305227	399694	http://www.genome.jp/kegg-bin/show_pathway?hsa04917/hsa:399694%09red
Chronic myeloid leukemia	KEGG PATHWAY	hsa05220	1	73	0.197075	0.305227	399694	http://www.genome.jp/kegg-bin/show_pathway?hsa05220/hsa:399694%09red
Arrhythmogenic right ventricular cardiomyopathy (ARVC)	KEGG PATHWAY	hsa05412	1	74	0.199455	0.305227	6445	http://www.genome.jp/kegg-bin/show_pathway?hsa05412/hsa:6445%09red
Peroxisome	KEGG PATHWAY	hsa04146	1	83	0.220565	0.327604	6648	http://www.genome.jp/kegg-bin/show_pathway?hsa04146/hsa:6648%09red
Hypertrophic cardiomyopathy (HCM)	KEGG PATHWAY	hsa05410	1	83	0.220565	0.327604	6445	http://www.genome.jp/kegg-bin/show_pathway?hsa05410/hsa:6445%09red
Dilated cardiomyopathy	KEGG PATHWAY	hsa05414	1	90	0.236602	0.34465	6445	http://www.genome.jp/kegg-bin/show_pathway?hsa05414/hsa:6445%09red
Morphine addiction	KEGG PATHWAY	hsa05032	1	91	0.238866	0.34465	5139	http://www.genome.jp/kegg-bin/show_pathway?hsa05032/hsa:5139%09red
Glycerophospholipid metabolism	KEGG PATHWAY	hsa00564	1	95	0.247856	0.347046	9162	http://www.genome.jp/kegg-bin/show_pathway?hsa00564/hsa:9162%09red
Endocrine resistance	KEGG PATHWAY	hsa01522	1	97	0.252311	0.347046	399694	http://www.genome.jp/kegg-bin/show_pathway?hsa01522/hsa:399694%09red
Phosphatidylinositol signaling system	KEGG PATHWAY	hsa04070	1	98	0.254529	0.347046	9162	http://www.genome.jp/kegg-bin/show_pathway?hsa04070/hsa:9162%09red
Estrogen signaling pathway	KEGG PATHWAY	hsa04915	1	99	0.256741	0.347046	399694	http://www.genome.jp/kegg-bin/show_pathway?hsa04915/hsa:399694%09red
Melanogenesis	KEGG PATHWAY	hsa04916	1	100	0.258945	0.347046	8321	http://www.genome.jp/kegg-bin/show_pathway?hsa04916/hsa:8321%09red
Retrograde endocannabinoid signaling	KEGG PATHWAY	hsa04723	1	101	0.261144	0.347046	747	http://www.genome.jp/kegg-bin/show_pathway?hsa04723/hsa:747%09red
Glutamatergic synapse	KEGG PATHWAY	hsa04724	1	114	0.289141	0.379263	2903	http://www.genome.jp/kegg-bin/show_pathway?hsa04724/hsa:2903%09red
Neurotrophin signaling pathway	KEGG PATHWAY	hsa04722	1	120	0.301705	0.388374	399694	http://www.genome.jp/kegg-bin/show_pathway?hsa04722/hsa:399694%09red
Sphingolipid signaling pathway	KEGG PATHWAY	hsa04071	1	121	0.303778	0.388374	55304	http://www.genome.jp/kegg-bin/show_pathway?hsa04071/hsa:55304%09red
Lysosome	KEGG PATHWAY	hsa04142	1	123	0.307905	0.38873	1519	http://www.genome.jp/kegg-bin/show_pathway?hsa04142/hsa:1519%09red
AMPK signaling pathway	KEGG PATHWAY	hsa04152	1	125	0.312007	0.389046	1978	http://www.genome.jp/kegg-bin/show_pathway?hsa04152/hsa:1978%09red
FoxO signaling pathway	KEGG PATHWAY	hsa04068	1	134	0.330173	0.401769	6648	http://www.genome.jp/kegg-bin/show_pathway?hsa04068/hsa:6648%09red
Natural killer cell mediated cytotoxicity	KEGG PATHWAY	hsa04650	1	135	0.332161	0.401769	399694	http://www.genome.jp/kegg-bin/show_pathway?hsa04650/hsa:399694%09red
Systemic lupus erythematosus	KEGG PATHWAY	hsa05322	1	136	0.334144	0.401769	2903	http://www.genome.jp/kegg-bin/show_pathway?hsa05322/hsa:2903%09red
Apoptosis	KEGG PATHWAY	hsa04210	1	140	0.342018	0.40384	1519	http://www.genome.jp/kegg-bin/show_pathway?hsa04210/hsa:1519%09red
Signaling pathways regulating pluripotency of stem cells	KEGG PATHWAY	hsa04550	1	142	0.34592	0.40384	8321	http://www.genome.jp/kegg-bin/show_pathway?hsa04550/hsa:8321%09red
Wnt signaling pathway	KEGG PATHWAY	hsa04310	1	143	0.347862	0.40384	8321	http://www.genome.jp/kegg-bin/show_pathway?hsa04310/hsa:8321%09red
Hippo signaling pathway	KEGG PATHWAY	hsa04390	1	154	0.368855	0.423345	8321	http://www.genome.jp/kegg-bin/show_pathway?hsa04390/hsa:8321%09red
cGMP-PKG signaling pathway	KEGG PATHWAY	hsa04022	1	167	0.392802	0.442836	5139	http://www.genome.jp/kegg-bin/show_pathway?hsa04022/hsa:5139%09red
Alzheimer's disease	KEGG PATHWAY	hsa05010	1	168	0.394606	0.442836	2903	http://www.genome.jp/kegg-bin/show_pathway?hsa05010/hsa:2903%09red
RNA transport	KEGG PATHWAY	hsa03013	1	172	0.40177	0.445921	1978	http://www.genome.jp/kegg-bin/show_pathway?hsa03013/hsa:1978%09red
Transcriptional misregulation in cancer	KEGG PATHWAY	hsa05202	1	180	0.415848	0.456528	9915	http://www.genome.jp/kegg-bin/show_pathway?hsa05202/hsa:9915%09red
Herpes simplex infection	KEGG PATHWAY	hsa05168	1	186	0.42619	0.45976	406	http://www.genome.jp/kegg-bin/show_pathway?hsa05168/hsa:406%09red
Chemokine signaling pathway	KEGG PATHWAY	hsa04062	1	187	0.427896	0.45976	399694	http://www.genome.jp/kegg-bin/show_pathway?hsa04062/hsa:399694%09red
Huntington's disease	KEGG PATHWAY	hsa05016	1	193	0.438026	0.465691	6648	http://www.genome.jp/kegg-bin/show_pathway?hsa05016/hsa:6648%09red
Rap1 signaling pathway	KEGG PATHWAY	hsa04015	1	211	0.467362	0.491704	2903	http://www.genome.jp/kegg-bin/show_pathway?hsa04015/hsa:2903%09red
Regulation of actin cytoskeleton	KEGG PATHWAY	hsa04810	1	215	0.473672	0.493205	2335	http://www.genome.jp/kegg-bin/show_pathway?hsa04810/hsa:2335%09red
MAPK signaling pathway	KEGG PATHWAY	hsa04010	1	255	0.532835	0.549146	8913	http://www.genome.jp/kegg-bin/show_pathway?hsa04010/hsa:8913%09red
HTLV-I infection	KEGG PATHWAY	hsa05166	1	259	0.538376	0.549252	8321	http://www.genome.jp/kegg-bin/show_pathway?hsa05166/hsa:8321%09red
Neuroactive ligand-receptor interaction	KEGG PATHWAY	hsa04080	1	278	0.563816	0.569454	2903	http://www.genome.jp/kegg-bin/show_pathway?hsa04080/hsa:2903%09red
MicroRNAs in cancer	KEGG PATHWAY	hsa05206	1	299	0.59032	0.59032	399694	http://www.genome.jp/kegg-bin/show_pathway?hsa05206/hsa:399694%09red
--------------------
#Term	Database	ID	Input number	Background number	P-Value	Corrected P-Value	Input	Hyperlink
--------------------
#Term	Database	ID	Input number	Background number	P-Value	Corrected P-Value	Input	Hyperlink
--------------------
